# Supplementary material for: A neutrophil extracellular trap-related risk score predicts prognosis and characterizes the tumor microenvironment in multiple myeloma
Source: Sci Rep. 2024 Jan 27;14:2264. doi: 10.1038/s41598-024-52922-7 (PMC10817968; doi:10.1038/s41598-024-52922-7)
Supplement: Supplementary file 9 — Supplementary Information 9. [file 41598_2024_52922_MOESM9_ESM.csv]

	ONTOLOGY	ID	Description	GeneRatio	BgRatio	pvalue	p.adjust	qvalue	geneID	Count	cluster
GO:0002181	BP	GO:0002181	cytoplasmic translation	33/102	148/18723	3.94902750709115e-45	5.92354126063673e-42	4.9258922062137e-42	RPS12/RPS13/RPS3A/RPL7A/RPS18/RPS2/RPL12/RPS7/RPS8/RPL39/RPS3/RPL30/RPS4X/RPL5/RPL26/RPL29/RPLP0/RPL10A/RPS5/RPL3/RPL10/RPS26/RPL14/RPL7/RPL22L1/RPS10/RPL21/RPL36A/RPS27/RPS29/RPL4/YBX3/RPL38	33	1
GO:0015985	BP	GO:0015985	energy coupled proton transport, down electrochemical gradient	12/102	26/18723	3.17562471999471e-21	1.58781235999735e-18	1.32039133094517e-18	ATP5F1E/ATP5MC2/ATP5MG/ATP5MC3/ATP5MC1/ATP5MF/ATP5ME/ATP5PF/ATP5PO/ATP5F1D/ATP5F1B/ATP5F1C	12	1
GO:0015986	BP	GO:0015986	ATP synthesis coupled proton transport	12/102	26/18723	3.17562471999471e-21	1.58781235999735e-18	1.32039133094517e-18	ATP5F1E/ATP5MC2/ATP5MG/ATP5MC3/ATP5MC1/ATP5MF/ATP5ME/ATP5PF/ATP5PO/ATP5F1D/ATP5F1B/ATP5F1C	12	1
GO:0009206	BP	GO:0009206	purine ribonucleoside triphosphate biosynthetic process	13/102	68/18723	4.13847966816184e-17	1.52299249257221e-14	1.26648849382321e-14	ATP5F1E/ATP5MC2/ATP5MG/ATP5MC3/ATP5MC1/ATP5MF/ATP5ME/ATP5PF/ATP5PO/ATP5F1D/NME1/ATP5F1B/ATP5F1C	13	1
GO:0009145	BP	GO:0009145	purine nucleoside triphosphate biosynthetic process	13/102	69/18723	5.07664164190738e-17	1.52299249257221e-14	1.26648849382321e-14	ATP5F1E/ATP5MC2/ATP5MG/ATP5MC3/ATP5MC1/ATP5MF/ATP5ME/ATP5PF/ATP5PO/ATP5F1D/NME1/ATP5F1B/ATP5F1C	13	1
GO:0009201	BP	GO:0009201	ribonucleoside triphosphate biosynthetic process	13/102	74/18723	1.34448622068893e-16	3.36121555172233e-14	2.79511609037962e-14	ATP5F1E/ATP5MC2/ATP5MG/ATP5MC3/ATP5MC1/ATP5MF/ATP5ME/ATP5PF/ATP5PO/ATP5F1D/NME1/ATP5F1B/ATP5F1C	13	1
GO:0006754	BP	GO:0006754	ATP biosynthetic process	12/102	57/18723	2.02582104678639e-16	4.34104510025656e-14	3.60992171495019e-14	ATP5F1E/ATP5MC2/ATP5MG/ATP5MC3/ATP5MC1/ATP5MF/ATP5ME/ATP5PF/ATP5PO/ATP5F1D/ATP5F1B/ATP5F1C	12	1
GO:0042776	BP	GO:0042776	mitochondrial ATP synthesis coupled proton transport	9/102	19/18723	2.6015609057401e-16	4.87792669826268e-14	4.0563811490816e-14	ATP5F1E/ATP5MG/ATP5MF/ATP5ME/ATP5PF/ATP5PO/ATP5F1D/ATP5F1B/ATP5F1C	9	1
GO:0009205	BP	GO:0009205	purine ribonucleoside triphosphate metabolic process	13/102	82/18723	5.53124976208849e-16	9.21874960348081e-14	7.66611809131562e-14	ATP5F1E/ATP5MC2/ATP5MG/ATP5MC3/ATP5MC1/ATP5MF/ATP5ME/ATP5PF/ATP5PO/ATP5F1D/NME1/ATP5F1B/ATP5F1C	13	1
GO:0009142	BP	GO:0009142	nucleoside triphosphate biosynthetic process	13/102	85/18723	9.03924721792937e-16	1.35588708268941e-13	1.1275271529733e-13	ATP5F1E/ATP5MC2/ATP5MG/ATP5MC3/ATP5MC1/ATP5MF/ATP5ME/ATP5PF/ATP5PO/ATP5F1D/NME1/ATP5F1B/ATP5F1C	13	1
GO:0009144	BP	GO:0009144	purine nucleoside triphosphate metabolic process	13/102	88/18723	1.44956575108469e-15	1.97668056966094e-13	1.64376594740226e-13	ATP5F1E/ATP5MC2/ATP5MG/ATP5MC3/ATP5MC1/ATP5MF/ATP5ME/ATP5PF/ATP5PO/ATP5F1D/NME1/ATP5F1B/ATP5F1C	13	1
GO:0009199	BP	GO:0009199	ribonucleoside triphosphate metabolic process	13/102	89/18723	1.69000480940042e-15	2.11250601175052e-13	1.75671552556096e-13	ATP5F1E/ATP5MC2/ATP5MG/ATP5MC3/ATP5MC1/ATP5MF/ATP5ME/ATP5PF/ATP5PO/ATP5F1D/NME1/ATP5F1B/ATP5F1C	13	1
GO:0009141	BP	GO:0009141	nucleoside triphosphate metabolic process	13/102	112/18723	3.68768741639066e-14	4.25502394198922e-12	3.53838833070682e-12	ATP5F1E/ATP5MC2/ATP5MG/ATP5MC3/ATP5MC1/ATP5MF/ATP5ME/ATP5PF/ATP5PO/ATP5F1D/NME1/ATP5F1B/ATP5F1C	13	1
GO:0042273	BP	GO:0042273	ribosomal large subunit biogenesis	11/102	72/18723	1.65578530048158e-13	1.7740556790874e-11	1.47526735418847e-11	RPL7A/RPL5/RPL26/RPLP0/RPL10A/RPL3/RPL10/RPL14/RPL7/RPL38/NOP53	11	1
GO:0042254	BP	GO:0042254	ribosome biogenesis	17/102	299/18723	5.13458529709424e-13	5.13458529709424e-11	4.269813036531e-11	RPL7A/RPS7/RPS8/RPL5/RPL26/RPLP0/RPL10A/RPS5/RPL3/RPL10/RPL14/RPL7/RPS27/C1QBP/RPL38/BUD23/NOP53	17	1
GO:0042744	BP	GO:0042744	hydrogen peroxide catabolic process	8/102	32/18723	5.53995417746678e-12	5.19370704137511e-10	4.31897743440667e-10	MPO/HBB/HBA1/HBD/HBA2/HBM/PRDX4/CAT	8	1
GO:0009152	BP	GO:0009152	purine ribonucleotide biosynthetic process	13/102	169/18723	7.73212138710078e-12	6.82246004744187e-10	5.67341414471482e-10	ATP5F1E/ATP5MC2/ATP5MG/ATP5MC3/ATP5MC1/ATP5MF/ATP5ME/ATP5PF/ATP5PO/ATP5F1D/NME1/ATP5F1B/ATP5F1C	13	1
GO:0009260	BP	GO:0009260	ribonucleotide biosynthetic process	13/102	182/18723	1.97987463436456e-11	1.64989552863714e-09	1.37201838697193e-09	ATP5F1E/ATP5MC2/ATP5MG/ATP5MC3/ATP5MC1/ATP5MF/ATP5ME/ATP5PF/ATP5PO/ATP5F1D/NME1/ATP5F1B/ATP5F1C	13	1
GO:0046390	BP	GO:0046390	ribose phosphate biosynthetic process	13/102	190/18723	3.40615200677026e-11	2.68906737376599e-09	2.23617181607909e-09	ATP5F1E/ATP5MC2/ATP5MG/ATP5MC3/ATP5MC1/ATP5MF/ATP5ME/ATP5PF/ATP5PO/ATP5F1D/NME1/ATP5F1B/ATP5F1C	13	1
GO:0006164	BP	GO:0006164	purine nucleotide biosynthetic process	13/102	191/18723	3.63869801973605e-11	2.72902351480204e-09	2.26939850178275e-09	ATP5F1E/ATP5MC2/ATP5MG/ATP5MC3/ATP5MC1/ATP5MF/ATP5ME/ATP5PF/ATP5PO/ATP5F1D/NME1/ATP5F1B/ATP5F1C	13	1
GO:0042255	BP	GO:0042255	ribosome assembly	9/102	61/18723	4.04564499579263e-11	2.88974642556617e-09	2.40305229073397e-09	RPL5/RPLP0/RPS5/RPL3/RPL10/RPS27/C1QBP/RPL38/NOP53	9	1
GO:1902600	BP	GO:1902600	proton transmembrane transport	12/102	157/18723	5.57963067706753e-11	3.80429364345513e-09	3.1635705035048e-09	ATP5F1E/ATP5MC2/ATP5MG/ATP5MC3/ATP5MC1/ATP5MF/ATP5ME/ATP5PF/ATP5PO/ATP5F1D/ATP5F1B/ATP5F1C	12	1
GO:0072522	BP	GO:0072522	purine-containing compound biosynthetic process	13/102	200/18723	6.48419778103644e-11	4.22882463980637e-09	3.51660154257582e-09	ATP5F1E/ATP5MC2/ATP5MG/ATP5MC3/ATP5MC1/ATP5MF/ATP5ME/ATP5PF/ATP5PO/ATP5F1D/NME1/ATP5F1B/ATP5F1C	13	1
GO:0015671	BP	GO:0015671	oxygen transport	6/102	15/18723	1.08351668161757e-10	6.77197926010983e-09	5.63143538472291e-09	HBB/HBA1/HBD/HBA2/MYC/HBM	6	1
GO:1990542	BP	GO:1990542	mitochondrial transmembrane transport	10/102	102/18723	2.06434966054427e-10	1.23860979632656e-08	1.03000183062946e-08	ATP5F1E/ATP5MG/ATP5MF/ATP5ME/ATP5PF/ATP5PO/ATP5F1D/HSPD1/ATP5F1B/ATP5F1C	10	1
GO:0022613	BP	GO:0022613	ribonucleoprotein complex biogenesis	17/102	463/18723	5.02062085867811e-10	2.89651203385276e-08	2.40867842815124e-08	RPL7A/RPS7/RPS8/RPL5/RPL26/RPLP0/RPL10A/RPS5/RPL3/RPL10/RPL14/RPL7/RPS27/C1QBP/RPL38/BUD23/NOP53	17	1
GO:0015669	BP	GO:0015669	gas transport	6/102	20/18723	8.2082883573614e-10	4.56016019853411e-08	3.79213321772837e-08	HBB/HBA1/HBD/HBA2/MYC/HBM	6	1
GO:0042743	BP	GO:0042743	hydrogen peroxide metabolic process	8/102	58/18723	8.98726142934533e-10	4.81460433714929e-08	4.00372360668204e-08	MPO/HBB/HBA1/HBD/HBA2/HBM/PRDX4/CAT	8	1
GO:0009165	BP	GO:0009165	nucleotide biosynthetic process	13/102	254/18723	1.24258769549217e-09	6.42717773530435e-08	5.34470569567414e-08	ATP5F1E/ATP5MC2/ATP5MG/ATP5MC3/ATP5MC1/ATP5MF/ATP5ME/ATP5PF/ATP5PO/ATP5F1D/NME1/ATP5F1B/ATP5F1C	13	1
GO:1901293	BP	GO:1901293	nucleoside phosphate biosynthetic process	13/102	256/18723	1.36715207521185e-09	6.83576037605927e-08	5.68447441798613e-08	ATP5F1E/ATP5MC2/ATP5MG/ATP5MC3/ATP5MC1/ATP5MF/ATP5ME/ATP5PF/ATP5PO/ATP5F1D/NME1/ATP5F1B/ATP5F1C	13	1
GO:0000027	BP	GO:0000027	ribosomal large subunit assembly	6/102	27/18723	6.07842710398484e-09	2.94117440515396e-07	2.44581871586487e-07	RPL5/RPLP0/RPL3/RPL10/RPL38/NOP53	6	1
GO:0009060	BP	GO:0009060	aerobic respiration	11/102	189/18723	6.64249436680453e-09	3.11366923443962e-07	2.58926178442874e-07	ATP5F1E/ATP5MG/ATP5MF/ATP5ME/ATP5PF/ATP5PO/ATP5F1D/ATP5F1B/ATP5F1C/CAT/NOP53	11	1
GO:0006959	BP	GO:0006959	humoral immune response	13/102	317/18723	1.78083476297859e-08	8.09470346808452e-07	6.73138498924923e-07	IGLC3/PRTN3/IGHG2/IGLC2/ELANE/AZU1/RPL39/CTSG/RPL30/DEFA3/IGLL1/C1QBP/DEFA4	13	1
GO:0006163	BP	GO:0006163	purine nucleotide metabolic process	14/102	396/18723	3.13252072983242e-08	1.38199443963195e-06	1.14923748137815e-06	ATP5F1E/ATP5MC2/ATP5MG/ATP5MC3/ATP5MC1/ATP5MF/ATP5ME/ATP5PF/ATP5PO/ATP5F1D/NME1/ATP5F1B/ATP5F1C/DNPH1	14	1
GO:0046034	BP	GO:0046034	ATP metabolic process	12/102	277/18723	3.5884873924632e-08	1.53792316819851e-06	1.27890452934403e-06	ATP5F1E/ATP5MC2/ATP5MG/ATP5MC3/ATP5MC1/ATP5MF/ATP5ME/ATP5PF/ATP5PO/ATP5F1D/ATP5F1B/ATP5F1C	12	1
GO:0006364	BP	GO:0006364	rRNA processing	11/102	225/18723	4.0376453604403e-08	1.68235223351679e-06	1.39900869945081e-06	RPL7A/RPS7/RPS8/RPL5/RPL26/RPL10A/RPL14/RPL7/RPS27/BUD23/NOP53	11	1
GO:0045333	BP	GO:0045333	cellular respiration	11/102	230/18723	5.05561202146775e-08	2.04957244113557e-06	1.70438129315485e-06	ATP5F1E/ATP5MG/ATP5MF/ATP5ME/ATP5PF/ATP5PO/ATP5F1D/ATP5F1B/ATP5F1C/CAT/NOP53	11	1
GO:0072521	BP	GO:0072521	purine-containing compound metabolic process	14/102	416/18723	5.77747557593289e-08	2.28058246418404e-06	1.89648436495304e-06	ATP5F1E/ATP5MC2/ATP5MG/ATP5MC3/ATP5MC1/ATP5MF/ATP5ME/ATP5PF/ATP5PO/ATP5F1D/NME1/ATP5F1B/ATP5F1C/DNPH1	14	1
GO:0016072	BP	GO:0016072	rRNA metabolic process	11/102	236/18723	6.57415591883016e-08	2.52852150724237e-06	2.10266525339102e-06	RPL7A/RPS7/RPS8/RPL5/RPL26/RPL10A/RPL14/RPL7/RPS27/BUD23/NOP53	11	1
GO:0006119	BP	GO:0006119	oxidative phosphorylation	9/102	141/18723	7.62362486475291e-08	2.85885932428234e-06	2.37736722756111e-06	ATP5F1E/ATP5MG/ATP5MF/ATP5ME/ATP5PF/ATP5PO/ATP5F1D/ATP5F1B/ATP5F1C	9	1
GO:0098869	BP	GO:0098869	cellular oxidant detoxification	8/102	101/18723	7.81815262820333e-08	2.86029974202561e-06	2.37856504863182e-06	MPO/HBB/HBA1/HBD/HBA2/HBM/PRDX4/CAT	8	1
GO:0009150	BP	GO:0009150	purine ribonucleotide metabolic process	13/102	368/18723	1.02143121075292e-07	3.59093681924375e-06	2.98614746021322e-06	ATP5F1E/ATP5MC2/ATP5MG/ATP5MC3/ATP5MC1/ATP5MF/ATP5ME/ATP5PF/ATP5PO/ATP5F1D/NME1/ATP5F1B/ATP5F1C	13	1
GO:0042542	BP	GO:0042542	response to hydrogen peroxide	9/102	146/18723	1.02940188818321e-07	3.59093681924375e-06	2.98614746021322e-06	HBB/RACK1/HBA1/RPS3/HBA2/HSPD1/CAT/DUSP1/AREG	9	1
GO:0006839	BP	GO:0006839	mitochondrial transport	11/102	254/18723	1.38456135726581e-07	4.72009553613344e-06	3.92513207741623e-06	ATP5F1E/ATP5MG/ATP5MF/ATP5ME/ATP5PF/ATP5PO/ATP5F1D/HSPD1/ATP5F1B/ATP5F1C/TIMM13	11	1
GO:0015980	BP	GO:0015980	energy derivation by oxidation of organic compounds	12/102	318/18723	1.61540155106311e-07	5.38467183687702e-06	4.47777973803458e-06	ATP5F1E/ATP5MG/ATP5MF/ATP5ME/ATP5PF/ATP5PO/ATP5F1D/ATP5F1B/MYC/ATP5F1C/CAT/NOP53	12	1
GO:0009259	BP	GO:0009259	ribonucleotide metabolic process	13/102	385/18723	1.71933478770446e-07	5.60652648164498e-06	4.66226938999951e-06	ATP5F1E/ATP5MC2/ATP5MG/ATP5MC3/ATP5MC1/ATP5MF/ATP5ME/ATP5PF/ATP5PO/ATP5F1D/NME1/ATP5F1B/ATP5F1C	13	1
GO:1990748	BP	GO:1990748	cellular detoxification	8/102	116/18723	2.2983050192439e-07	7.33501601886352e-06	6.09964489989703e-06	MPO/HBB/HBA1/HBD/HBA2/HBM/PRDX4/CAT	8	1
GO:0019693	BP	GO:0019693	ribose phosphate metabolic process	13/102	396/18723	2.3744546597793e-07	7.42017081181031e-06	6.1704578329791e-06	ATP5F1E/ATP5MC2/ATP5MG/ATP5MC3/ATP5MC1/ATP5MF/ATP5ME/ATP5PF/ATP5PO/ATP5F1D/NME1/ATP5F1B/ATP5F1C	13	1
GO:0019730	BP	GO:0019730	antimicrobial humoral response	8/102	122/18723	3.39124864179302e-07	1.03813733932439e-05	8.63293155859233e-06	PRTN3/ELANE/AZU1/RPL39/CTSG/RPL30/DEFA3/DEFA4	8	1
GO:0000302	BP	GO:0000302	response to reactive oxygen species	10/102	222/18723	3.69032801455677e-07	1.10709840436703e-05	9.20639725736793e-06	MPO/HBB/RACK1/HBA1/RPS3/HBA2/HSPD1/CAT/DUSP1/AREG	10	1
GO:0097237	BP	GO:0097237	cellular response to toxic substance	8/102	124/18723	3.84280965587728e-07	1.13023813408155e-05	9.39882237815187e-06	MPO/HBB/HBA1/HBD/HBA2/HBM/PRDX4/CAT	8	1
GO:0009117	BP	GO:0009117	nucleotide metabolic process	14/102	489/18723	4.14992491440892e-07	1.19709372531026e-05	9.95477939994851e-06	ATP5F1E/ATP5MC2/ATP5MG/ATP5MC3/ATP5MC1/ATP5MF/ATP5ME/ATP5PF/ATP5PO/ATP5F1D/NME1/ATP5F1B/ATP5F1C/DNPH1	14	1
GO:0042742	BP	GO:0042742	defense response to bacterium	12/102	350/18723	4.50989742960785e-07	1.27638606498335e-05	1.06141578035458e-05	IGLC3/MPO/IGHG2/IGLC2/ELANE/AZU1/RPL39/CTSG/RPL30/DEFA3/IGLL1/DEFA4	12	1
GO:0006753	BP	GO:0006753	nucleoside phosphate metabolic process	14/102	497/18723	5.04130500420719e-07	1.40036250116866e-05	1.16451197465605e-05	ATP5F1E/ATP5MC2/ATP5MG/ATP5MC3/ATP5MC1/ATP5MF/ATP5ME/ATP5PF/ATP5PO/ATP5F1D/NME1/ATP5F1B/ATP5F1C/DNPH1	14	1
GO:0034470	BP	GO:0034470	ncRNA processing	12/102	395/18723	1.60865412510763e-06	4.38723852302081e-05	3.64833519282783e-05	RPL7A/RPS7/RPS8/RPL5/RPL26/RPL10A/RPL14/RPL7/RPS27/RTRAF/BUD23/NOP53	12	1
GO:0098754	BP	GO:0098754	detoxification	8/102	152/18723	1.80487259411476e-06	4.8344801628074e-05	4.02025192486089e-05	MPO/HBB/HBA1/HBD/HBA2/HBM/PRDX4/CAT	8	1
GO:0031640	BP	GO:0031640	killing of cells of other organism	6/102	68/18723	1.87677800802314e-06	4.93888949479774e-05	4.10707652725286e-05	ELANE/AZU1/CTSG/RPL30/DEFA3/DEFA4	6	1
GO:0140694	BP	GO:0140694	non-membrane-bounded organelle assembly	11/102	367/18723	5.11581136998418e-06	0.000132305466465108	0.000110022440534142	RPS3/RPL5/RPLP0/RPS5/RPL3/RPL10/RPS27/C1QBP/RPL38/CENPX/NOP53	11	1
GO:0072593	BP	GO:0072593	reactive oxygen species metabolic process	9/102	239/18723	6.32382255390358e-06	0.000160775149675515	0.000133697229730165	MPO/HBB/HBA1/HBD/HBA2/HSPD1/HBM/PRDX4/CAT	9	1
GO:0050832	BP	GO:0050832	defense response to fungus	5/102	49/18723	6.85336937872369e-06	0.000171334234468092	0.00014247794234715	MPO/ELANE/CTSG/DEFA3/DEFA4	5	1
GO:0050829	BP	GO:0050829	defense response to Gram-negative bacterium	6/102	88/18723	8.51121432371078e-06	0.000209292155501085	0.00017404295036406	ELANE/AZU1/CTSG/RPL30/DEFA3/DEFA4	6	1
GO:0034660	BP	GO:0034660	ncRNA metabolic process	12/102	485/18723	1.3018894609608e-05	0.000314973256684064	0.000261925129242538	RPL7A/RPS7/RPS8/RPL5/RPL26/RPL10A/RPL14/RPL7/RPS27/RTRAF/BUD23/NOP53	12	1
GO:0006091	BP	GO:0006091	generation of precursor metabolites and energy	12/102	490/18723	1.4417570614449e-05	0.000343275490820213	0.000285460671313651	ATP5F1E/ATP5MG/ATP5MF/ATP5ME/ATP5PF/ATP5PO/ATP5F1D/ATP5F1B/MYC/ATP5F1C/CAT/NOP53	12	1
GO:0016064	BP	GO:0016064	immunoglobulin mediated immune response	8/102	207/18723	1.75667704502981e-05	0.000411721182428861	0.000342378667493474	IGLC3/IGHG2/IGLC2/IGLL1/C1QBP/HSPD1/HLA-DPB1/HLA-DPA1	8	1
GO:0009620	BP	GO:0009620	response to fungus	5/102	60/18723	1.87197621483993e-05	0.000425449139736347	0.000353794547780752	MPO/ELANE/CTSG/DEFA3/DEFA4	5	1
GO:0019731	BP	GO:0019731	antibacterial humoral response	5/102	60/18723	1.87197621483993e-05	0.000425449139736347	0.000353794547780752	ELANE/RPL39/CTSG/DEFA3/DEFA4	5	1
GO:0019724	BP	GO:0019724	B cell mediated immunity	8/102	210/18723	1.94862871914908e-05	0.000436260161003525	0.000362784765466089	IGLC3/IGHG2/IGLC2/IGLL1/C1QBP/HSPD1/HLA-DPB1/HLA-DPA1	8	1
GO:0070944	BP	GO:0070944	neutrophil-mediated killing of bacterium	3/102	11/18723	2.50929479138587e-05	0.000553520909864531	0.000460296335571557	ELANE/AZU1/CTSG	3	1
GO:0022618	BP	GO:0022618	ribonucleoprotein complex assembly	8/102	220/18723	2.72064917697439e-05	0.000591445473255303	0.000491833604075463	RPL5/RPLP0/RPS5/RPL3/RPL10/RPS27/RPL38/NOP53	8	1
GO:0002443	BP	GO:0002443	leukocyte mediated immunity	11/102	440/18723	2.78090397400569e-05	0.00059590799442979	0.000495544542736352	IGLC3/IGHG2/IGLC2/ELANE/AZU1/CTSG/IGLL1/C1QBP/HSPD1/HLA-DPB1/HLA-DPA1	11	1
GO:0006979	BP	GO:0006979	response to oxidative stress	11/102	446/18723	3.14721994214229e-05	0.000664905621579356	0.000552921516892307	MPO/HBB/RACK1/HBA1/RPS3/HBA2/HSPD1/PRDX4/CAT/DUSP1/AREG	11	1
GO:0070943	BP	GO:0070943	neutrophil-mediated killing of symbiont cell	3/102	12/18723	3.33247983891304e-05	0.000694266633106882	0.000577337515952039	ELANE/AZU1/CTSG	3	1
GO:0071826	BP	GO:0071826	ribonucleoprotein complex subunit organization	8/102	227/18723	3.40156533155503e-05	0.000698951780456513	0.000581233585853311	RPL5/RPLP0/RPS5/RPL3/RPL10/RPS27/RPL38/NOP53	8	1
GO:0006909	BP	GO:0006909	phagocytosis	9/102	308/18723	4.71064589720475e-05	0.000954860654838801	0.000794042018234372	IGLC3/PRTN3/IGHG2/IGLC2/ELANE/AZU1/RACK1/IGLL1/CALR	9	1
GO:0042274	BP	GO:0042274	ribosomal small subunit biogenesis	5/102	73/18723	4.86805723219857e-05	0.000961304464604851	0.000799400554776665	RPS7/RPS8/RPS5/RPS27/RPL38	5	1
GO:0006417	BP	GO:0006417	regulation of translation	11/102	468/18723	4.87060928733124e-05	0.000961304464604851	0.000799400554776665	RACK1/RPS3/RPS4X/RPL5/RPL26/RPL10/C1QBP/YBX1/CALR/YBX3/RPL38	11	1
GO:0070942	BP	GO:0070942	neutrophil mediated cytotoxicity	3/102	14/18723	5.47018003001427e-05	0.00106561948636642	0.000886146730767863	ELANE/AZU1/CTSG	3	1
GO:0061844	BP	GO:0061844	antimicrobial humoral immune response mediated by antimicrobial peptide	5/102	79/18723	7.11821065186845e-05	0.00136888666382086	0.00113833733096682	ELANE/RPL39/RPL30/DEFA3/DEFA4	5	1
GO:0002696	BP	GO:0002696	positive regulation of leukocyte activation	10/102	409/18723	7.89613281077904e-05	0.00149926572356564	0.00124675781222827	IGLC3/IGHG2/IGLC2/RPS3/IGLL1/HSPD1/MIF/HLA-DPB1/HLA-DPA1/JUND	10	1
GO:0009636	BP	GO:0009636	response to toxic substance	8/102	262/18723	9.31977115629116e-05	0.00174745709180459	0.00145314852897435	MPO/HBB/HBA1/HBD/HBA2/HBM/PRDX4/CAT	8	1
GO:0050867	BP	GO:0050867	positive regulation of cell activation	10/102	420/18723	9.82887230300819e-05	0.00182016153759411	0.001513608015473	IGLC3/IGHG2/IGLC2/RPS3/IGLL1/HSPD1/MIF/HLA-DPB1/HLA-DPA1/JUND	10	1
GO:0002501	BP	GO:0002501	peptide antigen assembly with MHC protein complex	3/102	18/18723	0.000120699606609543	0.00220791963310139	0.00183605948436852	CALR/HLA-DPB1/HLA-DPA1	3	1
GO:0000028	BP	GO:0000028	ribosomal small subunit assembly	3/102	19/18723	0.000142764200421056	0.00254936072180458	0.00211999470550065	RPS5/RPS27/RPL38	3	1
GO:0002396	BP	GO:0002396	MHC protein complex assembly	3/102	19/18723	0.000142764200421056	0.00254936072180458	0.00211999470550065	CALR/HLA-DPB1/HLA-DPA1	3	1
GO:1901796	BP	GO:1901796	regulation of signal transduction by p53 class mediator	5/102	93/18723	0.000154558167352131	0.00272749707091996	0.00226812914318607	RPS7/RPL5/RPL26/MIF/NOP53	5	1
GO:0051251	BP	GO:0051251	positive regulation of lymphocyte activation	9/102	362/18723	0.000161141091498748	0.0028106004331177	0.00233723614964525	IGLC3/IGHG2/IGLC2/RPS3/IGLL1/HSPD1/MIF/HLA-DPB1/HLA-DPA1	9	1
GO:2001242	BP	GO:2001242	regulation of intrinsic apoptotic signaling pathway	6/102	164/18723	0.000277377474699647	0.00478237025344219	0.0039769184212835	RACK1/RPS7/RPS3/RPL26/YBX3/MIF	6	1
GO:2001244	BP	GO:2001244	positive regulation of intrinsic apoptotic signaling pathway	4/102	58/18723	0.000281033635197143	0.00479034605449676	0.00398355092952888	RACK1/RPS7/RPS3/RPL26	4	1
GO:0006958	BP	GO:0006958	complement activation, classical pathway	5/102	108/18723	0.000310825850743059	0.00523863793387179	0.00435634101869338	IGLC3/IGHG2/IGLC2/IGLL1/C1QBP	5	1
GO:0033119	BP	GO:0033119	negative regulation of RNA splicing	3/102	25/18723	0.000330910622445231	0.00551517704075385	0.00458630511810057	RPS13/RPS26/C1QBP	3	1
GO:0002227	BP	GO:0002227	innate immune response in mucosa	3/102	27/18723	0.000417517177440896	0.00688215127649828	0.00572305211414067	RPL39/DEFA3/DEFA4	3	1
GO:0000470	BP	GO:0000470	maturation of LSU-rRNA	3/102	28/18723	0.000465774563966162	0.00759415049944829	0.00631513567848858	RPL7A/RPL10A/RPL7	3	1
GO:0051873	BP	GO:0051873	killing by host of symbiont cells	3/102	29/18723	0.000517468850951717	0.00817056080450079	0.00679446635321644	ELANE/AZU1/CTSG	3	1
GO:0051883	BP	GO:0051883	killing of cells in other organism involved in symbiotic interaction	3/102	29/18723	0.000517468850951717	0.00817056080450079	0.00679446635321644	ELANE/AZU1/CTSG	3	1
GO:1902253	BP	GO:1902253	regulation of intrinsic apoptotic signaling pathway by p53 class mediator	3/102	29/18723	0.000517468850951717	0.00817056080450079	0.00679446635321644	RPS7/RPL26/MIF	3	1
GO:0002455	BP	GO:0002455	humoral immune response mediated by circulating immunoglobulin	5/102	121/18723	0.000524272197497894	0.00819175308590459	0.00681208940827856	IGLC3/IGHG2/IGLC2/IGLL1/C1QBP	5	1
GO:0001906	BP	GO:0001906	cell killing	6/102	188/18723	0.000573626715675961	0.00887051622179321	0.0073765345423333	ELANE/AZU1/CTSG/RPL30/DEFA3/DEFA4	6	1
GO:0002449	BP	GO:0002449	lymphocyte mediated immunity	8/102	350/18723	0.000656491865948338	0.0100483448869644	0.00835599206389668	IGLC3/IGHG2/IGLC2/IGLL1/C1QBP/HSPD1/HLA-DPB1/HLA-DPA1	8	1
GO:0006956	BP	GO:0006956	complement activation	5/102	130/18723	0.000726360848929977	0.010999724737682	0.00914713951870399	IGLC3/IGHG2/IGLC2/IGLL1/C1QBP	5	1
GO:0002460	BP	GO:0002460	adaptive immune response based on somatic recombination of immune receptors built from immunoglobulin superfamily domains	8/102	356/18723	0.000733314982512134	0.010999724737682	0.00914713951870399	IGLC3/IGHG2/IGLC2/IGLL1/C1QBP/HSPD1/HLA-DPB1/HLA-DPA1	8	1
GO:0046683	BP	GO:0046683	response to organophosphorus	5/102	131/18723	0.000751958801863538	0.0111677049781714	0.00928682835026882	NME1/HSPD1/HSP90B1/DUSP1/AREG	5	1
GO:0002446	BP	GO:0002446	neutrophil mediated immunity	3/102	34/18723	0.000830868328312223	0.0122186518869445	0.0101607736744064	ELANE/AZU1/CTSG	3	1
GO:0045727	BP	GO:0045727	positive regulation of translation	5/102	136/18723	0.0008901969536882	0.0129640333061388	0.0107806171703681	RPS4X/RPL5/RPL26/C1QBP/YBX3	5	1
GO:1902229	BP	GO:1902229	regulation of intrinsic apoptotic signaling pathway in response to DNA damage	3/102	36/18723	0.00098358435000369	0.0141863127404378	0.0117970390157325	RPS3/RPL26/MIF	3	1
GO:0002764	BP	GO:0002764	immune response-regulating signaling pathway	9/102	468/18723	0.00103534098961477	0.0147905855659252	0.0122995395758747	IGLC3/IGHG2/IGLC2/RPS3/IGLL1/C1QBP/HSPD1/HLA-DPB1/NOP53	9	1
GO:0002385	BP	GO:0002385	mucosal immune response	3/102	38/18723	0.00115298684699523	0.016315851608423	0.0135679187059518	RPL39/DEFA3/DEFA4	3	1
GO:2000510	BP	GO:2000510	positive regulation of dendritic cell chemotaxis	2/102	10/18723	0.00128537428867708	0.0180192657291179	0.0149844420273718	C1QBP/CALR	2	1
GO:0014074	BP	GO:0014074	response to purine-containing compound	5/102	148/18723	0.0012985569834298	0.0180355136587473	0.0149979534635898	NME1/HSPD1/HSP90B1/DUSP1/AREG	5	1
GO:0050920	BP	GO:0050920	regulation of chemotaxis	6/102	223/18723	0.00138936073807016	0.0191196431844518	0.0158994927533862	ELANE/AZU1/C1QBP/CALR/MIF/DUSP1	6	1
GO:0002251	BP	GO:0002251	organ or tissue specific immune response	3/102	41/18723	0.00143982457112459	0.0196339714244262	0.016327197289786	RPL39/DEFA3/DEFA4	3	1
GO:0050871	BP	GO:0050871	positive regulation of B cell activation	5/102	152/18723	0.00146128910323816	0.0197471500437589	0.0164213142469153	IGLC3/IGHG2/IGLC2/IGLL1/MIF	5	1
GO:0033574	BP	GO:0033574	response to testosterone	3/102	42/18723	0.00154448348578184	0.0205978527479827	0.0171287407062172	NME1/CALR/DUSP1	3	1
GO:0034975	BP	GO:0034975	protein folding in endoplasmic reticulum	2/102	11/18723	0.00156543680884668	0.0205978527479827	0.0171287407062172	CALR/HSP90B1	2	1
GO:0051673	BP	GO:0051673	membrane disruption in other organism	2/102	11/18723	0.00156543680884668	0.0205978527479827	0.0171287407062172	DEFA3/DEFA4	2	1
GO:0051702	BP	GO:0051702	biological process involved in interaction with symbiont	4/102	94/18723	0.00173929709727183	0.0226864838774586	0.0188656023823077	ELANE/AZU1/CTSG/HSPD1	4	1
GO:0050764	BP	GO:0050764	regulation of phagocytosis	4/102	95/18723	0.00180824043434471	0.0233824194096299	0.019444327719587	PRTN3/AZU1/RACK1/CALR	4	1
GO:1904667	BP	GO:1904667	negative regulation of ubiquitin protein ligase activity	2/102	12/18723	0.00187185921093819	0.0237948204780279	0.0197872717659389	RPS7/RPL5	2	1
GO:2000508	BP	GO:2000508	regulation of dendritic cell chemotaxis	2/102	12/18723	0.00187185921093819	0.0237948204780279	0.0197872717659389	C1QBP/CALR	2	1
GO:0034250	BP	GO:0034250	positive regulation of cellular amide metabolic process	5/102	162/18723	0.0019335211627778	0.0243721154971992	0.0202673381503025	RPS4X/RPL5/RPL26/C1QBP/YBX3	5	1
GO:0072331	BP	GO:0072331	signal transduction by p53 class mediator	5/102	163/18723	0.00198621488093837	0.0248276860117297	0.0206461809992278	RPS7/RPL5/RPL26/MIF/NOP53	5	1
GO:0050851	BP	GO:0050851	antigen receptor-mediated signaling pathway	6/102	240/18723	0.00201484552614523	0.0249774238778334	0.0207706998563036	IGLC3/IGHG2/IGLC2/RPS3/IGLL1/HLA-DPB1	6	1
GO:2000058	BP	GO:2000058	regulation of ubiquitin-dependent protein catabolic process	5/102	164/18723	0.00203995190629179	0.0250813758970302	0.0208571441670041	RACK1/RPS7/RPL5/ELOB/NOP53	5	1
GO:1903320	BP	GO:1903320	regulation of protein modification by small protein conjugation or removal	6/102	242/18723	0.00210048065000323	0.0256156176829663	0.021301408388993	RPS2/RPS7/RPS3/RPL5/CENPX/NOP53	6	1
GO:0006910	BP	GO:0006910	phagocytosis, recognition	4/102	100/18723	0.00218158423839341	0.0263901319160493	0.0219454781196621	IGLC3/IGHG2/IGLC2/IGLL1	4	1
GO:0050830	BP	GO:0050830	defense response to Gram-positive bacterium	4/102	101/18723	0.00226216070741306	0.0270551726302751	0.0224985119767551	RPL39/CTSG/DEFA3/DEFA4	4	1
GO:2000059	BP	GO:2000059	negative regulation of ubiquitin-dependent protein catabolic process	3/102	48/18723	0.00227263450094311	0.0270551726302751	0.0224985119767551	RPS7/RPL5/NOP53	3	1
GO:0007568	BP	GO:0007568	aging	7/102	339/18723	0.00254751822003307	0.0300887978744063	0.02502121086398	MPO/YBX1/CALR/HMGA1/MIF/CAT/JUND	7	1
GO:0045785	BP	GO:0045785	positive regulation of cell adhesion	8/102	437/18723	0.00267746080791899	0.0313488306909501	0.0260690276272111	ELANE/AZU1/RPS3/C1QBP/HSPD1/CALR/HLA-DPB1/HLA-DPA1	8	1
GO:0042116	BP	GO:0042116	macrophage activation	4/102	106/18723	0.00269599943942171	0.0313488306909501	0.0260690276272111	AZU1/HSPD1/MIF/JUND	4	1
GO:0032496	BP	GO:0032496	response to lipopolysaccharide	7/102	343/18723	0.00271929627301949	0.0313764954579172	0.0260920330650048	MPO/ELANE/CTSG/DEFA3/HSPD1/DEFA4/JUND	7	1
GO:0098760	BP	GO:0098760	response to interleukin-7	2/102	15/18723	0.00294639892981832	0.0334818060206628	0.0278427650066564	HSPD1/YBX1	2	1
GO:0098761	BP	GO:0098761	cellular response to interleukin-7	2/102	15/18723	0.00294639892981832	0.0334818060206628	0.0278427650066564	HSPD1/YBX1	2	1
GO:0007566	BP	GO:0007566	embryo implantation	3/102	53/18723	0.00301818161714051	0.0337856151172445	0.0280954062553928	RPL29/C1QBP/CALR	3	1
GO:0051438	BP	GO:0051438	regulation of ubiquitin-protein transferase activity	3/102	53/18723	0.00301818161714051	0.0337856151172445	0.0280954062553928	RPS2/RPS7/RPL5	3	1
GO:0032609	BP	GO:0032609	interferon-gamma production	4/102	112/18723	0.00328805653860589	0.0359505602633178	0.0298957290610748	C1QBP/HSPD1/HLA-DPB1/HLA-DPA1	4	1
GO:0032649	BP	GO:0032649	regulation of interferon-gamma production	4/102	112/18723	0.00328805653860589	0.0359505602633178	0.0298957290610748	C1QBP/HSPD1/HLA-DPB1/HLA-DPA1	4	1
GO:0002399	BP	GO:0002399	MHC class II protein complex assembly	2/102	16/18723	0.00335538562457633	0.0359505602633178	0.0298957290610748	HLA-DPB1/HLA-DPA1	2	1
GO:0002503	BP	GO:0002503	peptide antigen assembly with MHC class II protein complex	2/102	16/18723	0.00335538562457633	0.0359505602633178	0.0298957290610748	HLA-DPB1/HLA-DPA1	2	1
GO:1901163	BP	GO:1901163	regulation of trophoblast cell migration	2/102	16/18723	0.00335538562457633	0.0359505602633178	0.0298957290610748	C1QBP/CALR	2	1
GO:1902165	BP	GO:1902165	regulation of intrinsic apoptotic signaling pathway in response to DNA damage by p53 class mediator	2/102	16/18723	0.00335538562457633	0.0359505602633178	0.0298957290610748	RPL26/MIF	2	1
GO:0002237	BP	GO:0002237	response to molecule of bacterial origin	7/102	363/18723	0.00371580972242088	0.0395298906640519	0.032872224868001	MPO/ELANE/CTSG/DEFA3/HSPD1/DEFA4/JUND	7	1
GO:0061450	BP	GO:0061450	trophoblast cell migration	2/102	17/18723	0.00378930607100386	0.0400278810317309	0.0332863431737552	C1QBP/CALR	2	1
GO:0050821	BP	GO:0050821	protein stabilization	5/102	191/18723	0.00393021975666559	0.0412260813636251	0.0342827413444882	RPS7/RPL5/HSPD1/CALR/NOP53	5	1
GO:0050900	BP	GO:0050900	leukocyte migration	7/102	369/18723	0.00406313066483406	0.0423242777586881	0.0351959783466985	PRTN3/ELANE/AZU1/C1QBP/CALR/MIF/DUSP1	7	1
GO:0002253	BP	GO:0002253	activation of immune response	7/102	375/18723	0.00443460174324399	0.0455429605151923	0.0378725671652652	IGLC3/IGHG2/IGLC2/RPS3/IGLL1/C1QBP/HLA-DPB1	7	1
GO:0002688	BP	GO:0002688	regulation of leukocyte chemotaxis	4/102	122/18723	0.00446186586769948	0.0455429605151923	0.0378725671652652	C1QBP/CALR/MIF/DUSP1	4	1
GO:0043030	BP	GO:0043030	regulation of macrophage activation	3/102	61/18723	0.00449357210416564	0.0455429605151923	0.0378725671652652	HSPD1/MIF/JUND	3	1
GO:0090342	BP	GO:0090342	regulation of cell aging	3/102	61/18723	0.00449357210416564	0.0455429605151923	0.0378725671652652	YBX1/HMGA1/MIF	3	1
GO:0050864	BP	GO:0050864	regulation of B cell activation	5/102	198/18723	0.00457576172785857	0.0460647153811266	0.0383064475274632	IGLC3/IGHG2/IGLC2/IGLL1/MIF	5	1
GO:0048002	BP	GO:0048002	antigen processing and presentation of peptide antigen	3/102	62/18723	0.00470358048203271	0.0469950685437287	0.0390801096311007	CALR/HLA-DPB1/HLA-DPA1	3	1
GO:0051444	BP	GO:0051444	negative regulation of ubiquitin-protein transferase activity	2/102	19/18723	0.00473083690006868	0.0469950685437287	0.0390801096311007	RPS7/RPL5	2	1
GO:2000242	BP	GO:2000242	negative regulation of reproductive process	3/102	63/18723	0.00491943786875552	0.0484010478340149	0.0402492924093387	CALR/PRDX4/DUSP1	3	1
GO:0097193	BP	GO:0097193	intrinsic apoptotic signaling pathway	6/102	288/18723	0.00493690687906952	0.0484010478340149	0.0402492924093387	RACK1/RPS7/RPS3/RPL26/YBX3/MIF	6	1
GO:2001235	BP	GO:2001235	positive regulation of apoptotic signaling pathway	4/102	126/18723	0.00500131189369729	0.0487140768866619	0.0405096007794347	RACK1/RPS7/RPS3/RPL26	4	1
GO:1903051	BP	GO:1903051	negative regulation of proteolysis involved in cellular protein catabolic process	3/102	64/18723	0.00514118977443839	0.0491052863533094	0.0408349223359099	RPS7/RPL5/NOP53	3	1
GO:0006911	BP	GO:0006911	phagocytosis, engulfment	4/102	127/18723	0.00514270517382627	0.0491052863533094	0.0408349223359099	IGLC3/IGHG2/IGLC2/IGLL1	4	1
GO:0002429	BP	GO:0002429	immune response-activating cell surface receptor signaling pathway	6/102	291/18723	0.00518861028927306	0.0491052863533094	0.0408349223359099	IGLC3/IGHG2/IGLC2/RPS3/IGLL1/HLA-DPB1	6	1
GO:0002757	BP	GO:0002757	immune response-activating signal transduction	6/102	291/18723	0.00518861028927306	0.0491052863533094	0.0408349223359099	IGLC3/IGHG2/IGLC2/RPS3/IGLL1/HLA-DPB1	6	1
GO:0032986	BP	GO:0032986	protein-DNA complex disassembly	2/102	20/18723	0.00523789721101967	0.0491052863533094	0.0408349223359099	MYC/HMGA1	2	1
GO:0039535	BP	GO:0039535	regulation of RIG-I signaling pathway	2/102	20/18723	0.00523789721101967	0.0491052863533094	0.0408349223359099	C1QBP/NOP53	2	1
GO:0022626	CC	GO:0022626	cytosolic ribosome	34/105	102/19550	1.703668820007e-53	3.01549381141239e-51	1.99060251600818e-51	RPS12/RPS13/RPS3A/RPL7A/RPS18/RPS2/HBA1/RPL12/RPS7/RPS8/RPL39/RPS3/RPL30/RPS4X/RPL5/RPL26/RPL29/RPLP0/RPL10A/RPS5/RPL3/RPL10/RPS26/RPL14/RPL7/RPS10/RPL21/HBA2/RPL36A/RPS27/RPS29/RPL4/RPL38/RPS4Y1	34	1
GO:0044391	CC	GO:0044391	ribosomal subunit	35/105	180/19550	8.72933607477244e-46	7.72546242617361e-44	5.09977002263021e-44	RPS12/RPS13/RPS3A/RPL7A/RACK1/RPS18/RPS2/HBA1/RPL12/RPS7/RPS8/RPL39/RPS3/RPL30/RPS4X/RPL5/RPL26/RPL29/RPLP0/RPL10A/RPS5/RPL3/RPL10/RPS26/RPL14/RPL7/RPS10/RPL21/HBA2/RPL36A/RPS27/RPS29/RPL4/RPL38/RPS4Y1	35	1
GO:0005840	CC	GO:0005840	ribosome	36/105	240/19550	8.76724818524062e-43	5.17267642929197e-41	3.41461245109372e-41	RPS12/RPS13/RPS3A/RPL7A/RACK1/RPS18/RPS2/HBA1/RPL12/RPS7/RPS8/RPL39/RPS3/RPL30/RPS4X/RPL5/RPL26/RPL29/RPLP0/RPL10A/RPS5/RPL3/RPL10/RPS26/RPL14/RPL7/RPL22L1/RPS10/RPL21/HBA2/RPL36A/RPS27/RPS29/RPL4/RPL38/RPS4Y1	36	1
GO:0022627	CC	GO:0022627	cytosolic small ribosomal subunit	17/105	42/19550	1.50958524680167e-28	6.6799147170974e-27	4.40957795776278e-27	RPS12/RPS13/RPS3A/RPS18/RPS2/HBA1/RPS7/RPS8/RPS3/RPS4X/RPS5/RPS26/RPS10/HBA2/RPS27/RPS29/RPS4Y1	17	1
GO:0015935	CC	GO:0015935	small ribosomal subunit	18/105	71/19550	7.37721151798285e-26	2.61153287736593e-24	1.72393784946547e-24	RPS12/RPS13/RPS3A/RACK1/RPS18/RPS2/HBA1/RPS7/RPS8/RPS3/RPS4X/RPS5/RPS26/RPS10/HBA2/RPS27/RPS29/RPS4Y1	18	1
GO:0022625	CC	GO:0022625	cytosolic large ribosomal subunit	17/105	58/19550	1.09371609205355e-25	3.22646247155797e-24	2.12986817926218e-24	RPL7A/RPL12/RPL39/RPL30/RPL5/RPL26/RPL29/RPLP0/RPL10A/RPL3/RPL10/RPL14/RPL7/RPL21/RPL36A/RPL4/RPL38	17	1
GO:0005753	CC	GO:0005753	mitochondrial proton-transporting ATP synthase complex	12/105	21/19550	8.50106189139963e-23	2.14955422111105e-21	1.41897424051934e-21	ATP5F1E/ATP5MC2/ATP5MG/ATP5MC3/ATP5MC1/ATP5MF/ATP5ME/ATP5PF/ATP5PO/ATP5F1D/ATP5F1B/ATP5F1C	12	1
GO:0045259	CC	GO:0045259	proton-transporting ATP synthase complex	12/105	22/19550	1.86201460899686e-22	4.11970732240555e-21	2.71952133682436e-21	ATP5F1E/ATP5MC2/ATP5MG/ATP5MC3/ATP5MC1/ATP5MF/ATP5ME/ATP5PF/ATP5PO/ATP5F1D/ATP5F1B/ATP5F1C	12	1
GO:0015934	CC	GO:0015934	large ribosomal subunit	17/105	113/19550	2.76843497580292e-20	5.44458878574574e-19	3.59410856507747e-19	RPL7A/RPL12/RPL39/RPL30/RPL5/RPL26/RPL29/RPLP0/RPL10A/RPL3/RPL10/RPL14/RPL7/RPL21/RPL36A/RPL4/RPL38	17	1
GO:0005925	CC	GO:0005925	focal adhesion	25/105	418/19550	1.77223514774147e-19	3.13685621150239e-18	2.07071685683477e-18	RPS13/RPS3A/RPL7A/RPS18/RPS2/RPL12/RPS7/RPS8/RPS3/RPL30/RPS4X/RPL5/RPLP0/RPL10A/RPS5/RPL3/RPL7/RPS10/RPS29/RPL4/CALR/HMGA1/RPL38/HSP90B1/CAT	25	1
GO:0030055	CC	GO:0030055	cell-substrate junction	25/105	425/19550	2.64222911894782e-19	4.25158685503421e-18	2.80657829859529e-18	RPS13/RPS3A/RPL7A/RPS18/RPS2/RPL12/RPS7/RPS8/RPS3/RPL30/RPS4X/RPL5/RPLP0/RPL10A/RPS5/RPL3/RPL7/RPS10/RPS29/RPL4/CALR/HMGA1/RPL38/HSP90B1/CAT	25	1
GO:0016469	CC	GO:0016469	proton-transporting two-sector ATPase complex	12/105	49/19550	2.35877993491847e-17	3.47920040400474e-16	2.2967067787364e-16	ATP5F1E/ATP5MC2/ATP5MG/ATP5MC3/ATP5MC1/ATP5MF/ATP5ME/ATP5PF/ATP5PO/ATP5F1D/ATP5F1B/ATP5F1C	12	1
GO:0000276	CC	GO:0000276	mitochondrial proton-transporting ATP synthase complex, coupling factor F(o)	8/105	12/19550	2.56574996880877e-16	3.49336726522424e-15	2.30605867641922e-15	ATP5MC2/ATP5MG/ATP5MC3/ATP5MC1/ATP5MF/ATP5ME/ATP5PF/ATP5PO	8	1
GO:0005844	CC	GO:0005844	polysome	12/105	66/19550	1.16770742388636e-15	1.4763158144849e-14	9.74552812416436e-15	RPL7A/RPL39/RPS3/RPL30/RPS4X/RPL10A/RPS26/RPL36A/RPS29/CALR/RPL38/RPS4Y1	12	1
GO:0045263	CC	GO:0045263	proton-transporting ATP synthase complex, coupling factor F(o)	8/105	14/19550	1.54285035820798e-15	1.82056342268541e-14	1.20179922639358e-14	ATP5MC2/ATP5MG/ATP5MC3/ATP5MC1/ATP5MF/ATP5ME/ATP5PF/ATP5PO	8	1
GO:0033177	CC	GO:0033177	proton-transporting two-sector ATPase complex, proton-transporting domain	8/105	24/19550	3.61519603272587e-13	3.999310611203e-12	2.64004447126692e-12	ATP5MC2/ATP5MG/ATP5MC3/ATP5MC1/ATP5MF/ATP5ME/ATP5PF/ATP5PO	8	1
GO:0042788	CC	GO:0042788	polysomal ribosome	8/105	32/19550	4.99058558377754e-12	5.19608028428603e-11	3.43006191826196e-11	RPL7A/RPL39/RPL30/RPL10A/RPS26/RPL36A/RPS29/RPL38	8	1
GO:0098800	CC	GO:0098800	inner mitochondrial membrane protein complex	12/105	147/19550	2.22382563820451e-11	2.18676187756777e-10	1.44353594058889e-10	ATP5F1E/ATP5MC2/ATP5MG/ATP5MC3/ATP5MC1/ATP5MF/ATP5ME/ATP5PF/ATP5PO/ATP5F1D/ATP5F1B/ATP5F1C	12	1
GO:0031838	CC	GO:0031838	haptoglobin-hemoglobin complex	5/105	11/19550	1.82801629822701e-09	1.64122363074654e-08	1.08341256623768e-08	HBB/HBA1/HBD/HBA2/HBM	5	1
GO:0034774	CC	GO:0034774	secretory granule lumen	14/105	322/19550	1.94447512532052e-09	1.64122363074654e-08	1.08341256623768e-08	PRTN3/MPO/ELANE/AZU1/CTSG/DEFA3/SRGN/FABP5/PRSS57/SERPINB1/DEFA4/MIF/PRDX4/CAT	14	1
GO:0071682	CC	GO:0071682	endocytic vesicle lumen	6/105	23/19550	1.94721447715691e-09	1.64122363074654e-08	1.08341256623768e-08	MPO/HBB/HBA1/HBA2/CALR/HSP90B1	6	1
GO:0098798	CC	GO:0098798	mitochondrial protein-containing complex	13/105	268/19550	2.05261309121358e-09	1.65142053247638e-08	1.09014379485506e-08	ATP5F1E/ATP5MC2/ATP5MG/ATP5MC3/ATP5MC1/ATP5MF/ATP5ME/ATP5PF/ATP5PO/ATP5F1D/ATP5F1B/ATP5F1C/TIMM13	13	1
GO:0060205	CC	GO:0060205	cytoplasmic vesicle lumen	14/105	325/19550	2.19093258919241e-09	1.68606551429155e-08	1.11301380961262e-08	PRTN3/MPO/ELANE/AZU1/CTSG/DEFA3/SRGN/FABP5/PRSS57/SERPINB1/DEFA4/MIF/PRDX4/CAT	14	1
GO:0031983	CC	GO:0031983	vesicle lumen	14/105	327/19550	2.37071526562198e-09	1.74840250839621e-08	1.15416401089491e-08	PRTN3/MPO/ELANE/AZU1/CTSG/DEFA3/SRGN/FABP5/PRSS57/SERPINB1/DEFA4/MIF/PRDX4/CAT	14	1
GO:0005833	CC	GO:0005833	hemoglobin complex	5/105	12/19550	3.12038731904901e-09	2.2092342218867e-08	1.45837049437659e-08	HBB/HBA1/HBD/HBA2/HBM	5	1
GO:0005743	CC	GO:0005743	mitochondrial inner membrane	16/105	495/19550	8.83864489374724e-09	6.0170774853587e-08	3.97202260407265e-08	RPS3/ATP5F1E/ATP5MC2/ATP5MG/ATP5MC3/ATP5MC1/ATP5MF/ATP5ME/ATP5PF/ATP5PO/ATP5F1D/HSPD1/ATP5F1B/LDHB/ATP5F1C/TIMM13	16	1
GO:0035578	CC	GO:0035578	azurophil granule lumen	8/105	91/19550	3.10683793762769e-08	2.03670487022259e-07	1.34447957534765e-07	PRTN3/MPO/ELANE/AZU1/CTSG/DEFA3/FABP5/PRSS57	8	1
GO:0033178	CC	GO:0033178	proton-transporting two-sector ATPase complex, catalytic domain	5/105	18/19550	3.29031361316399e-08	2.07994824832153e-07	1.37302560549325e-07	ATP5F1E/ATP5PO/ATP5F1D/ATP5F1B/ATP5F1C	5	1
GO:0099572	CC	GO:0099572	postsynaptic specialization	13/105	356/19550	6.0102383125302e-08	3.66831786661326e-07	2.42154792265282e-07	RPS13/RPS18/RPL12/RPS3/RPL30/SRGN/RPLP0/RPL10A/RPL14/RPL7/FABP5/RPS27/RPL38	13	1
GO:0005766	CC	GO:0005766	primary lysosome	9/105	155/19550	1.54021447578665e-07	8.79412781336248e-07	5.80522264218397e-07	PRTN3/MPO/ELANE/AZU1/CTSG/DEFA3/FABP5/PRSS57/DEFA4	9	1
GO:0042582	CC	GO:0042582	azurophil granule	9/105	155/19550	1.54021447578665e-07	8.79412781336248e-07	5.80522264218397e-07	PRTN3/MPO/ELANE/AZU1/CTSG/DEFA3/FABP5/PRSS57/DEFA4	9	1
GO:0014069	CC	GO:0014069	postsynaptic density	12/105	330/19550	2.10074404842862e-07	1.16197405178708e-06	7.67047991367031e-07	RPS13/RPS18/RPL12/RPS3/RPL30/RPLP0/RPL10A/RPL14/RPL7/FABP5/RPS27/RPL38	12	1
GO:0032279	CC	GO:0032279	asymmetric synapse	12/105	335/19550	2.46861059893432e-07	1.32407295761023e-06	8.74053513498276e-07	RPS13/RPS18/RPL12/RPS3/RPL30/RPLP0/RPL10A/RPL14/RPL7/FABP5/RPS27/RPL38	12	1
GO:0098984	CC	GO:0098984	neuron to neuron synapse	12/105	361/19550	5.47366140364812e-07	2.8495237307227e-06	1.88104153499982e-06	RPS13/RPS18/RPL12/RPS3/RPL30/RPLP0/RPL10A/RPL14/RPL7/FABP5/RPS27/RPL38	12	1
GO:0072562	CC	GO:0072562	blood microparticle	8/105	146/19550	1.20791125528419e-06	6.10857977672291e-06	4.03242554395625e-06	IGLC3/IGHG2/IGLC2/HBB/HBA1/HBD/HBA2/IGLV3-21	8	1
GO:0005775	CC	GO:0005775	vacuolar lumen	8/105	174/19550	4.48521455694627e-06	2.20523049049858e-05	1.45572753164045e-05	PRTN3/MPO/ELANE/AZU1/CTSG/DEFA3/FABP5/PRSS57	8	1
GO:0030139	CC	GO:0030139	endocytic vesicle	10/105	336/19550	1.33815002135952e-05	6.40142037244958e-05	4.22573690955637e-05	MPO/HBB/ELANE/HBA1/HBA2/CALR/HSP90B1/HLA-DPB1/HLA-DPA1/AREG	10	1
GO:0005791	CC	GO:0005791	rough endoplasmic reticulum	5/105	82/19550	7.97920294331927e-05	0.000371662873938819	0.000245343913215634	RPS26/RPS29/HSPD1/RPL4/SSR4	5	1
GO:0030867	CC	GO:0030867	rough endoplasmic reticulum membrane	3/105	25/19550	0.000317713549259823	0.00144193072356381	0.000951854358106353	RPS26/RPS29/SSR4	3	1
GO:0071556	CC	GO:0071556	integral component of lumenal side of endoplasmic reticulum membrane	3/105	29/19550	0.000496935897459455	0.0021453086304957	0.00141617162048779	CALR/HLA-DPB1/HLA-DPA1	3	1
GO:0098553	CC	GO:0098553	lumenal side of endoplasmic reticulum membrane	3/105	29/19550	0.000496935897459455	0.0021453086304957	0.00141617162048779	CALR/HLA-DPB1/HLA-DPA1	3	1
GO:1904813	CC	GO:1904813	ficolin-1-rich granule lumen	5/105	124/19550	0.000551077523966599	0.00232239813671638	0.0015330728110349	HBB/FTH1/MIF/PRDX4/CAT	5	1
GO:0005790	CC	GO:0005790	smooth endoplasmic reticulum	3/105	33/19550	0.000730527117782677	0.00300705348482637	0.00198503084636174	RPL10/CALR/PRDX4	3	1
GO:0042571	CC	GO:0042571	immunoglobulin complex, circulating	4/105	77/19550	0.000786869217515574	0.00316536026136947	0.00208953308957485	IGLC3/IGHG2/IGLC2/IGLL1	4	1
GO:0098576	CC	GO:0098576	lumenal side of membrane	3/105	36/19550	0.000944902310846314	0.0037166157559955	0.00245343056149569	CALR/HLA-DPB1/HLA-DPA1	3	1
GO:0019814	CC	GO:0019814	immunoglobulin complex	5/105	167/19550	0.002080134302014	0.00800399503166258	0.00528363632777012	IGLC3/IGHG2/IGLC2/IGLL1/IGLV3-21	5	1
GO:0098554	CC	GO:0098554	cytoplasmic side of endoplasmic reticulum membrane	2/105	15/19550	0.00286630043354619	0.0107943654625038	0.00712562929728169	RPS26/RPS29	2	1
GO:0101002	CC	GO:0101002	ficolin-1-rich granule	5/105	185/19550	0.00323634157405192	0.0119340095543165	0.0078779367263106	HBB/FTH1/MIF/PRDX4/CAT	5	1
GO:0042613	CC	GO:0042613	MHC class II protein complex	2/105	17/19550	0.00368664709854334	0.0133170721722892	0.00879093078277788	HLA-DPB1/HLA-DPA1	2	1
GO:0012507	CC	GO:0012507	ER to Golgi transport vesicle membrane	3/105	62/19550	0.00452471409440809	0.0160174878942046	0.0105735424100905	HLA-DPB1/HLA-DPA1/AREG	3	1
GO:0140534	CC	GO:0140534	endoplasmic reticulum protein-containing complex	4/105	125/19550	0.0046314365935277	0.0160738093540079	0.0106107216074628	CALR/SSR4/SEC11C/HSP90B1	4	1
GO:0030669	CC	GO:0030669	clathrin-coated endocytic vesicle membrane	3/105	72/19550	0.00686477324645037	0.0233666320119561	0.0154248953513358	HLA-DPB1/HLA-DPA1/AREG	3	1
GO:0042611	CC	GO:0042611	MHC protein complex	2/105	25/19550	0.00790824147029669	0.0264105422687267	0.0174342562701675	HLA-DPB1/HLA-DPA1	2	1
GO:0036464	CC	GO:0036464	cytoplasmic ribonucleoprotein granule	5/105	236/19550	0.00893441336915689	0.0292850215989031	0.019331771617474	CTSG/RPS4X/RPLP0/SERPINB1/YBX1	5	1
GO:0035770	CC	GO:0035770	ribonucleoprotein granule	5/105	254/19550	0.0120048162161445	0.0386336812774104	0.0255030545453021	CTSG/RPS4X/RPLP0/SERPINB1/YBX1	5	1
GO:0045334	CC	GO:0045334	clathrin-coated endocytic vesicle	3/105	91/19550	0.0129969222811583	0.0410795579243754	0.0271176385941461	HLA-DPB1/HLA-DPA1/AREG	3	1
GO:0030134	CC	GO:0030134	COPII-coated ER to Golgi transport vesicle	3/105	94/19550	0.0141762890610477	0.0440211081369377	0.0290594291002087	HLA-DPB1/HLA-DPA1/AREG	3	1
GO:0005759	CC	GO:0005759	mitochondrial matrix	7/105	480/19550	0.0149156005064932	0.0455182980974018	0.030047761455912	RPS3/ATP5F1E/ATP5F1D/C1QBP/HSPD1/ATP5F1B/ATP5F1C	7	1
GO:0003735	MF	GO:0003735	structural constituent of ribosome	33/103	182/18368	1.88764445034484e-41	4.56809956983452e-39	3.85476866701999e-39	RPS12/RPS13/RPS3A/RPL7A/RPS18/RPS2/RPL12/RPS7/RPS8/RPL39/RPS3/RPL30/RPS4X/RPL5/RPL26/RPL29/RPLP0/RPL10A/RPS5/RPL3/RPL10/RPS26/RPL14/RPL7/RPL22L1/RPS10/RPL21/RPL36A/RPS27/RPS29/RPL4/RPL38/RPS4Y1	33	1
GO:0046933	MF	GO:0046933	proton-transporting ATP synthase activity, rotational mechanism	9/103	17/18368	8.9829450645395e-17	1.08693635280928e-14	9.17205969747717e-15	ATP5F1E/ATP5MG/ATP5MF/ATP5ME/ATP5PF/ATP5PO/ATP5F1D/ATP5F1B/ATP5F1C	9	1
GO:0015252	MF	GO:0015252	proton channel activity	9/103	24/18368	4.67773004243172e-15	3.77336890089492e-13	3.18413904642721e-13	ATP5F1E/ATP5MG/ATP5MF/ATP5ME/ATP5PF/ATP5PO/ATP5F1D/ATP5F1B/ATP5F1C	9	1
GO:0019843	MF	GO:0019843	rRNA binding	10/103	68/18368	4.36691082868319e-12	2.64198105135333e-10	2.22942289674878e-10	RPS13/RPS18/RPL12/RPS3/RPS4X/RPL5/RPLP0/RPS5/RPS4Y1/NOP53	10	1
GO:0015078	MF	GO:0015078	proton transmembrane transporter activity	12/103	130/18368	8.35473537938494e-12	4.04369192362231e-10	3.41224981810669e-10	ATP5F1E/ATP5MC2/ATP5MG/ATP5MC3/ATP5MC1/ATP5MF/ATP5ME/ATP5PF/ATP5PO/ATP5F1D/ATP5F1B/ATP5F1C	12	1
GO:0004601	MF	GO:0004601	peroxidase activity	8/103	51/18368	3.87021777987138e-10	1.56098783788146e-08	1.3172320163071e-08	MPO/HBB/HBA1/HBD/HBA2/HBM/PRDX4/CAT	8	1
GO:0016684	MF	GO:0016684	oxidoreductase activity, acting on peroxide as acceptor	8/103	55/18368	7.26516329270673e-10	2.51167073833576e-08	2.11946117110542e-08	MPO/HBB/HBA1/HBD/HBA2/HBM/PRDX4/CAT	8	1
GO:0031720	MF	GO:0031720	haptoglobin binding	5/103	10/18368	1.23892310540911e-09	3.74774239386257e-08	3.16251424275484e-08	HBB/HBA1/HBD/HBA2/HBM	5	1
GO:0005344	MF	GO:0005344	oxygen carrier activity	5/103	14/18368	9.66871866570714e-09	2.59981101900125e-07	2.19383791947039e-07	HBB/HBA1/HBD/HBA2/HBM	5	1
GO:0016209	MF	GO:0016209	antioxidant activity	8/103	86/18368	2.74472281331911e-08	6.64222920823226e-07	5.60501290298851e-07	MPO/HBB/HBA1/HBD/HBA2/HBM/PRDX4/CAT	8	1
GO:0048027	MF	GO:0048027	mRNA 5'-UTR binding	5/103	27/18368	3.67964462205533e-07	7.52572272357209e-06	6.35054462102212e-06	RPS13/RPS3A/RPS7/RPL5/RPL26	5	1
GO:0016874	MF	GO:0016874	ligase activity	9/103	165/18368	3.73176333400269e-07	7.52572272357209e-06	6.35054462102212e-06	ATP5F1E/ATP5MG/ATP5MF/ATP5ME/ATP5PF/ATP5PO/ATP5F1D/ATP5F1B/ATP5F1C	9	1
GO:0019825	MF	GO:0019825	oxygen binding	5/103	39/18368	2.48790636078066e-06	4.63133337929938e-05	3.90812821045706e-05	HBB/HBA1/HBD/HBA2/HBM	5	1
GO:0020037	MF	GO:0020037	heme binding	7/103	139/18368	1.32154109688996e-05	0.000228437818176692	0.000192766144959888	MPO/HBB/HBA1/HBD/HBA2/HBM/CAT	7	1
GO:0046906	MF	GO:0046906	tetrapyrrole binding	7/103	149/18368	2.07485856918137e-05	0.00033474384916126	0.000282471973628902	MPO/HBB/HBA1/HBD/HBA2/HBM/CAT	7	1
GO:0003823	MF	GO:0003823	antigen binding	7/103	171/18368	5.01354844992277e-05	0.000758299203050818	0.000639887104792774	IGLC3/IGHG2/IGLC2/IGLL1/IGLV3-21/HLA-DPB1/HLA-DPA1	7	1
GO:0140104	MF	GO:0140104	molecular carrier activity	5/103	73/18368	5.5813646524223e-05	0.000794523674050703	0.000670454948959706	HBB/HBA1/HBD/HBA2/HBM	5	1
GO:0005261	MF	GO:0005261	cation channel activity	9/103	335/18368	0.000111825566393267	0.00143218626927728	0.00120854343731967	ATP5F1E/ATP5MG/ATP5MF/ATP5ME/ATP5PF/ATP5PO/ATP5F1D/ATP5F1B/ATP5F1C	9	1
GO:0043177	MF	GO:0043177	organic acid binding	6/103	135/18368	0.000112444376513506	0.00143218626927728	0.00120854343731967	HBB/HBA1/HBD/HBA2/FABP5/HBM	6	1
GO:0005539	MF	GO:0005539	glycosaminoglycan binding	7/103	230/18368	0.000315132409821541	0.00381310215884065	0.003217667763441	MPO/ELANE/AZU1/CTSG/RPL29/PRSS57/C1QBP	7	1
GO:0008201	MF	GO:0008201	heparin binding	6/103	166/18368	0.000345307422230518	0.00397925696094216	0.00335787668735441	MPO/ELANE/AZU1/CTSG/RPL29/PRSS57	6	1
GO:0004252	MF	GO:0004252	serine-type endopeptidase activity	6/103	174/18368	0.000443683639014354	0.00488052002915789	0.00411840315640118	PRTN3/ELANE/AZU1/CTSG/PRSS57/SEC11C	6	1
GO:0005216	MF	GO:0005216	ion channel activity	9/103	432/18368	0.000722751851403871	0.00730820032721926	0.00616698940182921	ATP5F1E/ATP5MG/ATP5MF/ATP5ME/ATP5PF/ATP5PO/ATP5F1D/ATP5F1B/ATP5F1C	9	1
GO:0008236	MF	GO:0008236	serine-type peptidase activity	6/103	191/18368	0.000724780197740753	0.00730820032721926	0.00616698940182921	PRTN3/ELANE/AZU1/CTSG/PRSS57/SEC11C	6	1
GO:0017171	MF	GO:0017171	serine hydrolase activity	6/103	195/18368	0.000807471465039865	0.00781632378158589	0.00659576691443089	PRTN3/ELANE/AZU1/CTSG/PRSS57/SEC11C	6	1
GO:0034987	MF	GO:0034987	immunoglobulin receptor binding	4/103	79/18368	0.00101489152226245	0.00944629801490432	0.00797121276594797	IGLC3/IGHG2/IGLC2/IGLL1	4	1
GO:0008097	MF	GO:0008097	5S rRNA binding	2/103	10/18368	0.00136084147428058	0.0121971717324407	0.010292524210933	RPL5/NOP53	2	1
GO:0015267	MF	GO:0015267	channel activity	9/103	480/18368	0.00150842899351462	0.0127687225255877	0.010774824575746	ATP5F1E/ATP5MG/ATP5MF/ATP5ME/ATP5PF/ATP5PO/ATP5F1D/ATP5F1B/ATP5F1C	9	1
GO:0022803	MF	GO:0022803	passive transmembrane transporter activity	9/103	481/18368	0.00153013617042166	0.0127687225255877	0.010774824575746	ATP5F1E/ATP5MG/ATP5MF/ATP5ME/ATP5PF/ATP5PO/ATP5F1D/ATP5F1B/ATP5F1C	9	1
GO:0016863	MF	GO:0016863	intramolecular oxidoreductase activity, transposing C=C bonds	2/103	14/18368	0.00271194855214942	0.0218763849873386	0.0184602813725258	MIF/EBPL	2	1
GO:0001846	MF	GO:0001846	opsonin binding	2/103	15/18368	0.0031177572834233	0.0243386213738206	0.0205380276055729	C1QBP/CALR	2	1
GO:1901681	MF	GO:1901681	sulfur compound binding	6/103	265/18368	0.00379515749589899	0.0287008785627361	0.0242190971777764	MPO/ELANE/AZU1/CTSG/RPL29/PRSS57	6	1
GO:0001848	MF	GO:0001848	complement binding	2/103	21/18368	0.00610048347621077	0.0447368788255456	0.0377509982259933	C1QBP/CALR	2	1
GO:0055106	MF	GO:0055106	ubiquitin-protein transferase regulator activity	2/103	22/18368	0.00668612743001102	0.0475894952371373	0.0401581647499114	RPS7/RPL5	2	1
GO:1903706	BP	GO:1903706	regulation of hemopoiesis	17/144	367/18723	3.46923620631629e-09	9.08592962434237e-06	7.49720203322879e-06	PTPRC/B2M/HLA-B/IKZF3/ID2/IRF1/ETS1/HMGB2/LILRB3/CSF3R/ISG15/HIF1A/EVI2B/MAPK14/NFKBIZ/SOX4/ZFP36	17	2
GO:0009615	BP	GO:0009615	response to virus	16/144	367/18723	2.41877796655536e-08	3.16738974720425e-05	2.61355324491482e-05	CCL5/PTPRC/IFITM1/IFITM2/IVNS1ABP/CCL4/IRF1/DDX17/IFI6/ISG15/STMN1/HIF1A/MX1/MAPK14/EEF1G/IFITM3	16	2
GO:1903037	BP	GO:1903037	regulation of leukocyte cell-cell adhesion	15/144	336/18723	4.98720763750683e-08	4.35383226754346e-05	3.59253939642158e-05	CCL5/PTPRC/B2M/HLA-A/HLA-E/ITGB2/PAG1/IRF1/ETS1/NFKBIZ/CCDC88B/RIPOR2/FUT4/SOX4/CD55	15	2
GO:0045646	BP	GO:0045646	regulation of erythrocyte differentiation	7/144	47/18723	6.6861999791868e-08	4.37778943637256e-05	3.61230751507118e-05	B2M/ETS1/HMGB2/ISG15/HIF1A/MAPK14/ZFP36	7	2
GO:0019221	BP	GO:0019221	cytokine-mediated signaling pathway	17/144	472/18723	1.37440259349459e-07	6.29355698820518e-05	5.1930919783707e-05	TMSB4X/CCL5/PTPRC/IFITM1/IFITM2/CCL4/IL2RG/IRF1/LILRB3/CSF3R/ISG15/CXCL8/HIF1A/EREG/MX1/UGCG/IFITM3	17	2
GO:0019885	BP	GO:0019885	antigen processing and presentation of endogenous peptide antigen via MHC class I	5/144	17/18723	1.44182290680531e-07	6.29355698820518e-05	5.1930919783707e-05	B2M/HLA-A/HLA-B/HLA-C/HLA-E	5	2
GO:0007159	BP	GO:0007159	leukocyte cell-cell adhesion	15/144	371/18723	1.80826107540554e-07	6.76547965212446e-05	5.58249622226704e-05	CCL5/PTPRC/B2M/HLA-A/HLA-E/ITGB2/PAG1/IRF1/ETS1/NFKBIZ/CCDC88B/RIPOR2/FUT4/SOX4/CD55	15	2
GO:0002483	BP	GO:0002483	antigen processing and presentation of endogenous peptide antigen	5/144	19/18723	2.67598609834949e-07	8.76050948947165e-05	7.22868349988356e-05	B2M/HLA-A/HLA-B/HLA-C/HLA-E	5	2
GO:1903039	BP	GO:1903039	positive regulation of leukocyte cell-cell adhesion	12/144	239/18723	3.33197595700884e-07	9.64801236764578e-05	7.96100134272896e-05	CCL5/PTPRC/B2M/HLA-A/HLA-E/ITGB2/ETS1/NFKBIZ/CCDC88B/FUT4/SOX4/CD55	12	2
GO:0022407	BP	GO:0022407	regulation of cell-cell adhesion	16/144	448/18723	3.68385351952874e-07	9.64801236764578e-05	7.96100134272896e-05	CCL5/PTPRC/B2M/HLA-A/HLA-E/ITGB2/PAG1/IRF1/ETS1/MAPK14/NFKBIZ/CCDC88B/RIPOR2/FUT4/SOX4/CD55	16	2
GO:0048525	BP	GO:0048525	negative regulation of viral process	8/144	92/18723	5.43750247170626e-07	0.000129461990667261	0.000106824809324526	CCL5/IFITM1/IFITM2/LY6E/ISG15/MX1/IFITM3/ZFP36	8	2
GO:0001819	BP	GO:0001819	positive regulation of cytokine production	16/144	467/18723	6.39582399077734e-07	0.000139279873352234	0.000114925978172519	PTPRC/B2M/HLA-A/HLA-E/CYBB/MMP8/IRF1/SORL1/HMGB2/ISG15/HIF1A/EREG/MAPK14/SPTBN1/CCDC88B/CD55	16	2
GO:0045637	BP	GO:0045637	regulation of myeloid cell differentiation	11/144	210/18723	6.91347214043164e-07	0.000139279873352234	0.000114925978172519	B2M/ID2/ETS1/HMGB2/LILRB3/CSF3R/ISG15/HIF1A/EVI2B/MAPK14/ZFP36	11	2
GO:0019883	BP	GO:0019883	antigen processing and presentation of endogenous antigen	5/144	26/18723	1.44958782929229e-06	0.000271176466065465	0.000223759685228351	B2M/HLA-A/HLA-B/HLA-C/HLA-E	5	2
GO:00019061	BP	GO:0001906	cell killing	10/144	188/18723	1.96658778117639e-06	0.000311245201364945	0.000256822169330291	GNLY/PTPRC/GZMB/B2M/HLA-A/HLA-B/HLA-E/RAB27A/ITGAM/CD55	10	2
GO:0001913	BP	GO:0001913	T cell mediated cytotoxicity	6/144	49/18723	1.98562659322698e-06	0.000311245201364945	0.000256822169330291	PTPRC/B2M/HLA-A/HLA-B/HLA-E/RAB27A	6	2
GO:0022409	BP	GO:0022409	positive regulation of cell-cell adhesion	12/144	284/18723	2.05814758103547e-06	0.000311245201364945	0.000256822169330291	CCL5/PTPRC/B2M/HLA-A/HLA-E/ITGB2/ETS1/NFKBIZ/CCDC88B/FUT4/SOX4/CD55	12	2
GO:0002474	BP	GO:0002474	antigen processing and presentation of peptide antigen via MHC class I	5/144	28/18723	2.1391422774223e-06	0.000311245201364945	0.000256822169330291	B2M/HLA-A/HLA-B/HLA-C/HLA-E	5	2
GO:0001916	BP	GO:0001916	positive regulation of T cell mediated cytotoxicity	5/144	29/18723	2.56885100565943e-06	0.000354095830727476	0.000292180117153396	PTPRC/B2M/HLA-A/HLA-B/HLA-E	5	2
GO:0030218	BP	GO:0030218	erythrocyte differentiation	8/144	120/18723	4.09680865807758e-06	0.000480156421551542	0.000396198281162081	B2M/ID2/ETS1/HMGB2/ISG15/HIF1A/MAPK14/ZFP36	8	2
GO:0045069	BP	GO:0045069	regulation of viral genome replication	7/144	85/18723	4.11409450599184e-06	0.000480156421551542	0.000396198281162081	CCL5/IFITM1/IFITM2/ISG15/CXCL8/MX1/IFITM3	7	2
GO:0001912	BP	GO:0001912	positive regulation of leukocyte mediated cytotoxicity	6/144	56/18723	4.41103097311358e-06	0.000480156421551542	0.000396198281162081	PTPRC/B2M/HLA-A/HLA-B/HLA-E/ITGAM	6	2
GO:0002711	BP	GO:0002711	positive regulation of T cell mediated immunity	6/144	56/18723	4.41103097311358e-06	0.000480156421551542	0.000396198281162081	PTPRC/B2M/HLA-A/HLA-B/HLA-E/CD55	6	2
GO:0045071	BP	GO:0045071	negative regulation of viral genome replication	6/144	56/18723	4.41103097311358e-06	0.000480156421551542	0.000396198281162081	CCL5/IFITM1/IFITM2/ISG15/MX1/IFITM3	6	2
GO:00508671	BP	GO:0050867	positive regulation of cell activation	14/144	420/18723	4.5833946310762e-06	0.000480156421551542	0.000396198281162081	CCL5/PTPRC/B2M/HLA-A/HLA-E/PLEK/ITGB2/MMP8/IGHA1/ITGAM/NFKBIZ/CCDC88B/SOX4/CD55	14	2
GO:0045648	BP	GO:0045648	positive regulation of erythrocyte differentiation	5/144	33/18723	5.00846138464478e-06	0.00048514362529712	0.000400313443353224	ETS1/HMGB2/ISG15/HIF1A/MAPK14	5	2
GO:0050792	BP	GO:0050792	regulation of viral process	9/144	164/18723	5.04676999094639e-06	0.00048514362529712	0.000400313443353224	CCL5/IFITM1/IFITM2/LY6E/ISG15/CXCL8/MX1/IFITM3/ZFP36	9	2
GO:0001909	BP	GO:0001909	leukocyte mediated cytotoxicity	8/144	124/18723	5.23083656154993e-06	0.00048514362529712	0.000400313443353224	PTPRC/GZMB/B2M/HLA-A/HLA-B/HLA-E/RAB27A/ITGAM	8	2
GO:0042110	BP	GO:0042110	T cell activation	15/144	487/18723	5.37196072303035e-06	0.00048514362529712	0.000400313443353224	CCL5/PTPRC/B2M/HLA-A/HLA-E/CD7/PAG1/IRF1/RAB27A/NFKBIZ/CCDC88B/RIPOR2/PREX1/SOX4/CD55	15	2
GO:0046640	BP	GO:0046640	regulation of alpha-beta T cell proliferation	5/144	35/18723	6.7664541841657e-06	0.00058996586724928	0.000486806907201532	PTPRC/HLA-A/HLA-E/IRF1/CD55	5	2
GO:0034101	BP	GO:0034101	erythrocyte homeostasis	8/144	129/18723	7.01241030584973e-06	0.00058996586724928	0.000486806907201532	B2M/ID2/ETS1/HMGB2/ISG15/HIF1A/MAPK14/ZFP36	8	2
GO:00457851	BP	GO:0045785	positive regulation of cell adhesion	14/144	437/18723	7.20844129514202e-06	0.00058996586724928	0.000486806907201532	CCL5/PTPRC/B2M/HLA-A/HLA-E/ARPC2/ITGB2/ETS1/NFKBIZ/CCDC88B/PREX1/FUT4/SOX4/CD55	14	2
GO:0042119	BP	GO:0042119	neutrophil activation	5/144	36/18723	7.80938929724847e-06	0.000619781532408901	0.000511409130055856	CCL5/ITGB2/ITGAM/CXCL8/PREX1	5	2
GO:0031343	BP	GO:0031343	positive regulation of cell killing	6/144	63/18723	8.83200499700498e-06	0.000675266305122634	0.000557192067851035	PTPRC/B2M/HLA-A/HLA-B/HLA-E/ITGAM	6	2
GO:0050863	BP	GO:0050863	regulation of T cell activation	12/144	329/18723	9.25387974444506e-06	0.000675266305122634	0.000557192067851035	CCL5/PTPRC/B2M/HLA-A/HLA-E/PAG1/IRF1/NFKBIZ/CCDC88B/RIPOR2/SOX4/CD55	12	2
GO:0002705	BP	GO:0002705	positive regulation of leukocyte mediated immunity	8/144	134/18723	9.28201106697779e-06	0.000675266305122634	0.000557192067851035	PTPRC/B2M/HLA-A/HLA-B/HLA-E/ITGB2/ITGAM/CD55	8	2
GO:0046633	BP	GO:0046633	alpha-beta T cell proliferation	5/144	38/18723	1.02699860496603e-05	0.000726948472001631	0.00059983730753777	PTPRC/HLA-A/HLA-E/IRF1/CD55	5	2
GO:0031341	BP	GO:0031341	regulation of cell killing	7/144	99/18723	1.13462846117244e-05	0.000781997878897531	0.000645261005758176	PTPRC/B2M/HLA-A/HLA-B/HLA-E/ITGAM/CD55	7	2
GO:0001914	BP	GO:0001914	regulation of T cell mediated cytotoxicity	5/144	39/18723	1.17077058632264e-05	0.000786217478353589	0.000648742783730197	PTPRC/B2M/HLA-A/HLA-B/HLA-E	5	2
GO:0030593	BP	GO:0030593	neutrophil chemotaxis	7/144	103/18723	1.47200317438452e-05	0.00094028690578367	0.000775872276511274	CCL5/CCL4/ITGB2/CSF3R/CXCL8/RIPOR2/PREX1	7	2
GO:0045639	BP	GO:0045639	positive regulation of myeloid cell differentiation	7/144	103/18723	1.47200317438452e-05	0.00094028690578367	0.000775872276511274	ID2/ETS1/HMGB2/ISG15/HIF1A/EVI2B/MAPK14	7	2
GO:00725931	BP	GO:0072593	reactive oxygen species metabolic process	10/144	239/18723	1.63942823475943e-05	0.00102230060638927	0.000843545405002783	CYBB/CFLAR/ITGB2/MMP8/IFI6/RAB27A/ITGAM/HIF1A/MAPK14/PREX1	10	2
GO:00026961	BP	GO:0002696	positive regulation of leukocyte activation	13/144	409/18723	1.68777295938434e-05	0.00102797148386688	0.000848224696601237	CCL5/PTPRC/B2M/HLA-A/HLA-E/ITGB2/MMP8/IGHA1/ITGAM/NFKBIZ/CCDC88B/SOX4/CD55	13	2
GO:0046597	BP	GO:0046597	negative regulation of viral entry into host cell	4/144	21/18723	1.8141564370193e-05	0.001045930897961	0.000863043802782879	IFITM1/IFITM2/LY6E/IFITM3	4	2
GO:0046641	BP	GO:0046641	positive regulation of alpha-beta T cell proliferation	4/144	21/18723	1.8141564370193e-05	0.001045930897961	0.000863043802782879	PTPRC/HLA-A/HLA-E/CD55	4	2
GO:0002824	BP	GO:0002824	positive regulation of adaptive immune response based on somatic recombination of immune receptors built from immunoglobulin superfamily domains	7/144	107/18723	1.88839584944388e-05	0.001045930897961	0.000863043802782879	PTPRC/B2M/HLA-A/HLA-B/HLA-E/NFKBIZ/CD55	7	2
GO:0036230	BP	GO:0036230	granulocyte activation	5/144	43/18723	1.90961750319636e-05	0.001045930897961	0.000863043802782879	CCL5/ITGB2/ITGAM/CXCL8/PREX1	5	2
GO:1903900	BP	GO:1903900	regulation of viral life cycle	8/144	148/18723	1.91694093555281e-05	0.001045930897961	0.000863043802782879	CCL5/IFITM1/IFITM2/LY6E/ISG15/CXCL8/MX1/IFITM3	8	2
GO:0002456	BP	GO:0002456	T cell mediated immunity	7/144	109/18723	2.1304699457353e-05	0.00113871444650627	0.000939603608720637	PTPRC/B2M/HLA-A/HLA-B/HLA-E/RAB27A/CD55	7	2
GO:0002821	BP	GO:0002821	positive regulation of adaptive immune response	7/144	112/18723	2.54115523237009e-05	0.00133105711071545	0.0010983140404328	PTPRC/B2M/HLA-A/HLA-B/HLA-E/NFKBIZ/CD55	7	2
GO:0002262	BP	GO:0002262	myeloid cell homeostasis	8/144	157/18723	2.93361278735048e-05	0.00149525986301886	0.00123380498735062	B2M/ID2/ETS1/HMGB2/ISG15/HIF1A/MAPK14/ZFP36	8	2
GO:0001774	BP	GO:0001774	microglial cell activation	5/144	47/18723	2.96882447029326e-05	0.00149525986301886	0.00123380498735062	PTPRC/ITGB2/MMP8/CST7/ITGAM	5	2
GO:0002683	BP	GO:0002683	negative regulation of immune system process	13/144	434/18723	3.13375499755993e-05	0.00153437973102054	0.00126608451911544	PTPRC/HLA-A/HLA-B/HLA-E/ID2/PAG1/IRF1/LILRB3/CST7/ISG15/MAPK14/RIPOR2/CD55	13	2
GO:0001911	BP	GO:0001911	negative regulation of leukocyte mediated cytotoxicity	4/144	24/18723	3.16366954849596e-05	0.00153437973102054	0.00126608451911544	PTPRC/HLA-A/HLA-B/HLA-E	4	2
GO:0052372	BP	GO:0052372	modulation by symbiont of entry into host	5/144	49/18723	3.64536085077714e-05	0.00173585455785188	0.00143233030175033	IFITM1/IFITM2/LY6E/CXCL8/IFITM3	5	2
GO:1903901	BP	GO:1903901	negative regulation of viral life cycle	4/144	25/18723	3.74383342943446e-05	0.00175091066994444	0.00144475376515582	IFITM1/IFITM2/LY6E/IFITM3	4	2
GO:0030099	BP	GO:0030099	myeloid cell differentiation	12/144	381/18723	3.94026823152816e-05	0.00181044956111794	0.0014938819352405	B2M/ID2/ETS1/HMGB2/LILRB3/CSF3R/ISG15/HIF1A/EVI2B/MAPK14/NBEAL2/ZFP36	12	2
GO:0001910	BP	GO:0001910	regulation of leukocyte mediated cytotoxicity	6/144	82/18723	4.03806155992154e-05	0.00182339365955767	0.0015045626828528	PTPRC/B2M/HLA-A/HLA-B/HLA-E/ITGAM	6	2
GO:1990266	BP	GO:1990266	neutrophil migration	7/144	122/18723	4.40801306102305e-05	0.00195670952657956	0.00161456749585733	CCL5/CCL4/ITGB2/CSF3R/CXCL8/RIPOR2/PREX1	7	2
GO:0050870	BP	GO:0050870	positive regulation of T cell activation	9/144	216/18723	4.53672842549416e-05	0.0019802819577282	0.00163401815044553	CCL5/PTPRC/B2M/HLA-A/HLA-E/NFKBIZ/CCDC88B/SOX4/CD55	9	2
GO:0002709	BP	GO:0002709	regulation of T cell mediated immunity	6/144	85/18723	4.9492140813458e-05	0.00212491666869585	0.00175336264176064	PTPRC/B2M/HLA-A/HLA-B/HLA-E/CD55	6	2
GO:0071621	BP	GO:0071621	granulocyte chemotaxis	7/144	125/18723	5.14805887889254e-05	0.00217463971029348	0.0017943913206055	CCL5/CCL4/ITGB2/CSF3R/CXCL8/RIPOR2/PREX1	7	2
GO:0002707	BP	GO:0002707	negative regulation of lymphocyte mediated immunity	5/144	53/18723	5.3522301869076e-05	0.00222499854912873	0.0018359446238465	PTPRC/HLA-A/HLA-B/HLA-E/CD55	5	2
GO:0031342	BP	GO:0031342	negative regulation of cell killing	4/144	28/18723	5.95206042373718e-05	0.0024356947265262	0.00200979935031784	PTPRC/HLA-A/HLA-B/HLA-E	4	2
GO:0019079	BP	GO:0019079	viral genome replication	7/144	131/18723	6.93452485996805e-05	0.00279408009357789	0.00230551895344363	CCL5/IFITM1/IFITM2/ISG15/CXCL8/MX1/IFITM3	7	2
GO:0034340	BP	GO:0034340	response to type I interferon	5/144	58/18723	8.2866849734123e-05	0.00328830726444952	0.00271332763164521	IFITM1/IFITM2/ISG15/MX1/IFITM3	5	2
GO:0002819	BP	GO:0002819	regulation of adaptive immune response	8/144	183/18723	8.67917020818537e-05	0.00334550940781714	0.00276052764785619	PTPRC/B2M/HLA-A/HLA-B/HLA-E/IRF1/NFKBIZ/CD55	8	2
GO:0002699	BP	GO:0002699	positive regulation of immune effector process	9/144	235/18723	8.68631690460349e-05	0.00334550940781714	0.00276052764785619	PTPRC/B2M/HLA-A/HLA-B/HLA-E/ITGB2/ITGAM/NFKBIZ/CD55	9	2
GO:0035456	BP	GO:0035456	response to interferon-beta	4/144	32/18723	0.000102069084369642	0.00387418741976946	0.0031967632373894	IFITM1/IFITM2/IRF1/IFITM3	4	2
GO:00480021	BP	GO:0048002	antigen processing and presentation of peptide antigen	5/144	62/18723	0.000114178608816219	0.0042719110927097	0.00352494261503306	B2M/HLA-A/HLA-B/HLA-C/HLA-E	5	2
GO:0032103	BP	GO:0032103	positive regulation of response to external stimulus	12/144	427/18723	0.000116736789963871	0.00430610778754053	0.00355315981906341	TMSB4X/CCL5/NEAT1/HLA-E/CCL4/MMP8/ETS1/HMGB2/CXCL8/EREG/NFKBIZ/RIPOR2	12	2
GO:0002704	BP	GO:0002704	negative regulation of leukocyte mediated immunity	5/144	63/18723	0.000123260212593738	0.00448359023309722	0.00369960842770386	PTPRC/HLA-A/HLA-B/HLA-E/CD55	5	2
GO:0042102	BP	GO:0042102	positive regulation of T cell proliferation	6/144	101/18723	0.000129688964971295	0.00465281368849072	0.00383924217860229	CCL5/PTPRC/HLA-A/HLA-E/CCDC88B/CD55	6	2
GO:0097530	BP	GO:0097530	granulocyte migration	7/144	148/18723	0.000148993994780647	0.00527317935581776	0.00435113330419158	CCL5/CCL4/ITGB2/CSF3R/CXCL8/RIPOR2/PREX1	7	2
GO:0046634	BP	GO:0046634	regulation of alpha-beta T cell activation	6/144	104/18723	0.000152377306601548	0.00532101554652606	0.00439060505898917	PTPRC/HLA-A/HLA-E/IRF1/NFKBIZ/CD55	6	2
GO:0046635	BP	GO:0046635	positive regulation of alpha-beta T cell activation	5/144	67/18723	0.000165240548967398	0.00569427628612652	0.00469859898933612	PTPRC/HLA-A/HLA-E/NFKBIZ/CD55	5	2
GO:0019882	BP	GO:0019882	antigen processing and presentation	6/144	106/18723	0.000169170809546544	0.00575400454808311	0.00474788341762208	B2M/HLA-A/HLA-B/HLA-C/HLA-E/RAB27A	6	2
GO:0042267	BP	GO:0042267	natural killer cell mediated cytotoxicity	5/144	68/18723	0.000177260758744731	0.00595187086092887	0.00491115165591004	GZMB/HLA-A/HLA-B/HLA-E/RAB27A	5	2
GO:0045730	BP	GO:0045730	respiratory burst	4/144	37/18723	0.000181955892132447	0.00603218331006174	0.00497742100663442	CD52/CYBB/IGHA1/CD55	4	2
GO:1904424	BP	GO:1904424	regulation of GTP binding	3/144	15/18723	0.000189440553757385	0.00620181012863238	0.00511738759031462	STMN1/CCPG1/RIPOR2	3	2
GO:0050727	BP	GO:0050727	regulation of inflammatory response	11/144	386/18723	0.00020044106638073	0.00648092781297695	0.00534769992566133	TMSB4X/CCL5/PTPRC/NEAT1/HLA-E/MMP8/ETS1/CST7/MAPK14/NFKBIZ/ZFP36	11	2
GO:2000377	BP	GO:2000377	regulation of reactive oxygen species metabolic process	7/144	157/18723	0.000214483450411326	0.00669430331615887	0.00552376548223475	CFLAR/ITGB2/MMP8/RAB27A/ITGAM/HIF1A/MAPK14	7	2
GO:0051607	BP	GO:0051607	defense response to virus	9/144	265/18723	0.000214708468330411	0.00669430331615887	0.00552376548223475	PTPRC/IFITM1/IFITM2/IRF1/DDX17/IFI6/ISG15/MX1/IFITM3	9	2
GO:0140546	BP	GO:0140546	defense response to symbiont	9/144	265/18723	0.000214708468330411	0.00669430331615887	0.00552376548223475	PTPRC/IFITM1/IFITM2/IRF1/DDX17/IFI6/ISG15/MX1/IFITM3	9	2
GO:0002228	BP	GO:0002228	natural killer cell mediated immunity	5/144	71/18723	0.000217353216267486	0.00669703615770054	0.00552602047055293	GZMB/HLA-A/HLA-B/HLA-E/RAB27A	5	2
GO:0043903	BP	GO:0043903	regulation of biological process involved in symbiotic interaction	5/144	72/18723	0.000232141609716766	0.0070695218121885	0.00583337484392315	IFITM1/IFITM2/LY6E/CXCL8/IFITM3	5	2
GO:0002708	BP	GO:0002708	positive regulation of lymphocyte mediated immunity	6/144	113/18723	0.00023978267991168	0.00721828550216886	0.00595612633827803	PTPRC/B2M/HLA-A/HLA-B/HLA-E/CD55	6	2
GO:0048872	BP	GO:0048872	homeostasis of number of cells	9/144	272/18723	0.000260407357490292	0.00775007805985312	0.00639493187712403	B2M/ID2/ETS1/HMGB2/ISG15/HIF1A/MAPK14/SOX4/ZFP36	9	2
GO:0045088	BP	GO:0045088	regulation of innate immune response	8/144	218/18723	0.000288265154442443	0.0084827689829748	0.00699950753483542	CCL5/HLA-A/HLA-B/HLA-E/IRF1/HMGB2/ISG15/EREG	8	2
GO:2000379	BP	GO:2000379	positive regulation of reactive oxygen species metabolic process	5/144	76/18723	0.000299081126187355	0.00861455239082139	0.00710824784805623	ITGB2/MMP8/RAB27A/ITGAM/MAPK14	5	2
GO:0046596	BP	GO:0046596	regulation of viral entry into host cell	4/144	42/18723	0.000299321980742553	0.00861455239082139	0.00710824784805623	IFITM1/IFITM2/LY6E/IFITM3	4	2
GO:1902105	BP	GO:1902105	regulation of leukocyte differentiation	9/144	279/18723	0.000313902590180061	0.00893598786610413	0.0073734784626964	PTPRC/HLA-B/IKZF3/ID2/IRF1/LILRB3/EVI2B/NFKBIZ/SOX4	9	2
GO:0002822	BP	GO:0002822	regulation of adaptive immune response based on somatic recombination of immune receptors built from immunoglobulin superfamily domains	7/144	168/18723	0.000324181465328878	0.00912936836232614	0.00753304525546334	PTPRC/B2M/HLA-A/HLA-B/HLA-E/NFKBIZ/CD55	7	2
GO:0045953	BP	GO:0045953	negative regulation of natural killer cell mediated cytotoxicity	3/144	18/18723	0.00033404384311672	0.00925408127338538	0.00763595138934515	HLA-A/HLA-B/HLA-E	3	2
GO:0002274	BP	GO:0002274	myeloid leukocyte activation	8/144	223/18723	0.000335676869404968	0.00925408127338538	0.00763595138934515	CCL5/PTPRC/ITGB2/MMP8/CST7/ITGAM/CXCL8/PREX1	8	2
GO:0050670	BP	GO:0050670	regulation of lymphocyte proliferation	8/144	225/18723	0.000356340038734044	0.00972140168171313	0.0080215581087828	CCL5/PTPRC/HLA-A/HLA-E/IKZF3/IRF1/CCDC88B/CD55	8	2
GO:0042129	BP	GO:0042129	regulation of T cell proliferation	7/144	171/18723	0.000360821393381867	0.00974217762131041	0.00803870125461718	CCL5/PTPRC/HLA-A/HLA-E/IRF1/CCDC88B/CD55	7	2
GO:0002703	BP	GO:0002703	regulation of leukocyte mediated immunity	8/144	226/18723	0.000367053943092321	0.00977805202042911	0.00806830280659189	PTPRC/B2M/HLA-A/HLA-B/HLA-E/ITGB2/ITGAM/CD55	8	2
GO:0016032	BP	GO:0016032	viral process	11/144	415/18723	0.000371851230193418	0.00977805202042911	0.00806830280659189	CCL5/IFITM1/IFITM2/CCL4/LY6E/ISG15/CXCL8/MX1/IFITM3/ZFP36/CD55	11	2
GO:0032944	BP	GO:0032944	regulation of mononuclear cell proliferation	8/144	227/18723	0.000378029008660264	0.00977805202042911	0.00806830280659189	CCL5/PTPRC/HLA-A/HLA-E/IKZF3/IRF1/CCDC88B/CD55	8	2
GO:0002716	BP	GO:0002716	negative regulation of natural killer cell mediated immunity	3/144	19/18723	0.000394447647006618	0.00977805202042911	0.00806830280659189	HLA-A/HLA-B/HLA-E	3	2
GO:0002888	BP	GO:0002888	positive regulation of myeloid leukocyte mediated immunity	3/144	19/18723	0.000394447647006618	0.00977805202042911	0.00806830280659189	HLA-E/ITGB2/ITGAM	3	2
GO:1901739	BP	GO:1901739	regulation of myoblast fusion	3/144	19/18723	0.000394447647006618	0.00977805202042911	0.00806830280659189	CFLAR/MAPK14/RIPOR2	3	2
GO:1903978	BP	GO:1903978	regulation of microglial cell activation	3/144	19/18723	0.000394447647006618	0.00977805202042911	0.00806830280659189	PTPRC/MMP8/CST7	3	2
GO:2001185	BP	GO:2001185	regulation of CD8-positive, alpha-beta T cell activation	3/144	19/18723	0.000394447647006618	0.00977805202042911	0.00806830280659189	HLA-A/HLA-E/IRF1	3	2
GO:0046651	BP	GO:0046651	lymphocyte proliferation	9/144	288/18723	0.000395751628165516	0.00977805202042911	0.00806830280659189	CCL5/PTPRC/HLA-A/HLA-E/IKZF3/IRF1/HELLS/CCDC88B/CD55	9	2
GO:0032943	BP	GO:0032943	mononuclear cell proliferation	9/144	291/18723	0.0004266604349418	0.0104432119543231	0.00861715566094949	CCL5/PTPRC/HLA-A/HLA-E/IKZF3/IRF1/HELLS/CCDC88B/CD55	9	2
GO:1900542	BP	GO:1900542	regulation of purine nucleotide metabolic process	5/144	84/18723	0.00047581149249596	0.011538428693027	0.00952086738883242	TMSB4X/ZBTB20/HIF1A/PDK1/OGT	5	2
GO:00512511	BP	GO:0051251	positive regulation of lymphocyte activation	10/144	362/18723	0.000499947094753983	0.0120124902858778	0.00991203655750774	CCL5/PTPRC/B2M/HLA-A/HLA-E/IGHA1/NFKBIZ/CCDC88B/SOX4/CD55	10	2
GO:0006140	BP	GO:0006140	regulation of nucleotide metabolic process	5/144	86/18723	0.000530208683883178	0.012623786755364	0.0104164442871978	TMSB4X/ZBTB20/HIF1A/PDK1/OGT	5	2
GO:0035455	BP	GO:0035455	response to interferon-alpha	3/144	21/18723	0.000535333404602575	0.0126309746545418	0.010422375340437	IFITM1/IFITM2/IFITM3	3	2
GO:0019083	BP	GO:0019083	viral transcription	4/144	50/18723	0.000587248015762302	0.0136106420644378	0.0112307422110853	CCL5/CCL4/IFITM3/ZFP36	4	2
GO:0060337	BP	GO:0060337	type I interferon signaling pathway	4/144	50/18723	0.000587248015762302	0.0136106420644378	0.0112307422110853	IFITM1/IFITM2/ISG15/IFITM3	4	2
GO:00024431	BP	GO:0002443	leukocyte mediated immunity	11/144	440/18723	0.000605927419559206	0.0139203851914523	0.0114863249524935	PTPRC/GZMB/B2M/HLA-A/HLA-B/HLA-E/ITGB2/RAB27A/IGHA1/ITGAM/CD55	11	2
GO:0045663	BP	GO:0045663	positive regulation of myoblast differentiation	3/144	22/18723	0.000616379600730374	0.0140373754288074	0.0115828587670431	BTG1/MAPK14/RIPOR2	3	2
GO:0070663	BP	GO:0070663	regulation of leukocyte proliferation	8/144	245/18723	0.000625950249074955	0.0141324457097182	0.0116613054569046	CCL5/PTPRC/HLA-A/HLA-E/IKZF3/IRF1/CCDC88B/CD55	8	2
GO:0008064	BP	GO:0008064	regulation of actin polymerization or depolymerization	7/144	188/18723	0.000636031688031755	0.0142373247090185	0.0117478457537489	TMSB4X/PFN1/ARPC2/PLEK/CDC42EP3/SPTBN1/PREX1	7	2
GO:0030832	BP	GO:0030832	regulation of actin filament length	7/144	189/18723	0.000656316131528124	0.0145668809192556	0.0120197771456489	TMSB4X/PFN1/ARPC2/PLEK/CDC42EP3/SPTBN1/PREX1	7	2
GO:0050671	BP	GO:0050671	positive regulation of lymphocyte proliferation	6/144	137/18723	0.000671063379061435	0.0146668982838943	0.012102305892902	CCL5/PTPRC/HLA-A/HLA-E/CCDC88B/CD55	6	2
GO:0060326	BP	GO:0060326	cell chemotaxis	9/144	310/18723	0.000672022830877171	0.0146668982838943	0.012102305892902	TMSB4X/CCL5/CCL4/ITGB2/HMGB2/CSF3R/CXCL8/RIPOR2/PREX1	9	2
GO:0071357	BP	GO:0071357	cellular response to type I interferon	4/144	52/18723	0.000682174822755249	0.014765420337157	0.0121836007926623	IFITM1/IFITM2/ISG15/IFITM3	4	2
GO:0032946	BP	GO:0032946	positive regulation of mononuclear cell proliferation	6/144	138/18723	0.000697189799189432	0.0149667220006322	0.01234970369056	CCL5/PTPRC/HLA-A/HLA-E/CCDC88B/CD55	6	2
GO:0045744	BP	GO:0045744	negative regulation of G protein-coupled receptor signaling pathway	4/144	53/18723	0.000733493395888813	0.0156180423075837	0.012887136857165	CCL5/PLEK/CXCL8/STMN1	4	2
GO:0050777	BP	GO:0050777	negative regulation of immune response	7/144	194/18723	0.000765575709048658	0.0161696998548261	0.0133423338767139	PTPRC/HLA-A/HLA-B/HLA-E/ISG15/MAPK14/CD55	7	2
GO:0034341	BP	GO:0034341	response to interferon-gamma	6/144	141/18723	0.000780317983101634	0.0163492223819454	0.0134904658468013	CCL5/IFITM1/IFITM2/CCL4/IRF1/IFITM3	6	2
GO:0019058	BP	GO:0019058	viral life cycle	9/144	317/18723	0.000787374212641142	0.016366135419898	0.01350442154179	CCL5/IFITM1/IFITM2/LY6E/ISG15/CXCL8/MX1/IFITM3/CD55	9	2
GO:0002726	BP	GO:0002726	positive regulation of T cell cytokine production	3/144	24/18723	0.0008010327529083	0.0164730385256152	0.0135926320182826	B2M/HLA-A/CD55	3	2
GO:0070661	BP	GO:0070661	leukocyte proliferation	9/144	318/18723	0.00080509695734202	0.0164730385256152	0.0135926320182826	CCL5/PTPRC/HLA-A/HLA-E/IKZF3/IRF1/HELLS/CCDC88B/CD55	9	2
GO:0031348	BP	GO:0031348	negative regulation of defense response	8/144	258/18723	0.000876095642407938	0.0177867789726077	0.0146766573142676	PTPRC/HLA-A/HLA-B/HLA-E/CST7/ISG15/MAPK14/ZFP36	8	2
GO:0042098	BP	GO:0042098	T cell proliferation	7/144	199/18723	0.000888759652508705	0.0179050886916946	0.014774279891501	CCL5/PTPRC/HLA-A/HLA-E/IRF1/CCDC88B/CD55	7	2
GO:1904996	BP	GO:1904996	positive regulation of leukocyte adhesion to vascular endothelial cell	3/144	25/18723	0.000905159264537474	0.0180605870869595	0.0149025884887876	ITGB2/ETS1/FUT4	3	2
GO:1990868	BP	GO:1990868	response to chemokine	5/144	97/18723	0.000917166125454607	0.0180605870869595	0.0149025884887876	CCL5/CCL4/CXCL8/HIF1A/RIPOR2	5	2
GO:1990869	BP	GO:1990869	cellular response to chemokine	5/144	97/18723	0.000917166125454607	0.0180605870869595	0.0149025884887876	CCL5/CCL4/CXCL8/HIF1A/RIPOR2	5	2
GO:0002831	BP	GO:0002831	regulation of response to biotic stimulus	9/144	327/18723	0.000979721332896001	0.0191484341108554	0.0158002191393204	CCL5/HLA-A/HLA-B/HLA-E/IRF1/HMGB2/ISG15/EREG/CD55	9	2
GO:00196931	BP	GO:0019693	ribose phosphate metabolic process	10/144	396/18723	0.000994792535184836	0.0192989751825858	0.0159244372298984	TMSB4X/GIMAP7/ZBTB20/DIP2A/PYGL/HIF1A/ALDOA/FAR1/PDK1/OGT	10	2
GO:0070665	BP	GO:0070665	positive regulation of leukocyte proliferation	6/144	150/18723	0.00107624709583515	0.0207256701764136	0.017101666313851	CCL5/PTPRC/HLA-A/HLA-E/CCDC88B/CD55	6	2
GO:0044409	BP	GO:0044409	entry into host	6/144	151/18723	0.00111380033343498	0.0211379932845377	0.0174418923306026	IFITM1/IFITM2/LY6E/CXCL8/IFITM3/CD55	6	2
GO:0071456	BP	GO:0071456	cellular response to hypoxia	6/144	151/18723	0.00111380033343498	0.0211379932845377	0.0174418923306026	MALAT1/CYBB/CFLAR/HP1BP3/HIF1A/PDK1	6	2
GO:0036037	BP	GO:0036037	CD8-positive, alpha-beta T cell activation	3/144	27/18723	0.00113825720673673	0.0212935401745964	0.0175702409430865	HLA-A/HLA-E/IRF1	3	2
GO:0060142	BP	GO:0060142	regulation of syncytium formation by plasma membrane fusion	3/144	27/18723	0.00113825720673673	0.0212935401745964	0.0175702409430865	CFLAR/MAPK14/RIPOR2	3	2
GO:0071222	BP	GO:0071222	cellular response to lipopolysaccharide	7/144	209/18723	0.00118182411011739	0.0219517542155847	0.018113362434274	CCL5/LITAF/HMGB2/CXCL8/MAPK14/ZFP36/CD55	7	2
GO:0008360	BP	GO:0008360	regulation of cell shape	6/144	154/18723	0.00123251525878238	0.0225731291101472	0.0186260863178522	MYL12A/ITGB2/CDC42EP3/FGD4/ALDOA/CDC42SE1	6	2
GO:0016052	BP	GO:0016052	carbohydrate catabolic process	6/144	154/18723	0.00123251525878238	0.0225731291101472	0.0186260863178522	ZBTB20/PYGL/HIF1A/ALDOA/FUT4/OGT	6	2
GO:0002697	BP	GO:0002697	regulation of immune effector process	9/144	339/18723	0.0012592078926532	0.0229018435476301	0.0188973231258555	PTPRC/B2M/HLA-A/HLA-B/HLA-E/ITGB2/ITGAM/NFKBIZ/CD55	9	2
GO:0046631	BP	GO:0046631	alpha-beta T cell activation	6/144	156/18723	0.0013168816803267	0.0237856077294871	0.0196265560051595	PTPRC/HLA-A/HLA-E/IRF1/NFKBIZ/CD55	6	2
GO:0006090	BP	GO:0006090	pyruvate metabolic process	5/144	106/18723	0.00136493559594317	0.0243181382705793	0.0200659704867263	ZBTB20/HIF1A/ALDOA/PDK1/OGT	5	2
GO:00421161	BP	GO:0042116	macrophage activation	5/144	106/18723	0.00136493559594317	0.0243181382705793	0.0200659704867263	PTPRC/ITGB2/MMP8/CST7/ITGAM	5	2
GO:0031349	BP	GO:0031349	positive regulation of defense response	8/144	278/18723	0.00141195932558645	0.0248182649242342	0.0204786470888659	CCL5/NEAT1/HLA-E/MMP8/ETS1/HMGB2/EREG/NFKBIZ	8	2
GO:0110053	BP	GO:0110053	regulation of actin filament organization	8/144	278/18723	0.00141195932558645	0.0248182649242342	0.0204786470888659	TMSB4X/PFN1/ARPC2/PLEK/CDC42EP3/STMN1/SPTBN1/PREX1	8	2
GO:0007229	BP	GO:0007229	integrin-mediated signaling pathway	5/144	107/18723	0.00142311387313194	0.0248475682248838	0.020502826537122	PLEK/ITGB2/ITGAM/ISG15/FYB1	5	2
GO:0008154	BP	GO:0008154	actin polymerization or depolymerization	7/144	218/18723	0.00150595424148133	0.0261198288638385	0.0215526250105345	TMSB4X/PFN1/ARPC2/PLEK/CDC42EP3/SPTBN1/PREX1	7	2
GO:0036294	BP	GO:0036294	cellular response to decreased oxygen levels	6/144	161/18723	0.00154713042365179	0.0266574643391056	0.0219962517988721	MALAT1/CYBB/CFLAR/HP1BP3/HIF1A/PDK1	6	2
GO:00024491	BP	GO:0002449	lymphocyte mediated immunity	9/144	350/18723	0.00156895000764747	0.0268082991806753	0.022120712291926	PTPRC/GZMB/B2M/HLA-A/HLA-B/HLA-E/RAB27A/IGHA1/CD55	9	2
GO:0002720	BP	GO:0002720	positive regulation of cytokine production involved in immune response	4/144	65/18723	0.00157941879557665	0.0268082991806753	0.022120712291926	B2M/HLA-A/HLA-E/CD55	4	2
GO:0097529	BP	GO:0097529	myeloid leukocyte migration	7/144	220/18723	0.00158659273501515	0.0268082991806753	0.022120712291926	CCL5/CCL4/ITGB2/CSF3R/CXCL8/RIPOR2/PREX1	7	2
GO:0002698	BP	GO:0002698	negative regulation of immune effector process	5/144	110/18723	0.00160863305479276	0.0269881999678861	0.0222691563811299	PTPRC/HLA-A/HLA-B/HLA-E/CD55	5	2
GO:00067531	BP	GO:0006753	nucleoside phosphate metabolic process	11/144	497/18723	0.00162029955512075	0.0269881999678861	0.0222691563811299	TMSB4X/GIMAP7/ZBTB20/DIP2A/HIF1A/ALDOA/FAR1/ENTPD1/PDK1/RRM2/OGT	11	2
GO:0071219	BP	GO:0071219	cellular response to molecule of bacterial origin	7/144	221/18723	0.00162815410268271	0.0269881999678861	0.0222691563811299	CCL5/LITAF/HMGB2/CXCL8/MAPK14/ZFP36/CD55	7	2
GO:0045600	BP	GO:0045600	positive regulation of fat cell differentiation	4/144	66/18723	0.0016713907746789	0.0273585777430252	0.0225747714501038	ID2/MAPK14/WDFY2/ZFP36	4	2
GO:0046626	BP	GO:0046626	regulation of insulin receptor signaling pathway	4/144	66/18723	0.0016713907746789	0.0273585777430252	0.0225747714501038	PRKCB/SORL1/PTPRE/OGT	4	2
GO:00024601	BP	GO:0002460	adaptive immune response based on somatic recombination of immune receptors built from immunoglobulin superfamily domains	9/144	356/18723	0.0017621042611091	0.0286642922971722	0.023652174227244	PTPRC/B2M/HLA-A/HLA-B/HLA-E/RAB27A/IGHA1/NFKBIZ/CD55	9	2
GO:0043254	BP	GO:0043254	regulation of protein-containing complex assembly	10/144	428/18723	0.00177392360351153	0.0286784315901031	0.0236638411826457	TMSB4X/PFN1/ARPC2/PLEK/SORL1/CDC42EP3/ISG15/STMN1/SPTBN1/PREX1	10	2
GO:0044403	BP	GO:0044403	biological process involved in symbiotic interaction	8/144	290/18723	0.00184151194193227	0.0295252009176785	0.0243625479729081	CCL5/IFITM1/IFITM2/CCL4/LY6E/CXCL8/IFITM3/CD55	8	2
GO:0071241	BP	GO:0071241	cellular response to inorganic substance	7/144	226/18723	0.00184884801469999	0.0295252009176785	0.0243625479729081	B2M/CYBB/CFLAR/CPNE3/BRAF/FUS/MT2A	7	2
GO:0002706	BP	GO:0002706	regulation of lymphocyte mediated immunity	6/144	168/18723	0.00191950053045908	0.0304677084198323	0.0251402525616108	PTPRC/B2M/HLA-A/HLA-B/HLA-E/CD55	6	2
GO:0051098	BP	GO:0051098	regulation of binding	9/144	363/18723	0.00201108950837887	0.0317291772436402	0.0261811462314637	TMSB4X/GZMA/B2M/MMP8/SORL1/HMGB2/STMN1/CCPG1/RIPOR2	9	2
GO:0030595	BP	GO:0030595	leukocyte chemotaxis	7/144	230/18723	0.00204157849221377	0.0320173297671129	0.0264189136118176	CCL5/CCL4/ITGB2/CSF3R/CXCL8/RIPOR2/PREX1	7	2
GO:0002702	BP	GO:0002702	positive regulation of production of molecular mediator of immune response	5/144	117/18723	0.00210997806727476	0.0328930509416227	0.0271415098503452	PTPRC/B2M/HLA-A/HLA-E/CD55	5	2
GO:0030833	BP	GO:0030833	regulation of actin filament polymerization	6/144	172/18723	0.00216070660519861	0.0334845597574861	0.02762958991263	TMSB4X/PFN1/ARPC2/CDC42EP3/SPTBN1/PREX1	6	2
GO:0045824	BP	GO:0045824	negative regulation of innate immune response	4/144	71/18723	0.0021875897492387	0.0335837560414659	0.0277114411499486	HLA-A/HLA-B/HLA-E/ISG15	4	2
GO:0032271	BP	GO:0032271	regulation of protein polymerization	7/144	233/18723	0.00219606838397986	0.0335837560414659	0.0277114411499486	TMSB4X/PFN1/ARPC2/CDC42EP3/STMN1/SPTBN1/PREX1	7	2
GO:00091501	BP	GO:0009150	purine ribonucleotide metabolic process	9/144	368/18723	0.00220557695270414	0.0335837560414659	0.0277114411499486	TMSB4X/GIMAP7/ZBTB20/DIP2A/HIF1A/ALDOA/FAR1/PDK1/OGT	9	2
GO:0007015	BP	GO:0007015	actin filament organization	10/144	442/18723	0.00224302556305272	0.0339565546221681	0.0280190537325661	TMSB4X/PFN1/ARPC2/PLEK/MYO1F/CDC42EP3/STMN1/ALDOA/SPTBN1/PREX1	10	2
GO:0045619	BP	GO:0045619	regulation of lymphocyte differentiation	6/144	174/18723	0.00228956413470307	0.0344618877516514	0.0284360264279819	PTPRC/IKZF3/ID2/IRF1/NFKBIZ/SOX4	6	2
GO:0052126	BP	GO:0052126	movement in host environment	6/144	175/18723	0.00235612519327562	0.0352610964639362	0.0290954888529013	IFITM1/IFITM2/LY6E/CXCL8/IFITM3/CD55	6	2
GO:0071453	BP	GO:0071453	cellular response to oxygen levels	6/144	177/18723	0.00249361083197906	0.0366234347881563	0.0302196144048893	MALAT1/CYBB/CFLAR/HP1BP3/HIF1A/PDK1	6	2
GO:00197301	BP	GO:0019730	antimicrobial humoral response	5/144	122/18723	0.00253195660740364	0.0366234347881563	0.0302196144048893	GNLY/HLA-A/HLA-E/IGHA1/CXCL8	5	2
GO:0035747	BP	GO:0035747	natural killer cell chemotaxis	2/144	10/18723	0.00253867363288789	0.0366234347881563	0.0302196144048893	CCL5/CCL4	2	2
GO:0070099	BP	GO:0070099	regulation of chemokine-mediated signaling pathway	2/144	10/18723	0.00253867363288789	0.0366234347881563	0.0302196144048893	CCL5/HIF1A	2	2
GO:0090647	BP	GO:0090647	modulation of age-related behavioral decline	2/144	10/18723	0.00253867363288789	0.0366234347881563	0.0302196144048893	B2M/BAZ2B	2	2
GO:0097278	BP	GO:0097278	complement-dependent cytotoxicity	2/144	10/18723	0.00253867363288789	0.0366234347881563	0.0302196144048893	RAB27A/CD55	2	2
GO:0006801	BP	GO:0006801	superoxide metabolic process	4/144	74/18723	0.00254504205095244	0.0366234347881563	0.0302196144048893	CYBB/ITGB2/ITGAM/PREX1	4	2
GO:0009132	BP	GO:0009132	nucleoside diphosphate metabolic process	5/144	124/18723	0.00271679175359704	0.0388065402948358	0.0320209912281899	ZBTB20/HIF1A/ALDOA/ENTPD1/OGT	5	2
GO:0022604	BP	GO:0022604	regulation of cell morphogenesis	8/144	309/18723	0.00272638541972119	0.0388065402948358	0.0320209912281899	MYL12A/ARPC2/ITGB2/CDC42EP3/FGD4/ALDOA/CDC42SE1/PREX1	8	2
GO:0045766	BP	GO:0045766	positive regulation of angiogenesis	6/144	181/18723	0.00278659450822578	0.0392370484787275	0.0323762225545417	CYBB/PRKCB/BTG1/ETS1/CXCL8/HIF1A	6	2
GO:1904018	BP	GO:1904018	positive regulation of vasculature development	6/144	181/18723	0.00278659450822578	0.0392370484787275	0.0323762225545417	CYBB/PRKCB/BTG1/ETS1/CXCL8/HIF1A	6	2
GO:0002369	BP	GO:0002369	T cell cytokine production	3/144	37/18723	0.00285873757011572	0.0398246473198567	0.0328610763238945	B2M/HLA-A/CD55	3	2
GO:0002724	BP	GO:0002724	regulation of T cell cytokine production	3/144	37/18723	0.00285873757011572	0.0398246473198567	0.0328610763238945	B2M/HLA-A/CD55	3	2
GO:0071216	BP	GO:0071216	cellular response to biotic stimulus	7/144	246/18723	0.00297261818497074	0.0410998798052594	0.0339133269991349	CCL5/LITAF/HMGB2/CXCL8/MAPK14/ZFP36/CD55	7	2
GO:00092591	BP	GO:0009259	ribonucleotide metabolic process	9/144	385/18723	0.0029816636743029	0.0410998798052594	0.0339133269991349	TMSB4X/GIMAP7/ZBTB20/DIP2A/HIF1A/ALDOA/FAR1/PDK1/OGT	9	2
GO:0002478	BP	GO:0002478	antigen processing and presentation of exogenous peptide antigen	3/144	38/18723	0.00308644471320925	0.041677312212956	0.0343897919950156	B2M/HLA-A/HLA-E	3	2
GO:1903580	BP	GO:1903580	positive regulation of ATP metabolic process	3/144	38/18723	0.00308644471320925	0.041677312212956	0.0343897919950156	TMSB4X/ZBTB20/HIF1A	3	2
GO:0043312	BP	GO:0043312	neutrophil degranulation	2/144	11/18723	0.00308720831207081	0.041677312212956	0.0343897919950156	ITGB2/ITGAM	2	2
GO:0046643	BP	GO:0046643	regulation of gamma-delta T cell activation	2/144	11/18723	0.00308720831207081	0.041677312212956	0.0343897919950156	PTPRC/SOX4	2	2
GO:0002695	BP	GO:0002695	negative regulation of leukocyte activation	6/144	187/18723	0.00327351754824395	0.043965858763338	0.0362781728828331	PTPRC/ID2/PAG1/IRF1/CST7/RIPOR2	6	2
GO:0032728	BP	GO:0032728	positive regulation of interferon-beta production	3/144	39/18723	0.00332498847668262	0.0444293103083255	0.0366605872321666	IRF1/HMGB2/ISG15	3	2
GO:0032272	BP	GO:0032272	negative regulation of protein polymerization	4/144	80/18723	0.0033764827062457	0.0448883665363324	0.0370393748112339	TMSB4X/PFN1/STMN1/SPTBN1	4	2
GO:0006096	BP	GO:0006096	glycolytic process	4/144	81/18723	0.00353098931819134	0.0465367749770845	0.0383995494575891	ZBTB20/HIF1A/ALDOA/OGT	4	2
GO:0070266	BP	GO:0070266	necroptotic process	3/144	40/18723	0.00357452900454775	0.0465367749770845	0.0383995494575891	CFLAR/PYGL/OGT	3	2
GO:0150077	BP	GO:0150077	regulation of neuroinflammatory response	3/144	40/18723	0.00357452900454775	0.0465367749770845	0.0383995494575891	PTPRC/MMP8/CST7	3	2
GO:1904994	BP	GO:1904994	regulation of leukocyte adhesion to vascular endothelial cell	3/144	40/18723	0.00357452900454775	0.0465367749770845	0.0383995494575891	ITGB2/ETS1/FUT4	3	2
GO:00061631	BP	GO:0006163	purine nucleotide metabolic process	9/144	396/18723	0.00358931979586524	0.0465367749770845	0.0383995494575891	TMSB4X/GIMAP7/ZBTB20/DIP2A/HIF1A/ALDOA/FAR1/PDK1/OGT	9	2
GO:0030041	BP	GO:0030041	actin filament polymerization	6/144	191/18723	0.00363166384849087	0.0468538306364413	0.038661166092568	TMSB4X/PFN1/ARPC2/CDC42EP3/SPTBN1/PREX1	6	2
GO:0070493	BP	GO:0070493	thrombin-activated receptor signaling pathway	2/144	12/18723	0.00368601751962049	0.0469161243584807	0.038712567395334	PLEK/STMN1	2	2
GO:1902563	BP	GO:1902563	regulation of neutrophil activation	2/144	12/18723	0.00368601751962049	0.0469161243584807	0.038712567395334	ITGB2/ITGAM	2	2
GO:0006757	BP	GO:0006757	ATP generation from ADP	4/144	82/18723	0.00369023353106034	0.0469161243584807	0.038712567395334	ZBTB20/HIF1A/ALDOA/OGT	4	2
GO:0031397	BP	GO:0031397	negative regulation of protein ubiquitination	4/144	83/18723	0.00385428359964314	0.0487650664128762	0.0402382111877313	IVNS1ABP/ISG15/SOX4/OGT	4	2
GO:0070820	CC	GO:0070820	tertiary granule	10/147	164/19550	4.64082980491915e-07	0.00011880524300593	9.33051044989008e-05	B2M/CYBB/ATP8B4/ITGB2/MMP8/ITGAM/ALDOA/LTA4H/NBEAL2/CD55	10	2
GO:00426111	CC	GO:0042611	MHC protein complex	5/147	25/19550	1.05653374943673e-06	0.000135236319927902	0.000106209445338113	B2M/HLA-A/HLA-B/HLA-C/HLA-E	5	2
GO:0030670	CC	GO:0030670	phagocytic vesicle membrane	7/147	76/19550	1.66845521738529e-06	0.000142374845216878	0.000111815770708979	B2M/HLA-A/HLA-B/HLA-C/HLA-E/CYBB/RAB11FIP1	7	2
GO:0030667	CC	GO:0030667	secretory granule membrane	12/147	311/19550	4.19904100028569e-06	0.000268738624018284	0.000211057060803833	PTPRC/HLA-B/HLA-C/CYBB/ATP8B4/ITGB2/RAB27A/LILRB3/ITGAM/CPNE3/NBEAL2/CD55	12	2
GO:0045335	CC	GO:0045335	phagocytic vesicle	8/147	137/19550	9.31450592001967e-06	0.000476902703105007	0.000374541185415528	GNLY/B2M/HLA-A/HLA-B/HLA-C/HLA-E/CYBB/RAB11FIP1	8	2
GO:0030666	CC	GO:0030666	endocytic vesicle membrane	9/147	193/19550	1.57559343452952e-05	0.000672253198732594	0.000527962010517786	B2M/HLA-A/HLA-B/HLA-C/HLA-E/CYBB/RAB11FIP1/CSF3R/EREG	9	2
GO:0031901	CC	GO:0031901	early endosome membrane	8/147	173/19550	5.01528040736427e-05	0.00175008003344548	0.00137444607889838	B2M/HLA-A/HLA-B/HLA-C/HLA-E/LITAF/SORL1/IFITM3	8	2
GO:00715561	CC	GO:0071556	integral component of lumenal side of endoplasmic reticulum membrane	4/147	29/19550	6.29583222343938e-05	0.00175008003344548	0.00137444607889838	HLA-A/HLA-B/HLA-C/HLA-E	4	2
GO:00985531	CC	GO:0098553	lumenal side of endoplasmic reticulum membrane	4/147	29/19550	6.29583222343938e-05	0.00175008003344548	0.00137444607889838	HLA-A/HLA-B/HLA-C/HLA-E	4	2
GO:0055038	CC	GO:0055038	recycling endosome membrane	6/147	92/19550	6.8362501306464e-05	0.00175008003344548	0.00137444607889838	B2M/HLA-A/HLA-B/HLA-C/HLA-E/SORL1	6	2
GO:00125071	CC	GO:0012507	ER to Golgi transport vesicle membrane	5/147	62/19550	0.000102904638020533	0.00239487157575057	0.00188084075233701	B2M/HLA-A/HLA-B/HLA-C/HLA-E	5	2
GO:00985761	CC	GO:0098576	lumenal side of membrane	4/147	36/19550	0.000149893270971173	0.00319772311405169	0.00251136971539421	HLA-A/HLA-B/HLA-C/HLA-E	4	2
GO:0042581	CC	GO:0042581	specific granule	7/147	160/19550	0.000210594226203832	0.00398602619341227	0.00313047287393809	B2M/CYBB/ATP8B4/ITGB2/MMP8/RAB27A/ITGAM	7	2
GO:0070821	CC	GO:0070821	tertiary granule membrane	5/147	73/19550	0.000223553120831366	0.00398602619341227	0.00313047287393809	CYBB/ATP8B4/ITGB2/ITGAM/NBEAL2	5	2
GO:00301391	CC	GO:0030139	endocytic vesicle	10/147	336/19550	0.00023355622227025	0.00398602619341227	0.00313047287393809	GNLY/B2M/HLA-A/HLA-B/HLA-C/HLA-E/CYBB/RAB11FIP1/CSF3R/EREG	10	2
GO:01010021	CC	GO:0101002	ficolin-1-rich granule	7/147	185/19550	0.000507209935944411	0.00811535897511057	0.00637349327403832	ITGB2/PYGL/ALDOA/MAPK14/LTA4H/NBEAL2/CD55	7	2
GO:0055037	CC	GO:0055037	recycling endosome	7/147	195/19550	0.000693176470197846	0.00976744759367478	0.00767098063483504	B2M/HLA-A/HLA-B/HLA-C/HLA-E/RAB11FIP1/SORL1	7	2
GO:00301341	CC	GO:0030134	COPII-coated ER to Golgi transport vesicle	5/147	94/19550	0.000720152678765487	0.00976744759367478	0.00767098063483504	B2M/HLA-A/HLA-B/HLA-C/HLA-E	5	2
GO:00347741	CC	GO:0034774	secretory granule lumen	9/147	322/19550	0.000752816713422642	0.00976744759367478	0.00767098063483504	TMSB4X/CTSW/B2M/MMP8/GCA/RAB27A/PYGL/ALDOA/MAPK14	9	2
GO:1904724	CC	GO:1904724	tertiary granule lumen	4/147	55/19550	0.000777026126323661	0.00976744759367478	0.00767098063483504	B2M/MMP8/ALDOA/LTA4H	4	2
GO:00602051	CC	GO:0060205	cytoplasmic vesicle lumen	9/147	325/19550	0.000803836375438952	0.00976744759367478	0.00767098063483504	TMSB4X/CTSW/B2M/MMP8/GCA/RAB27A/PYGL/ALDOA/MAPK14	9	2
GO:00319831	CC	GO:0031983	vesicle lumen	9/147	327/19550	0.000839390027581426	0.00976744759367478	0.00767098063483504	TMSB4X/CTSW/B2M/MMP8/GCA/RAB27A/PYGL/ALDOA/MAPK14	9	2
GO:0009897	CC	GO:0009897	external side of plasma membrane	10/147	421/19550	0.00133468638885508	0.014855639806387	0.0116670526439964	PTPRC/B2M/HLA-E/IL2RG/ITGB2/IGHA1/ITGAM/CSF3R/CLEC2B/CLEC2D	10	2
GO:0030176	CC	GO:0030176	integral component of endoplasmic reticulum membrane	6/147	162/19550	0.00142688423230079	0.0152200984778751	0.0119532845776075	B2M/HLA-A/HLA-B/HLA-C/HLA-E/ARL6IP1	6	2
GO:0031227	CC	GO:0031227	intrinsic component of endoplasmic reticulum membrane	6/147	170/19550	0.00182272109453696	0.0186646640080584	0.0146585149076446	B2M/HLA-A/HLA-B/HLA-C/HLA-E/ARL6IP1	6	2
GO:0030662	CC	GO:0030662	coated vesicle membrane	6/147	181/19550	0.00249660608595604	0.0245819676155672	0.0193057393691338	B2M/HLA-A/HLA-B/HLA-C/HLA-E/EREG	6	2
GO:0034992	CC	GO:0034992	microtubule organizing center attachment site	2/147	11/19550	0.00295413548601897	0.024790416205479	0.0194694469376912	SYNE2/SYNE1	2	2
GO:0034993	CC	GO:0034993	meiotic nuclear membrane microtubule tethering complex	2/147	11/19550	0.00295413548601897	0.024790416205479	0.0194694469376912	SYNE2/SYNE1	2	2
GO:0106083	CC	GO:0106083	nuclear membrane protein complex	2/147	11/19550	0.00295413548601897	0.024790416205479	0.0194694469376912	SYNE2/SYNE1	2	2
GO:0106094	CC	GO:0106094	nuclear membrane microtubule tethering complex	2/147	11/19550	0.00295413548601897	0.024790416205479	0.0194694469376912	SYNE2/SYNE1	2	2
GO:0005769	CC	GO:0005769	early endosome	9/147	394/19550	0.00300196446238223	0.024790416205479	0.0194694469376912	B2M/HLA-A/HLA-B/HLA-C/HLA-E/LITAF/SORL1/WDFY2/IFITM3	9	2
GO:0016607	CC	GO:0016607	nuclear speck	9/147	412/19550	0.00402369994863512	0.0321895995890809	0.0252804832299114	CCNL1/DDX17/SMC4/HP1BP3/HIF1A/MAPK14/NFKBIZ/PNN/BASP1	9	2
GO:0035579	CC	GO:0035579	specific granule membrane	4/147	91/19550	0.00494468604574937	0.0373554809422627	0.0293375693255435	CYBB/ATP8B4/ITGB2/ITGAM	4	2
GO:0031902	CC	GO:0031902	late endosome membrane	5/147	146/19550	0.00496127481264426	0.0373554809422627	0.0293375693255435	IFITM2/LITAF/SORL1/RAB27A/IFITM3	5	2
GO:0030658	CC	GO:0030658	transport vesicle membrane	6/147	212/19550	0.00540486967383199	0.0395327610428854	0.0310475220361477	B2M/HLA-A/HLA-B/HLA-C/HLA-E/SORL1	6	2
GO:0032585	CC	GO:0032585	multivesicular body membrane	2/147	16/19550	0.00628859794150743	0.044718918695164	0.0351205323633895	SORL1/RAB27A	2	2
GO:00019062	BP	GO:0001906	cell killing	12/66	188/18723	2.26450210342387e-12	4.47012715215871e-09	2.95815485299897e-09	LYZ/LTF/TYROBP/PGLYRP1/HMGN2/S100A12/GAPDH/HLA-DRA/HLA-DRB1/SPI1/CAMP/LYST	12	3
GO:0002366	BP	GO:0002366	leukocyte activation involved in immune response	13/66	275/18723	1.13953444139762e-11	8.98845820884117e-09	5.94820915969279e-09	ANXA1/FCER1G/TYROBP/PGLYRP1/LCP1/HLA-DRA/LGALS1/HLA-DRB1/SPI1/FGR/CD74/PYCARD/LGALS3	13	3
GO:0002263	BP	GO:0002263	cell activation involved in immune response	13/66	279/18723	1.36602708341051e-11	8.98845820884117e-09	5.94820915969279e-09	ANXA1/FCER1G/TYROBP/PGLYRP1/LCP1/HLA-DRA/LGALS1/HLA-DRB1/SPI1/FGR/CD74/PYCARD/LGALS3	13	3
GO:0002495	BP	GO:0002495	antigen processing and presentation of peptide antigen via MHC class II	7/66	34/18723	2.43260038819844e-11	1.20048829157593e-08	7.9443607414586e-09	FCER1G/HLA-DRA/HLA-DRB1/CD74/HLA-DQB1/PYCARD/HLA-DRB5	7	3
GO:0002504	BP	GO:0002504	antigen processing and presentation of peptide or polysaccharide antigen via MHC class II	7/66	36/18723	3.75392771763712e-11	1.48205066292313e-08	9.80763010018456e-09	FCER1G/HLA-DRA/HLA-DRB1/CD74/HLA-DQB1/PYCARD/HLA-DRB5	7	3
GO:00427421	BP	GO:0042742	defense response to bacterium	13/66	350/18723	2.2840698264819e-10	7.51458972912545e-08	4.97286079765621e-08	LYZ/S100A9/S100A8/LTF/LCN2/FCER1G/PGLYRP1/S100A12/PLAC8/FGR/CAMP/LYST/PYCARD	13	3
GO:00509001	BP	GO:0050900	leukocyte migration	13/66	369/18723	4.36784431149465e-10	1.15141475422738e-07	7.61961131550245e-08	S100A9/S100A8/AIF1/ANXA1/FCER1G/S100A12/SELL/MMP9/SPI1/CD74/LYST/PYCARD/LGALS3	13	3
GO:00071591	BP	GO:0007159	leukocyte cell-cell adhesion	13/66	371/18723	4.66632119241085e-10	1.15141475422738e-07	7.61961131550245e-08	S100A9/S100A8/AIF1/ANXA1/SELL/HLA-DRA/LGALS1/HLA-DRB1/CD74/HLA-DQB1/PYCARD/LGALS3/HLA-DRB5	13	3
GO:0019886	BP	GO:0019886	antigen processing and presentation of exogenous peptide antigen via MHC class II	6/66	30/18723	8.44775686489245e-10	1.81005751528623e-07	1.19782508210431e-07	FCER1G/HLA-DRA/HLA-DRB1/CD74/HLA-DQB1/HLA-DRB5	6	3
GO:00069591	BP	GO:0006959	humoral immune response	12/66	317/18723	9.80148286639549e-10	1.81005751528623e-07	1.19782508210431e-07	LYZ/S100A9/LTF/PGLYRP1/HMGN2/S100A12/CFD/GAPDH/FCN1/HLA-DRB1/CAMP/HLA-DQB1	12	3
GO:00026951	BP	GO:0002695	negative regulation of leukocyte activation	10/66	187/18723	1.00864400547865e-09	1.81005751528623e-07	1.19782508210431e-07	ANXA1/TYROBP/PGLYRP1/HLA-DRB1/SPI1/FGR/CD74/LST1/MNDA/LGALS3	10	3
GO:0002285	BP	GO:0002285	lymphocyte activation involved in immune response	10/66	194/18723	1.44185237784516e-09	2.37184716155529e-07	1.56959543939109e-07	ANXA1/FCER1G/PGLYRP1/LCP1/HLA-DRA/LGALS1/HLA-DRB1/SPI1/CD74/LGALS3	10	3
GO:00480022	BP	GO:0048002	antigen processing and presentation of peptide antigen	7/66	62/18723	2.05831650295895e-09	3.12547444372382e-07	2.06831642119195e-07	FCER1G/HLA-DRA/HLA-DRB1/CD74/HLA-DQB1/PYCARD/HLA-DRB5	7	3
GO:00321031	BP	GO:0032103	positive regulation of response to external stimulus	13/66	427/18723	2.57021697648883e-09	3.62400593684925e-07	2.39822501340048e-07	S100A9/S100A8/AIF1/FLNA/TYROBP/ALOX5AP/S100A12/FCN1/SPI1/CD74/MNDA/PYCARD/IL17RA	13	3
GO:0050866	BP	GO:0050866	negative regulation of cell activation	10/66	210/18723	3.10456043916119e-09	3.85638002434578e-07	2.55200107194215e-07	ANXA1/TYROBP/PGLYRP1/HLA-DRB1/SPI1/FGR/CD74/LST1/MNDA/LGALS3	10	3
GO:00026831	BP	GO:0002683	negative regulation of immune system process	13/66	434/18723	3.12573862155687e-09	3.85638002434578e-07	2.55200107194215e-07	LTF/ANXA1/TYROBP/PGLYRP1/HLA-DRB1/SPI1/FGR/CD74/NME2/LST1/MNDA/SAMHD1/LGALS3	13	3
GO:00198821	BP	GO:0019882	antigen processing and presentation	8/66	106/18723	3.5340262666522e-09	3.95464850979364e-07	2.6170313020071e-07	FCER1G/HLA-DRA/HLA-DRB1/RAB32/CD74/HLA-DQB1/PYCARD/HLA-DRB5	8	3
GO:00024781	BP	GO:0002478	antigen processing and presentation of exogenous peptide antigen	6/66	38/18723	3.84219204663543e-09	3.95464850979364e-07	2.6170313020071e-07	FCER1G/HLA-DRA/HLA-DRB1/CD74/HLA-DQB1/HLA-DRB5	6	3
GO:00316401	BP	GO:0031640	killing of cells of other organism	7/66	68/18723	3.99071810224553e-09	3.95464850979364e-07	2.6170313020071e-07	LYZ/LTF/PGLYRP1/HMGN2/S100A12/GAPDH/CAMP	7	3
GO:0051250	BP	GO:0051250	negative regulation of lymphocyte activation	9/66	157/18723	4.00673607881828e-09	3.95464850979364e-07	2.6170313020071e-07	ANXA1/TYROBP/PGLYRP1/HLA-DRB1/FGR/CD74/LST1/MNDA/LGALS3	9	3
GO:00305951	BP	GO:0030595	leukocyte chemotaxis	10/66	230/18723	7.44101423295196e-09	6.99455337897485e-07	4.62872113438265e-07	S100A9/S100A8/AIF1/ANXA1/FCER1G/S100A12/SPI1/CD74/LYST/LGALS3	10	3
GO:00507271	BP	GO:0050727	regulation of inflammatory response	12/66	386/18723	8.98109409117004e-09	8.05849078907712e-07	5.33279319002011e-07	S100A9/S100A8/ANXA1/ALOX5AP/PGLYRP1/S100A12/MMP9/HLA-DRB1/FGR/NCF1/PYCARD/IL17RA	12	3
GO:00197302	BP	GO:0019730	antimicrobial humoral response	8/66	122/18723	1.07956945054232e-08	9.26552215378497e-07	6.13155921337767e-07	LYZ/S100A9/LTF/PGLYRP1/HMGN2/S100A12/GAPDH/CAMP	8	3
GO:00618441	BP	GO:0061844	antimicrobial humoral immune response mediated by antimicrobial peptide	7/66	79/18723	1.15755578764209e-08	9.52089635335622e-07	6.30055584413964e-07	S100A9/LTF/PGLYRP1/HMGN2/S100A12/GAPDH/CAMP	7	3
GO:00421101	BP	GO:0042110	T cell activation	13/66	487/18723	1.23744293837721e-08	9.77084944142644e-07	6.46596499589943e-07	AIF1/ANXA1/FCER1G/LCP1/HLA-DRA/LGALS1/HLA-DRB1/SPI1/CD74/HLA-DQB1/PYCARD/LGALS3/HLA-DRB5	13	3
GO:0019884	BP	GO:0019884	antigen processing and presentation of exogenous antigen	6/66	47/18723	1.45787008759772e-08	1.10685982804535e-06	7.32476428627032e-07	FCER1G/HLA-DRA/HLA-DRB1/CD74/HLA-DQB1/HLA-DRB5	6	3
GO:00508321	BP	GO:0050832	defense response to fungus	6/66	49/18723	1.88820713936661e-08	1.38048921967025e-06	9.13553629611681e-07	S100A9/S100A8/LTF/S100A12/GAPDH/SPI1	6	3
GO:00313491	BP	GO:0031349	positive regulation of defense response	10/66	278/18723	4.49487757465086e-08	3.16888869012885e-06	2.09704626697057e-06	S100A9/S100A8/TYROBP/ALOX5AP/S100A12/FCN1/SPI1/MNDA/PYCARD/IL17RA	10	3
GO:00508701	BP	GO:0050870	positive regulation of T cell activation	9/66	216/18723	6.41619458719634e-08	4.3155588047576e-06	2.85586758209576e-06	AIF1/ANXA1/HLA-DRA/LGALS1/HLA-DRB1/CD74/HLA-DQB1/PYCARD/HLA-DRB5	9	3
GO:00096201	BP	GO:0009620	response to fungus	6/66	60/18723	6.55860000723039e-08	4.3155588047576e-06	2.85586758209576e-06	S100A9/S100A8/LTF/S100A12/GAPDH/SPI1	6	3
GO:00018191	BP	GO:0001819	positive regulation of cytokine production	12/66	467/18723	7.31300407311438e-08	4.631893579111e-06	3.06520553067603e-06	AIF1/ANXA1/FCER1G/TYROBP/GAPDH/FCN1/FGR/CD74/MNDA/PYCARD/IL17RA/CD14	12	3
GO:00975291	BP	GO:0097529	myeloid leukocyte migration	9/66	220/18723	7.50864207353354e-08	4.631893579111e-06	3.06520553067603e-06	S100A9/S100A8/AIF1/ANXA1/FCER1G/S100A12/SPI1/CD74/LGALS3	9	3
GO:00506701	BP	GO:0050670	regulation of lymphocyte proliferation	9/66	225/18723	9.09987463759688e-08	5.44337955594432e-06	3.60221512767392e-06	AIF1/ANXA1/TYROBP/HLA-DRB1/CD74/LST1/MNDA/PYCARD/LGALS3	9	3
GO:00329441	BP	GO:0032944	regulation of mononuclear cell proliferation	9/66	227/18723	9.81429832525359e-08	5.698066145309e-06	3.77075672496585e-06	AIF1/ANXA1/TYROBP/HLA-DRB1/CD74/LST1/MNDA/PYCARD/LGALS3	9	3
GO:00603261	BP	GO:0060326	cell chemotaxis	10/66	310/18723	1.24502751304059e-07	7.02195517354892e-06	4.64685456746878e-06	S100A9/S100A8/AIF1/ANXA1/FCER1G/S100A12/SPI1/CD74/LYST/LGALS3	10	3
GO:0002286	BP	GO:0002286	T cell activation involved in immune response	7/66	114/18723	1.49167143114591e-07	8.11952582225798e-06	5.37318378148677e-06	ANXA1/FCER1G/LCP1/HLA-DRA/HLA-DRB1/CD74/LGALS3	7	3
GO:19030391	BP	GO:1903039	positive regulation of leukocyte cell-cell adhesion	9/66	239/18723	1.52189693730266e-07	8.11952582225798e-06	5.37318378148677e-06	AIF1/ANXA1/HLA-DRA/LGALS1/HLA-DRB1/CD74/HLA-DQB1/PYCARD/HLA-DRB5	9	3
GO:00026962	BP	GO:0002696	positive regulation of leukocyte activation	11/66	409/18723	1.72647826049374e-07	8.96860022688062e-06	5.93506792596324e-06	AIF1/ANXA1/TYROBP/HLA-DRA/LGALS1/HLA-DRB1/FGR/CD74/HLA-DQB1/PYCARD/HLA-DRB5	11	3
GO:00706631	BP	GO:0070663	regulation of leukocyte proliferation	9/66	245/18723	1.87825611632124e-07	9.5068655733798e-06	6.29127082416911e-06	AIF1/ANXA1/TYROBP/HLA-DRB1/CD74/LST1/MNDA/PYCARD/LGALS3	9	3
GO:00028311	BP	GO:0002831	regulation of response to biotic stimulus	10/66	327/18723	2.04229431970962e-07	1.0078722467767e-05	6.66970329147272e-06	LTF/TYROBP/FCN1/HLA-DRB1/SPI1/FGR/NCF1/MNDA/PYCARD/SAMHD1	10	3
GO:00508631	BP	GO:0050863	regulation of T cell activation	10/66	329/18723	2.16065584366894e-07	1.04027674034207e-05	6.88414352244713e-06	AIF1/ANXA1/HLA-DRA/LGALS1/HLA-DRB1/CD74/HLA-DQB1/PYCARD/LGALS3/HLA-DRB5	10	3
GO:00508672	BP	GO:0050867	positive regulation of cell activation	11/66	420/18723	2.2514583916498e-07	1.05818544407541e-05	7.00265630084562e-06	AIF1/ANXA1/TYROBP/HLA-DRA/LGALS1/HLA-DRB1/FGR/CD74/HLA-DQB1/PYCARD/HLA-DRB5	11	3
GO:00023991	BP	GO:0002399	MHC class II protein complex assembly	4/66	16/18723	2.48235733595621e-07	1.08892741803946e-05	7.20609462905651e-06	HLA-DRA/HLA-DRB1/HLA-DQB1/HLA-DRB5	4	3
GO:00025031	BP	GO:0002503	peptide antigen assembly with MHC class II protein complex	4/66	16/18723	2.48235733595621e-07	1.08892741803946e-05	7.20609462905651e-06	HLA-DRA/HLA-DRB1/HLA-DQB1/HLA-DRB5	4	3
GO:0051238	BP	GO:0051238	sequestering of metal ion	4/66	16/18723	2.48235733595621e-07	1.08892741803946e-05	7.20609462905651e-06	FTL/S100A9/S100A8/LCN2	4	3
GO:19030371	BP	GO:1903037	regulation of leukocyte cell-cell adhesion	10/66	336/18723	2.62381874500342e-07	1.12596047883408e-05	7.45116490285869e-06	AIF1/ANXA1/HLA-DRA/LGALS1/HLA-DRB1/CD74/HLA-DQB1/PYCARD/LGALS3/HLA-DRB5	10	3
GO:00716211	BP	GO:0071621	granulocyte chemotaxis	7/66	125/18723	2.80425668915276e-07	1.17109136386464e-05	7.74982340188778e-06	S100A9/S100A8/ANXA1/FCER1G/S100A12/CD74/LGALS3	7	3
GO:00026971	BP	GO:0002697	regulation of immune effector process	10/66	339/18723	2.84763857474684e-07	1.17109136386464e-05	7.74982340188778e-06	ANXA1/TYROBP/PGLYRP1/HLA-DRA/HLA-DRB1/SPI1/FGR/CD74/NCF1/LGALS3	10	3
GO:00324961	BP	GO:0032496	response to lipopolysaccharide	10/66	343/18723	3.17207472046551e-07	1.2778929588161e-05	8.45659447496819e-06	S100A9/S100A8/LTF/LCN2/MGST1/SPI1/CAMP/PYCARD/TSPO/CD14	10	3
GO:00457852	BP	GO:0045785	positive regulation of cell adhesion	11/66	437/18723	3.34278342447965e-07	1.31973089598457e-05	8.73346153637736e-06	AIF1/ANXA1/FLNA/S100A10/HLA-DRA/LGALS1/HLA-DRB1/CD74/HLA-DQB1/PYCARD/HLA-DRB5	11	3
GO:00025011	BP	GO:0002501	peptide antigen assembly with MHC protein complex	4/66	18/18723	4.15156358261259e-07	1.60689931609358e-05	1.06338295273937e-05	HLA-DRA/HLA-DRB1/HLA-DQB1/HLA-DRB5	4	3
GO:00224071	BP	GO:0022407	regulation of cell-cell adhesion	11/66	448/18723	4.27745735118239e-07	1.62378861754501e-05	1.07455963012497e-05	AIF1/ANXA1/HLA-DRA/LGALS1/HLA-DRB1/SPI1/CD74/HLA-DQB1/PYCARD/LGALS3/HLA-DRB5	11	3
GO:00512512	BP	GO:0051251	positive regulation of lymphocyte activation	10/66	362/18723	5.19836263619543e-07	1.91332920679656e-05	1.26616623774038e-05	AIF1/ANXA1/TYROBP/HLA-DRA/LGALS1/HLA-DRB1/CD74/HLA-DQB1/PYCARD/HLA-DRB5	10	3
GO:00023961	BP	GO:0002396	MHC protein complex assembly	4/66	19/18723	5.24472631497379e-07	1.91332920679656e-05	1.26616623774038e-05	HLA-DRA/HLA-DRB1/HLA-DQB1/HLA-DRB5	4	3
GO:00022371	BP	GO:0002237	response to molecule of bacterial origin	10/66	363/18723	5.33095776969659e-07	1.91332920679656e-05	1.26616623774038e-05	S100A9/S100A8/LTF/LCN2/MGST1/SPI1/CAMP/PYCARD/TSPO/CD14	10	3
GO:00224091	BP	GO:0022409	positive regulation of cell-cell adhesion	9/66	284/18723	6.50674532101596e-07	2.29362772565812e-05	1.51783288409414e-05	AIF1/ANXA1/HLA-DRA/LGALS1/HLA-DRB1/CD74/HLA-DQB1/PYCARD/HLA-DRB5	9	3
GO:00022531	BP	GO:0002253	activation of immune response	10/66	375/18723	7.16941318091649e-07	2.48288098581213e-05	1.64307327008631e-05	FCER1G/TYROBP/CFD/FCN1/HLA-DRB1/FGR/HLA-DQB1/MNDA/PYCARD/LGALS3	10	3
GO:00466511	BP	GO:0046651	lymphocyte proliferation	9/66	288/18723	7.31169265674551e-07	2.48849677662339e-05	1.64678958022163e-05	AIF1/ANXA1/TYROBP/HLA-DRB1/CD74/LST1/MNDA/PYCARD/LGALS3	9	3
GO:00329431	BP	GO:0032943	mononuclear cell proliferation	9/66	291/18723	7.97073023757959e-07	2.66681720152239e-05	1.76479504457382e-05	AIF1/ANXA1/TYROBP/HLA-DRB1/CD74/LST1/MNDA/PYCARD/LGALS3	9	3
GO:00975301	BP	GO:0097530	granulocyte migration	7/66	148/18723	8.81855966737172e-07	2.9013061305653e-05	1.91997062231725e-05	S100A9/S100A8/ANXA1/FCER1G/S100A12/CD74/LGALS3	7	3
GO:00450881	BP	GO:0045088	regulation of innate immune response	8/66	218/18723	9.55304937872551e-07	3.09142942190232e-05	2.04578676082802e-05	TYROBP/FCN1/SPI1/FGR/NCF1/MNDA/PYCARD/SAMHD1	8	3
GO:00022741	BP	GO:0002274	myeloid leukocyte activation	8/66	223/18723	1.13293285411606e-06	3.60711202262115e-05	2.38704528346016e-05	AIF1/FCER1G/TYROBP/S100A12/SPI1/FGR/CD74/PYCARD	8	3
GO:00069091	BP	GO:0006909	phagocytosis	9/66	308/18723	1.27662828819259e-06	4.00010196967012e-05	2.64711061929324e-05	AIF1/ANXA1/FCER1G/TYROBP/FCN1/FGR/LYST/PYCARD/CD14	9	3
GO:00706611	BP	GO:0070661	leukocyte proliferation	9/66	318/18723	1.66184069132888e-06	5.05443165864079e-05	3.34482466185316e-05	AIF1/ANXA1/TYROBP/HLA-DRB1/CD74/LST1/MNDA/PYCARD/LGALS3	9	3
GO:00305931	BP	GO:0030593	neutrophil chemotaxis	6/66	103/18723	1.66432653400026e-06	5.05443165864079e-05	3.34482466185316e-05	S100A9/S100A8/FCER1G/S100A12/CD74/LGALS3	6	3
GO:20012421	BP	GO:2001242	regulation of intrinsic apoptotic signaling pathway	7/66	164/18723	1.75573873612702e-06	5.25125494714355e-05	3.47507459574742e-05	S100A9/S100A8/MMP9/ENO1/CD74/MCL1/PYCARD	7	3
GO:0043122	BP	GO:0043122	regulation of I-kappaB kinase/NF-kappaB signaling	8/66	249/18723	2.58196126382654e-06	7.60715154446804e-05	5.03411457723289e-05	LTF/FLNA/S100A12/GAPDH/LGALS1/HLA-DRB1/CD74/PYCARD	8	3
GO:0062197	BP	GO:0062197	cellular response to chemical stress	9/66	337/18723	2.67578965467986e-06	7.76765996814419e-05	5.14033275767448e-05	LCN2/AIF1/ANXA1/MGST1/MMP9/NCF1/NME2/MCL1/TSPO	9	3
GO:00024432	BP	GO:0002443	leukocyte mediated immunity	10/66	440/18723	3.01913444085068e-06	8.63734983512934e-05	5.71585940670587e-05	FCER1G/TYROBP/HLA-DRA/HLA-DRB1/SPI1/FGR/CD74/HLA-DQB1/LYST/HLA-DRB5	10	3
GO:0043123	BP	GO:0043123	positive regulation of I-kappaB kinase/NF-kappaB signaling	7/66	186/18723	4.05035741855865e-06	0.000114220079203354	7.55863692696434e-05	LTF/FLNA/S100A12/GAPDH/LGALS1/HLA-DRB1/CD74	7	3
GO:19902661	BP	GO:1990266	neutrophil migration	6/66	122/18723	4.46566911147531e-06	0.000124158180648623	8.21630150828889e-05	S100A9/S100A8/FCER1G/S100A12/CD74/LGALS3	6	3
GO:00027641	BP	GO:0002764	immune response-regulating signaling pathway	10/66	468/18723	5.21234420534461e-06	0.000142810549202918	9.45064211383894e-05	LTF/FCER1G/TYROBP/FCN1/HLA-DRB1/FGR/HLA-DQB1/MNDA/CD14/LGALS3	10	3
GO:00507771	BP	GO:0050777	negative regulation of immune response	7/66	194/18723	5.34546931008844e-06	0.000142810549202918	9.45064211383894e-05	ANXA1/PGLYRP1/HLA-DRB1/SPI1/FGR/SAMHD1/LGALS3	7	3
GO:19037061	BP	GO:1903706	regulation of hemopoiesis	9/66	367/18723	5.35358695086928e-06	0.000142810549202918	9.45064211383894e-05	LTF/ANXA1/TYROBP/PGLYRP1/HLA-DRA/HLA-DRB1/SPI1/CD74/NME2	9	3
GO:00439031	BP	GO:0043903	regulation of biological process involved in symbiotic interaction	5/66	72/18723	5.43935514750651e-06	0.000143163827482371	9.47402068499028e-05	LTF/LGALS1/FCN1/HLA-DRB1/CD74	5	3
GO:19021051	BP	GO:1902105	regulation of leukocyte differentiation	8/66	279/18723	5.97724173589329e-06	0.00015525098929807	0.00010273901654077	LTF/ANXA1/TYROBP/PGLYRP1/HLA-DRA/HLA-DRB1/CD74/NME2	8	3
GO:0030098	BP	GO:0030098	lymphocyte differentiation	9/66	374/18723	6.23598550320163e-06	0.00015939809857826	0.000105483410833265	ANXA1/FCER1G/PGLYRP1/HLA-DRA/LGALS1/HLA-DRB1/KLF6/SPI1/CD74	9	3
GO:0007249	BP	GO:0007249	I-kappaB kinase/NF-kappaB signaling	8/66	281/18723	6.29840511099509e-06	0.00015939809857826	0.000105483410833265	LTF/FLNA/S100A12/GAPDH/LGALS1/HLA-DRB1/CD74/PYCARD	8	3
GO:0046598	BP	GO:0046598	positive regulation of viral entry into host cell	3/66	11/18723	6.76531277850585e-06	0.000166934092809632	0.000110470436291128	LGALS1/HLA-DRB1/CD74	3	3
GO:0075294	BP	GO:0075294	positive regulation by symbiont of entry into host	3/66	11/18723	6.76531277850585e-06	0.000166934092809632	0.000110470436291128	LGALS1/HLA-DRB1/CD74	3	3
GO:0034599	BP	GO:0034599	cellular response to oxidative stress	8/66	288/18723	7.54014549011014e-06	0.000183756138240462	0.000121602606279749	LCN2/AIF1/ANXA1/MGST1/MMP9/NCF1/NME2/MCL1	8	3
GO:00444031	BP	GO:0044403	biological process involved in symbiotic interaction	8/66	290/18723	7.93079906930317e-06	0.000190919480034201	0.000126343024967975	LTF/PGLYRP1/GAPDH/LGALS1/FCN1/HLA-DRB1/CAMP/CD74	8	3
GO:00024291	BP	GO:0002429	immune response-activating cell surface receptor signaling pathway	8/66	291/18723	8.13245916953062e-06	0.000191112790483969	0.000126470950242951	FCER1G/TYROBP/FCN1/HLA-DRB1/FGR/HLA-DQB1/MNDA/LGALS3	8	3
GO:00027571	BP	GO:0002757	immune response-activating signal transduction	8/66	291/18723	8.13245916953062e-06	0.000191112790483969	0.000126470950242951	FCER1G/TYROBP/FCN1/HLA-DRB1/FGR/HLA-DQB1/MNDA/LGALS3	8	3
GO:0002573	BP	GO:0002573	myeloid leukocyte differentiation	7/66	208/18723	8.43829215083786e-06	0.000195966925950046	0.000129683226739192	LTF/TYROBP/MMP9/HLA-DRB1/SPI1/CD74/NME2	7	3
GO:00712221	BP	GO:0071222	cellular response to lipopolysaccharide	7/66	209/18723	8.70662276433496e-06	0.000199847364381363	0.000132251148721416	LTF/LCN2/SPI1/CAMP/PYCARD/TSPO/CD14	7	3
GO:0048678	BP	GO:0048678	response to axon injury	5/66	83/18723	1.09555726076906e-05	0.000248578164684842	0.000164499281381053	AIF1/FLNA/TYROBP/LGALS1/TSPO	5	3
GO:00712191	BP	GO:0071219	cellular response to molecule of bacterial origin	7/66	221/18723	1.25196811260201e-05	0.000280839210713224	0.000185848376523815	LTF/LCN2/SPI1/CAMP/PYCARD/TSPO/CD14	7	3
GO:00465961	BP	GO:0046596	regulation of viral entry into host cell	4/66	42/18723	1.42504804356078e-05	0.000316072453706626	0.000209164355063149	LGALS1/FCN1/HLA-DRB1/CD74	4	3
GO:0002768	BP	GO:0002768	immune response-regulating cell surface receptor signaling pathway	8/66	315/18723	1.44530222950249e-05	0.000317002955670879	0.000209780124773402	FCER1G/TYROBP/FCN1/HLA-DRB1/FGR/HLA-DQB1/MNDA/LGALS3	8	3
GO:0051764	BP	GO:0051764	actin crosslink formation	3/66	14/18723	1.48120915610954e-05	0.000321308447709916	0.000212629330564713	AIF1/FLNA/LCP1	3	3
GO:0002275	BP	GO:0002275	myeloid cell activation involved in immune response	5/66	91/18723	1.71709794599144e-05	0.000368429494063816	0.000243812191187115	FCER1G/TYROBP/SPI1/FGR/PYCARD	5	3
GO:1903131	BP	GO:1903131	mononuclear cell differentiation	9/66	426/18723	1.76401293675761e-05	0.000374425971737583	0.000247780424959388	ANXA1/FCER1G/PGLYRP1/HLA-DRA/LGALS1/HLA-DRB1/KLF6/SPI1/CD74	9	3
GO:0002468	BP	GO:0002468	dendritic cell antigen processing and presentation	3/66	15/18723	1.84684466857095e-05	0.000386951629547222	0.000256069414103398	HLA-DRA/HLA-DRB1/CD74	3	3
GO:00026991	BP	GO:0002699	positive regulation of immune effector process	7/66	235/18723	1.86222922021206e-05	0.000386951629547222	0.000256069414103398	ANXA1/TYROBP/HLA-DRA/HLA-DRB1/SPI1/FGR/CD74	7	3
GO:0032755	BP	GO:0032755	positive regulation of interleukin-6 production	5/66	93/18723	1.90857356872244e-05	0.000392450440068552	0.000259708311270236	AIF1/TYROBP/CD74/PYCARD/IL17RA	5	3
GO:0017014	BP	GO:0017014	protein nitrosylation	3/66	16/18723	2.26731107515819e-05	0.000456701230853292	0.00030222696501303	S100A9/S100A8/GAPDH	3	3
GO:0018119	BP	GO:0018119	peptidyl-cysteine S-nitrosylation	3/66	16/18723	2.26731107515819e-05	0.000456701230853292	0.00030222696501303	S100A9/S100A8/GAPDH	3	3
GO:00070151	BP	GO:0007015	actin filament organization	9/66	442/18723	2.35909857962894e-05	0.000470389959210862	0.000311285628635781	AIF1/FLNA/LCP1/S100A10/TMSB10/ARPC5/ACTR2/PYCARD/VASP	9	3
GO:00712161	BP	GO:0071216	cellular response to biotic stimulus	7/66	246/18723	2.49847604251714e-05	0.000493199170792883	0.000326379870396186	LTF/LCN2/SPI1/CAMP/PYCARD/TSPO/CD14	7	3
GO:00523721	BP	GO:0052372	modulation by symbiont of entry into host	4/66	49/18723	2.64802006159668e-05	0.000517543722929886	0.000342490140327408	LGALS1/FCN1/HLA-DRB1/CD74	4	3
GO:0002833	BP	GO:0002833	positive regulation of response to biotic stimulus	6/66	168/18723	2.77798322194452e-05	0.000537621458835146	0.000355776798599912	TYROBP/FCN1/HLA-DRB1/SPI1/MNDA/PYCARD	6	3
GO:00508301	BP	GO:0050830	defense response to Gram-positive bacterium	5/66	101/18723	2.84642865274308e-05	0.000545519433059694	0.000361003368222194	LYZ/PGLYRP1/FGR/CAMP/PYCARD	5	3
GO:0032677	BP	GO:0032677	regulation of interleukin-8 production	5/66	102/18723	2.98505029062879e-05	0.000561189454638212	0.000371373174002038	ANXA1/FCN1/CD74/PYCARD/CD14	5	3
GO:1902106	BP	GO:1902106	negative regulation of leukocyte differentiation	5/66	102/18723	2.98505029062879e-05	0.000561189454638212	0.000371373174002038	LTF/ANXA1/PGLYRP1/CD74/NME2	5	3
GO:0032637	BP	GO:0032637	interleukin-8 production	5/66	103/18723	3.12885731293638e-05	0.00058267588072985	0.000385592048198019	ANXA1/FCN1/CD74/PYCARD/CD14	5	3
GO:0002283	BP	GO:0002283	neutrophil activation involved in immune response	3/66	18/18723	3.28716784357474e-05	0.00060643638534734	0.000401315818384285	FCER1G/TYROBP/SPI1	3	3
GO:0002218	BP	GO:0002218	activation of innate immune response	4/66	52/18723	3.3567721557638e-05	0.000613543355136827	0.000406018932290728	TYROBP/FCN1/MNDA/PYCARD	4	3
GO:2001233	BP	GO:2001233	regulation of apoptotic signaling pathway	8/66	356/18723	3.46981997417311e-05	0.000628387580643827	0.000415842258614083	S100A9/S100A8/MMP9/ENO1/CD74/MCL1/PYCARD/LGALS3	8	3
GO:1903707	BP	GO:1903707	negative regulation of hemopoiesis	5/66	106/18723	3.59274862833077e-05	0.000644735072029539	0.000426660387345309	LTF/ANXA1/PGLYRP1/CD74/NME2	5	3
GO:00019121	BP	GO:0001912	positive regulation of leukocyte mediated cytotoxicity	4/66	56/18723	4.50618553026997e-05	0.000801370291599362	0.000530315433197253	TYROBP/HLA-DRA/HLA-DRB1/SPI1	4	3
GO:01100531	BP	GO:0110053	regulation of actin filament organization	7/66	278/18723	5.43747961720908e-05	0.0009583557825331	0.000634202274901924	FLNA/S100A10/TMSB10/ARPC5/ACTR2/PYCARD/VASP	7	3
GO:00300411	BP	GO:0030041	actin filament polymerization	6/66	191/18723	5.69410272886618e-05	0.000994704317414322	0.000658256309876379	AIF1/TMSB10/ARPC5/ACTR2/PYCARD/VASP	6	3
GO:0002761	BP	GO:0002761	regulation of myeloid leukocyte differentiation	5/66	120/18723	6.50493578431595e-05	0.0011263809858105	0.000745394765312659	LTF/TYROBP/HLA-DRB1/CD74/NME2	5	3
GO:0071674	BP	GO:0071674	mononuclear cell migration	6/66	196/18723	6.57188427494235e-05	0.0011280782224988	0.000746517929995739	AIF1/ANXA1/S100A12/SPI1/PYCARD/LGALS3	6	3
GO:0032757	BP	GO:0032757	positive regulation of interleukin-8 production	4/66	62/18723	6.73636558114717e-05	0.00114592298662571	0.000758326895111454	FCN1/CD74/PYCARD/CD14	4	3
GO:00971931	BP	GO:0097193	intrinsic apoptotic signaling pathway	7/66	288/18723	6.79194475355666e-05	0.00114592298662571	0.000758326895111454	S100A9/S100A8/MMP9/ENO1/CD74/MCL1/PYCARD	7	3
GO:00313431	BP	GO:0031343	positive regulation of cell killing	4/66	63/18723	7.17408463152495e-05	0.00120013924259578	0.000794205087218775	TYROBP/HLA-DRA/HLA-DRB1/SPI1	4	3
GO:00019091	BP	GO:0001909	leukocyte mediated cytotoxicity	5/66	124/18723	7.60216957100304e-05	0.0012610657758958	0.000834523877719131	TYROBP/HLA-DRA/HLA-DRB1/SPI1/LYST	5	3
GO:0071677	BP	GO:0071677	positive regulation of mononuclear cell migration	4/66	65/18723	8.11117192257766e-05	0.00133428778126403	0.000882979329466569	AIF1/SPI1/PYCARD/LGALS3	4	3
GO:00160641	BP	GO:0016064	immunoglobulin mediated immune response	6/66	207/18723	8.88521178237151e-05	0.00144953785606623	0.000959247309432192	FCER1G/HLA-DRA/HLA-DRB1/CD74/HLA-DQB1/HLA-DRB5	6	3
GO:1902905	BP	GO:1902905	positive regulation of supramolecular fiber organization	6/66	209/18723	9.36800765957421e-05	0.00151577435409832	0.00100308002636166	FLNA/S100A10/ARPC5/ACTR2/PYCARD/VASP	6	3
GO:0002685	BP	GO:0002685	regulation of leukocyte migration	6/66	210/18723	9.61711963795068e-05	0.00151873553322517	0.00100503961858499	AIF1/ANXA1/SPI1/CD74/PYCARD/LGALS3	6	3
GO:00197241	BP	GO:0019724	B cell mediated immunity	6/66	210/18723	9.61711963795068e-05	0.00151873553322517	0.00100503961858499	FCER1G/HLA-DRA/HLA-DRB1/CD74/HLA-DQB1/HLA-DRB5	6	3
GO:00456371	BP	GO:0045637	regulation of myeloid cell differentiation	6/66	210/18723	9.61711963795068e-05	0.00151873553322517	0.00100503961858499	LTF/TYROBP/HLA-DRB1/SPI1/CD74/NME2	6	3
GO:0045089	BP	GO:0045089	positive regulation of innate immune response	5/66	131/18723	9.85986614753229e-05	0.00154471236311339	0.0010222300659221	TYROBP/FCN1/SPI1/MNDA/PYCARD	5	3
GO:00198831	BP	GO:0019883	antigen processing and presentation of endogenous antigen	3/66	26/18723	0.000102646761418119	0.00159547013416825	0.00105581956833722	HLA-DRA/HLA-DRB1/CD74	3	3
GO:0051651	BP	GO:0051651	maintenance of location in cell	6/66	214/18723	0.000106668649876176	0.00164503058480916	0.00108861673105538	FTL/S100A9/S100A8/LCN2/TMSB10/TSPO	6	3
GO:0002381	BP	GO:0002381	immunoglobulin production involved in immunoglobulin-mediated immune response	4/66	70/18723	0.000108405792903771	0.00164610027070803	0.00108932460723546	HLA-DRA/HLA-DRB1/HLA-DQB1/HLA-DRB5	4	3
GO:0002548	BP	GO:0002548	monocyte chemotaxis	4/66	70/18723	0.000108405792903771	0.00164610027070803	0.00108932460723546	AIF1/ANXA1/S100A12/LGALS3	4	3
GO:0002687	BP	GO:0002687	positive regulation of leukocyte migration	5/66	135/18723	0.000113628116528488	0.00170961744094417	0.00113135777966817	AIF1/SPI1/CD74/PYCARD/LGALS3	5	3
GO:0032722	BP	GO:0032722	positive regulation of chemokine production	4/66	71/18723	0.000114574773093093	0.00170961744094417	0.00113135777966817	AIF1/CD74/PYCARD/IL17RA	4	3
GO:00022271	BP	GO:0002227	innate immune response in mucosa	3/66	27/18723	0.000115186990701912	0.00170961744094417	0.00113135777966817	LTF/CAMP/RNASE2	3	3
GO:00081541	BP	GO:0008154	actin polymerization or depolymerization	6/66	218/18723	0.000118058309545058	0.00173915748538764	0.00115090622266627	AIF1/TMSB10/ARPC5/ACTR2/PYCARD/VASP	6	3
GO:0055076	BP	GO:0055076	transition metal ion homeostasis	5/66	138/18723	0.000126008849711696	0.00184252940245102	0.001219313703643	FTL/S100A9/S100A8/LTF/LCN2	5	3
GO:0032438	BP	GO:0032438	melanosome organization	3/66	28/18723	0.000128684800908615	0.00186782203671769	0.00123605137714854	ZEB2/RAB32/LYST	3	3
GO:0052548	BP	GO:0052548	regulation of endopeptidase activity	8/66	432/18723	0.000134055831744519	0.00193157818878599	0.00127824269838608	S100A9/S100A8/LTF/CSTA/CST3/GAPDH/MMP9/PYCARD	8	3
GO:0002292	BP	GO:0002292	T cell differentiation involved in immune response	4/66	75/18723	0.000141819405886303	0.00200313778194981	0.00132559803092823	ANXA1/FCER1G/HLA-DRA/HLA-DRB1	4	3
GO:0048753	BP	GO:0048753	pigment granule organization	3/66	29/18723	0.000143171919211731	0.00200313778194981	0.00132559803092823	ZEB2/RAB32/LYST	3	3
GO:1903902	BP	GO:1903902	positive regulation of viral life cycle	3/66	29/18723	0.000143171919211731	0.00200313778194981	0.00132559803092823	LGALS1/HLA-DRB1/CD74	3	3
GO:0051495	BP	GO:0051495	positive regulation of cytoskeleton organization	6/66	226/18723	0.00014373264070487	0.00200313778194981	0.00132559803092823	FLNA/S100A10/ARPC5/ACTR2/PYCARD/VASP	6	3
GO:0050729	BP	GO:0050729	positive regulation of inflammatory response	5/66	142/18723	0.000144096030920402	0.00200313778194981	0.00132559803092823	S100A9/S100A8/ALOX5AP/S100A12/IL17RA	5	3
GO:0051235	BP	GO:0051235	maintenance of location	7/66	327/18723	0.000149672126280548	0.00206610333760701	0.00136726616646419	FTL/S100A9/S100A8/LCN2/FLNA/TMSB10/TSPO	7	3
GO:00069791	BP	GO:0006979	response to oxidative stress	8/66	446/18723	0.000166783204307161	0.002286319759044	0.00151299675837125	LCN2/AIF1/ANXA1/MGST1/MMP9/NCF1/NME2/MCL1	8	3
GO:19039001	BP	GO:1903900	regulation of viral life cycle	5/66	148/18723	0.00017487774569355	0.00238074944826944	0.00157548662363482	LTF/LGALS1/FCN1/HLA-DRB1/CD74	5	3
GO:0031334	BP	GO:0031334	positive regulation of protein-containing complex assembly	6/66	237/18723	0.000186060940763001	0.00251564587031619	0.00166475578577422	LCP1/ARPC5/ACTR2/PYCARD/VASP/LGALS3	6	3
GO:0051259	BP	GO:0051259	protein complex oligomerization	6/66	238/18723	0.000190350273610955	0.00255613224563282	0.00169154808128317	ALOX5AP/HLA-DRB1/CD74/PYCARD/SAMHD1/VASP	6	3
GO:0043372	BP	GO:0043372	positive regulation of CD4-positive, alpha-beta T cell differentiation	3/66	32/18723	0.000192881092770587	0.00257261673735904	0.00170245687146727	ANXA1/HLA-DRA/HLA-DRB1	3	3
GO:0051092	BP	GO:0051092	positive regulation of NF-kappaB transcription factor activity	5/66	152/18723	0.000198030713724409	0.00262357469055022	0.00173617884657006	S100A9/S100A8/LTF/S100A12/PYCARD	5	3
GO:00019101	BP	GO:0001910	regulation of leukocyte mediated cytotoxicity	4/66	82/18723	0.000200345099368514	0.00263654150768965	0.00174475977765843	TYROBP/HLA-DRA/HLA-DRB1/SPI1	4	3
GO:0052547	BP	GO:0052547	regulation of peptidase activity	8/66	461/18723	0.000208899979617896	0.00272638545714739	0.00180421498017379	S100A9/S100A8/LTF/CSTA/CST3/GAPDH/MMP9/PYCARD	8	3
GO:0050672	BP	GO:0050672	negative regulation of lymphocyte proliferation	4/66	83/18723	0.000209934442495645	0.00272638545714739	0.00180421498017379	TYROBP/HLA-DRB1/LST1/MNDA	4	3
GO:0032945	BP	GO:0032945	negative regulation of mononuclear cell proliferation	4/66	84/18723	0.000219850294010609	0.00283649987174472	0.00187708438161105	TYROBP/HLA-DRB1/LST1/MNDA	4	3
GO:00024492	BP	GO:0002449	lymphocyte mediated immunity	7/66	350/18723	0.000227018852440032	0.00290996892673132	0.00192570332110786	FCER1G/HLA-DRA/HLA-DRB1/CD74/HLA-DQB1/LYST/HLA-DRB5	7	3
GO:1902107	BP	GO:1902107	positive regulation of leukocyte differentiation	5/66	157/18723	0.000230180085136018	0.00291266338499038	0.00192748640792037	ANXA1/TYROBP/HLA-DRA/HLA-DRB1/CD74	5	3
GO:1903708	BP	GO:1903708	positive regulation of hemopoiesis	5/66	157/18723	0.000230180085136018	0.00291266338499038	0.00192748640792037	ANXA1/TYROBP/HLA-DRA/HLA-DRB1/CD74	5	3
GO:00024602	BP	GO:0002460	adaptive immune response based on somatic recombination of immune receptors built from immunoglobulin superfamily domains	7/66	356/18723	0.000251760039521525	0.00315593211500971	0.00208847211364958	ANXA1/FCER1G/HLA-DRA/HLA-DRB1/CD74/HLA-DQB1/HLA-DRB5	7	3
GO:0032814	BP	GO:0032814	regulation of natural killer cell activation	3/66	35/18723	0.000252602469185175	0.00315593211500971	0.00208847211364958	TYROBP/PGLYRP1/FGR	3	3
GO:0001818	BP	GO:0001818	negative regulation of cytokine production	7/66	357/18723	0.000256087331036403	0.00317934837399912	0.00210396807557879	LTF/ANXA1/TYROBP/PGLYRP1/HLA-DRB1/PYCARD/TSPO	7	3
GO:0032956	BP	GO:0032956	regulation of actin cytoskeleton organization	7/66	358/18723	0.000260474454476959	0.00321360358210948	0.00212663682898623	FLNA/S100A10/TMSB10/ARPC5/ACTR2/PYCARD/VASP	7	3
GO:00508291	BP	GO:0050829	defense response to Gram-negative bacterium	4/66	88/18723	0.000262910038354126	0.00322350568764623	0.0021331896541188	LYZ/LTF/CAMP/PYCARD	4	3
GO:00421191	BP	GO:0042119	neutrophil activation	3/66	36/18723	0.000274873638253254	0.00334938618464151	0.00221649243061916	FCER1G/TYROBP/SPI1	3	3
GO:00507921	BP	GO:0050792	regulation of viral process	5/66	164/18723	0.000281690132323001	0.00341138847365401	0.00225752311406422	LTF/LGALS1/FCN1/HLA-DRB1/CD74	5	3
GO:0070664	BP	GO:0070664	negative regulation of leukocyte proliferation	4/66	90/18723	0.000286570412013652	0.00342446028953901	0.00226617352920488	TYROBP/HLA-DRB1/LST1/MNDA	4	3
GO:0030217	BP	GO:0030217	T cell differentiation	6/66	257/18723	0.000287823625268356	0.00342446028953901	0.00226617352920488	ANXA1/FCER1G/HLA-DRA/HLA-DRB1/SPI1/CD74	6	3
GO:0032635	BP	GO:0032635	interleukin-6 production	5/66	165/18723	0.000289708646582074	0.00342446028953901	0.00226617352920488	AIF1/TYROBP/CD74/PYCARD/IL17RA	5	3
GO:0032675	BP	GO:0032675	regulation of interleukin-6 production	5/66	165/18723	0.000289708646582074	0.00342446028953901	0.00226617352920488	AIF1/TYROBP/CD74/PYCARD/IL17RA	5	3
GO:0045582	BP	GO:0045582	positive regulation of T cell differentiation	4/66	91/18723	0.000298956592820721	0.00351273996564347	0.00232459355695811	ANXA1/HLA-DRA/HLA-DRB1/CD74	4	3
GO:00096151	BP	GO:0009615	response to virus	7/66	367/18723	0.000302753600985977	0.00353630537483029	0.00234018822063904	ENO1/FGR/LYST/PYCARD/IL17RA/SAMHD1/RNASE2	7	3
GO:00023851	BP	GO:0002385	mucosal immune response	3/66	38/18723	0.00032313630612405	0.00373024016543202	0.00246852665989502	LTF/CAMP/RNASE2	3	3
GO:0009595	BP	GO:0009595	detection of biotic stimulus	3/66	38/18723	0.00032313630612405	0.00373024016543202	0.00246852665989502	PGLYRP1/HLA-DRB1/TSPO	3	3
GO:0010038	BP	GO:0010038	response to metal ion	7/66	373/18723	0.000333887893674914	0.00383194594252488	0.00253583155477704	S100A8/LCN2/ALOX5AP/MMP9/NCF1/TSPO/CD14	7	3
GO:00421291	BP	GO:0042129	regulation of T cell proliferation	5/66	171/18723	0.000341522142386308	0.00389690583277787	0.00257881946274054	AIF1/ANXA1/HLA-DRB1/PYCARD/LGALS3	5	3
GO:0045622	BP	GO:0045622	regulation of T-helper cell differentiation	3/66	39/18723	0.000349184719203065	0.003929769811029	0.00260056755478429	ANXA1/HLA-DRA/HLA-DRB1	3	3
GO:2000516	BP	GO:2000516	positive regulation of CD4-positive, alpha-beta T cell activation	3/66	39/18723	0.000349184719203065	0.003929769811029	0.00260056755478429	ANXA1/HLA-DRA/HLA-DRB1	3	3
GO:00308331	BP	GO:0030833	regulation of actin filament polymerization	5/66	172/18723	0.00035079795236111	0.003929769811029	0.00260056755478429	TMSB10/ARPC5/ACTR2/PYCARD/VASP	5	3
GO:0002532	BP	GO:0002532	production of molecular mediator involved in inflammatory response	4/66	95/18723	0.000352365378192569	0.003929769811029	0.00260056755478429	ALOX5AP/NCF1/PYCARD/IL17RA	4	3
GO:0051346	BP	GO:0051346	negative regulation of hydrolase activity	7/66	379/18723	0.000367546904613678	0.00407605387476068	0.00269737261162374	LTF/ANXA1/CSTA/CST3/GAPDH/MMP9/LGALS3	7	3
GO:00456191	BP	GO:0045619	regulation of lymphocyte differentiation	5/66	174/18723	0.000369920994107605	0.00407946392384588	0.00269962924838305	ANXA1/PGLYRP1/HLA-DRA/HLA-DRB1/CD74	5	3
GO:00300991	BP	GO:0030099	myeloid cell differentiation	7/66	381/18723	0.000379353069172373	0.00416023865859036	0.00275308280025097	LTF/TYROBP/MMP9/HLA-DRB1/SPI1/CD74/NME2	7	3
GO:1902903	BP	GO:1902903	regulation of supramolecular fiber organization	7/66	383/18723	0.000391461774788954	0.00426931239465964	0.00282526352144863	FLNA/S100A10/TMSB10/ARPC5/ACTR2/PYCARD/VASP	7	3
GO:0032642	BP	GO:0032642	regulation of chemokine production	4/66	98/18723	0.000396669784336499	0.00427883144415436	0.00283156285511415	AIF1/CD74/PYCARD/IL17RA	4	3
GO:2001243	BP	GO:2001243	negative regulation of intrinsic apoptotic signaling pathway	4/66	98/18723	0.000396669784336499	0.00427883144415436	0.00283156285511415	MMP9/ENO1/CD74/MCL1	4	3
GO:00022511	BP	GO:0002251	organ or tissue specific immune response	3/66	41/18723	0.000405255505244016	0.00434768677908526	0.0028771286156054	LTF/CAMP/RNASE2	3	3
GO:0030838	BP	GO:0030838	positive regulation of actin filament polymerization	4/66	99/18723	0.000412283580887791	0.0043521272121524	0.00288006712007739	ARPC5/ACTR2/PYCARD/VASP	4	3
GO:00313411	BP	GO:0031341	regulation of cell killing	4/66	99/18723	0.000412283580887791	0.0043521272121524	0.00288006712007739	TYROBP/HLA-DRA/HLA-DRB1/SPI1	4	3
GO:0032602	BP	GO:0032602	chemokine production	4/66	99/18723	0.000412283580887791	0.0043521272121524	0.00288006712007739	AIF1/CD74/PYCARD/IL17RA	4	3
GO:0032640	BP	GO:0032640	tumor necrosis factor production	5/66	181/18723	0.000443121763298987	0.00462816063890053	0.00306273521723221	LTF/TYROBP/PYCARD/TSPO/CD14	5	3
GO:0032680	BP	GO:0032680	regulation of tumor necrosis factor production	5/66	181/18723	0.000443121763298987	0.00462816063890053	0.00306273521723221	LTF/TYROBP/PYCARD/TSPO/CD14	5	3
GO:00362301	BP	GO:0036230	granulocyte activation	3/66	43/18723	0.000466807485239827	0.00484988408349168	0.00320946309796469	FCER1G/TYROBP/SPI1	3	3
GO:0032970	BP	GO:0032970	regulation of actin filament-based process	7/66	397/18723	0.000485177858480122	0.00501435127036524	0.00331830103264718	FLNA/S100A10/TMSB10/ARPC5/ACTR2/PYCARD/VASP	7	3
GO:0045621	BP	GO:0045621	positive regulation of lymphocyte differentiation	4/66	104/18723	0.000497006250564523	0.00510540429419613	0.00337855635316877	ANXA1/HLA-DRA/HLA-DRB1/CD74	4	3
GO:0071706	BP	GO:0071706	tumor necrosis factor superfamily cytokine production	5/66	186/18723	0.000501746926582598	0.00510540429419613	0.00337855635316877	LTF/TYROBP/PYCARD/TSPO/CD14	5	3
GO:1903555	BP	GO:1903555	regulation of tumor necrosis factor superfamily cytokine production	5/66	186/18723	0.000501746926582598	0.00510540429419613	0.00337855635316877	LTF/TYROBP/PYCARD/TSPO/CD14	5	3
GO:00080641	BP	GO:0008064	regulation of actin polymerization or depolymerization	5/66	188/18723	0.00052676349761276	0.00533246740660302	0.00352881781666632	TMSB10/ARPC5/ACTR2/PYCARD/VASP	5	3
GO:0071354	BP	GO:0071354	cellular response to interleukin-6	3/66	45/18723	0.000534055227746396	0.00537869907944585	0.00355941212477593	LCN2/SPI1/CAMP	3	3
GO:00308321	BP	GO:0030832	regulation of actin filament length	5/66	189/18723	0.000539618359081682	0.00540714030876771	0.00357823341501666	TMSB10/ARPC5/ACTR2/PYCARD/VASP	5	3
GO:00026981	BP	GO:0002698	negative regulation of immune effector process	4/66	110/18723	0.000614232558877656	0.00612371248093178	0.00405243277813488	ANXA1/PGLYRP1/SPI1/LGALS3	4	3
GO:0051258	BP	GO:0051258	protein polymerization	6/66	297/18723	0.000619355417603901	0.00614375675552815	0.00406569729302535	AIF1/TMSB10/ARPC5/ACTR2/PYCARD/VASP	6	3
GO:0022408	BP	GO:0022408	negative regulation of cell-cell adhesion	5/66	196/18723	0.000636330308421282	0.00628058014411805	0.0041562416460569	ANXA1/HLA-DRB1/SPI1/CD74/LGALS3	5	3
GO:00326091	BP	GO:0032609	interferon-gamma production	4/66	112/18723	0.000657323443162975	0.00641259632611814	0.0042436047782822	PGLYRP1/HLA-DRB1/PYCARD/CD14	4	3
GO:00326491	BP	GO:0032649	regulation of interferon-gamma production	4/66	112/18723	0.000657323443162975	0.00641259632611814	0.0042436047782822	PGLYRP1/HLA-DRB1/PYCARD/CD14	4	3
GO:0045657	BP	GO:0045657	positive regulation of monocyte differentiation	2/66	11/18723	0.0006594513952391	0.00641259632611814	0.0042436047782822	HLA-DRB1/CD74	2	3
GO:00420981	BP	GO:0042098	T cell proliferation	5/66	199/18723	0.000681536954439098	0.00652598925683725	0.00431864377312165	AIF1/ANXA1/HLA-DRB1/PYCARD/LGALS3	5	3
GO:0018198	BP	GO:0018198	peptidyl-cysteine modification	3/66	49/18723	0.000686470793058454	0.00652598925683725	0.00431864377312165	S100A9/S100A8/GAPDH	3	3
GO:0030225	BP	GO:0030225	macrophage differentiation	3/66	49/18723	0.000686470793058454	0.00652598925683725	0.00431864377312165	MMP9/HLA-DRB1/SPI1	3	3
GO:0070741	BP	GO:0070741	response to interleukin-6	3/66	49/18723	0.000686470793058454	0.00652598925683725	0.00431864377312165	LCN2/SPI1/CAMP	3	3
GO:0007162	BP	GO:0007162	negative regulation of cell adhesion	6/66	303/18723	0.000687642231723479	0.00652598925683725	0.00431864377312165	ANXA1/LGALS1/HLA-DRB1/SPI1/CD74/LGALS3	6	3
GO:0046916	BP	GO:0046916	cellular transition metal ion homeostasis	4/66	115/18723	0.000725918689641915	0.00681503132399092	0.00450992047836225	FTL/S100A9/S100A8/LCN2	4	3
GO:0071675	BP	GO:0071675	regulation of mononuclear cell migration	4/66	115/18723	0.000725918689641915	0.00681503132399092	0.00450992047836225	AIF1/SPI1/PYCARD/LGALS3	4	3
GO:0046638	BP	GO:0046638	positive regulation of alpha-beta T cell differentiation	3/66	50/18723	0.000728455729160123	0.00681503132399092	0.00450992047836225	ANXA1/HLA-DRA/HLA-DRB1	3	3
GO:0051701	BP	GO:0051701	biological process involved in interaction with host	5/66	203/18723	0.000745506776392293	0.00694044788105453	0.00459291623760927	PGLYRP1/LGALS1/FCN1/HLA-DRB1/CD74	5	3
GO:0002440	BP	GO:0002440	production of molecular mediator of immune response	6/66	308/18723	0.000748893312393422	0.00694044788105453	0.00459291623760927	HLA-DRA/HLA-DRB1/CD74/HLA-DQB1/SAMHD1/HLA-DRB5	6	3
GO:00432541	BP	GO:0043254	regulation of protein-containing complex assembly	7/66	428/18723	0.000756846951698267	0.00698138262921672	0.00462000524868445	LCP1/TMSB10/ARPC5/ACTR2/PYCARD/VASP/LGALS3	7	3
GO:00226041	BP	GO:0022604	regulation of cell morphogenesis	6/66	309/18723	0.000761635208114337	0.00699287395729164	0.00462760975897132	ANXA1/FLNA/S100A10/ACTR2/FGR/LST1	6	3
GO:0043370	BP	GO:0043370	regulation of CD4-positive, alpha-beta T cell differentiation	3/66	51/18723	0.000772042484371085	0.00705561048216908	0.0046691263309187	ANXA1/HLA-DRA/HLA-DRB1	3	3
GO:0043380	BP	GO:0043380	regulation of memory T cell differentiation	2/66	12/18723	0.000789542139849244	0.00711669490439456	0.0047095496061183	HLA-DRA/HLA-DRB1	2	3
GO:0051639	BP	GO:0051639	actin filament network formation	2/66	12/18723	0.000789542139849244	0.00711669490439456	0.0047095496061183	LCP1/ARPC5	2	3
GO:2001204	BP	GO:2001204	regulation of osteoclast development	2/66	12/18723	0.000789542139849244	0.00711669490439456	0.0047095496061183	LTF/TYROBP	2	3
GO:0043277	BP	GO:0043277	apoptotic cell clearance	3/66	52/18723	0.000817255224951499	0.00733300824570118	0.00485269729265459	ANXA1/TYROBP/FCN1	3	3
GO:0033059	BP	GO:0033059	cellular pigmentation	3/66	53/18723	0.000864117815267453	0.00771840980695906	0.00510774093235013	ZEB2/RAB32/LYST	3	3
GO:0051090	BP	GO:0051090	regulation of DNA-binding transcription factor activity	7/66	440/18723	0.000889776386749543	0.00791179543893513	0.00523571595996293	S100A9/S100A8/LTF/FLNA/S100A12/SPI1/PYCARD	7	3
GO:0050868	BP	GO:0050868	negative regulation of T cell activation	4/66	122/18723	0.000905444193253922	0.00801500823983517	0.00530401814410251	ANXA1/HLA-DRB1/CD74/LGALS3	4	3
GO:0006968	BP	GO:0006968	cellular defense response	3/66	54/18723	0.000912653819924684	0.00804276178808628	0.00532238435397807	TYROBP/NCF1/MNDA	3	3
GO:0031392	BP	GO:0031392	regulation of prostaglandin biosynthetic process	2/66	13/18723	0.000930973895486156	0.00809578180480031	0.00535747092185634	ANXA1/CD74	2	3
GO:0043379	BP	GO:0043379	memory T cell differentiation	2/66	13/18723	0.000930973895486156	0.00809578180480031	0.00535747092185634	HLA-DRA/HLA-DRB1	2	3
GO:0070486	BP	GO:0070486	leukocyte aggregation	2/66	13/18723	0.000930973895486156	0.00809578180480031	0.00535747092185634	S100A9/S100A8	2	3
GO:0045620	BP	GO:0045620	negative regulation of lymphocyte differentiation	3/66	55/18723	0.000962886505890341	0.00833657001152427	0.00551681511454253	ANXA1/PGLYRP1/CD74	3	3
GO:0002377	BP	GO:0002377	immunoglobulin production	5/66	216/18723	0.000984719340527961	0.00848836671704016	0.0056172682215362	HLA-DRA/HLA-DRB1/HLA-DQB1/SAMHD1/HLA-DRB5	5	3
GO:0002886	BP	GO:0002886	regulation of myeloid leukocyte mediated immunity	3/66	56/18723	0.00101483884460285	0.00867225921751527	0.00573896106699539	TYROBP/SPI1/FGR	3	3
GO:0046456	BP	GO:0046456	icosanoid biosynthetic process	3/66	56/18723	0.00101483884460285	0.00867225921751527	0.00573896106699539	ANXA1/ALOX5AP/CD74	3	3
GO:20012351	BP	GO:2001235	positive regulation of apoptotic signaling pathway	4/66	126/18723	0.00102100021605699	0.00868730356248491	0.00574891682453142	S100A9/S100A8/MCL1/PYCARD	4	3
GO:0032612	BP	GO:0032612	interleukin-1 production	4/66	128/18723	0.0010825011314788	0.00910280724757878	0.00602388086932505	ANXA1/TYROBP/MNDA/PYCARD	4	3
GO:0032652	BP	GO:0032652	regulation of interleukin-1 production	4/66	128/18723	0.0010825011314788	0.00910280724757878	0.00602388086932505	ANXA1/TYROBP/MNDA/PYCARD	4	3
GO:0090715	BP	GO:0090715	immunological memory formation process	2/66	14/18723	0.00108366752947366	0.00910280724757878	0.00602388086932505	HLA-DRA/HLA-DRB1	2	3
GO:0002763	BP	GO:0002763	positive regulation of myeloid leukocyte differentiation	3/66	58/18723	0.00112399290095457	0.00928352295600137	0.00614347143838197	TYROBP/HLA-DRB1/CD74	3	3
GO:0006826	BP	GO:0006826	iron ion transport	3/66	58/18723	0.00112399290095457	0.00928352295600137	0.00614347143838197	FTL/LTF/LCN2	3	3
GO:0043525	BP	GO:0043525	positive regulation of neuron apoptotic process	3/66	58/18723	0.00112399290095457	0.00928352295600137	0.00614347143838197	LCN2/TYROBP/MCL1	3	3
GO:20012441	BP	GO:2001244	positive regulation of intrinsic apoptotic signaling pathway	3/66	58/18723	0.00112399290095457	0.00928352295600137	0.00614347143838197	S100A9/S100A8/MCL1	3	3
GO:0042113	BP	GO:0042113	B cell activation	6/66	334/18723	0.00113857303630196	0.00936476322358358	0.006197233061626	TYROBP/LGALS1/KLF6/SPI1/CD74/MNDA	6	3
GO:2001234	BP	GO:2001234	negative regulation of apoptotic signaling pathway	5/66	224/18723	0.00115782116331699	0.00948356421737649	0.00627585090053017	MMP9/ENO1/CD74/MCL1/LGALS3	5	3
GO:0009410	BP	GO:0009410	response to xenobiotic stimulus	7/66	462/18723	0.00118100131504303	0.0096334570078303	0.00637504407119789	LCN2/ANXA1/S100A10/S100A12/MGST1/LGALS1/TSPO	7	3
GO:00027031	BP	GO:0002703	regulation of leukocyte mediated immunity	5/66	226/18723	0.00120441300235786	0.00978399698211691	0.0064746655227468	TYROBP/HLA-DRA/HLA-DRB1/SPI1/FGR	5	3
GO:0031663	BP	GO:0031663	lipopolysaccharide-mediated signaling pathway	3/66	60/18723	0.00124029392934175	0.0100341812152484	0.00664022763724379	LTF/SPI1/CD14	3	3
GO:2001279	BP	GO:2001279	regulation of unsaturated fatty acid biosynthetic process	2/66	15/18723	0.00124754431144104	0.0100516427378964	0.00665178298817759	ANXA1/CD74	2	3
GO:00027051	BP	GO:0002705	positive regulation of leukocyte mediated immunity	4/66	134/18723	0.00128258100481766	0.0102919305020734	0.00681079600761111	TYROBP/HLA-DRA/HLA-DRB1/SPI1	4	3
GO:0032613	BP	GO:0032613	interleukin-10 production	3/66	62/18723	0.00136391527471618	0.0108127259128102	0.007155437987414	TYROBP/HLA-DRB1/PYCARD	3	3
GO:0032653	BP	GO:0032653	regulation of interleukin-10 production	3/66	62/18723	0.00136391527471618	0.0108127259128102	0.007155437987414	TYROBP/HLA-DRB1/PYCARD	3	3
GO:0032731	BP	GO:0032731	positive regulation of interleukin-1 beta production	3/66	62/18723	0.00136391527471618	0.0108127259128102	0.007155437987414	TYROBP/MNDA/PYCARD	3	3
GO:00322711	BP	GO:0032271	regulation of protein polymerization	5/66	233/18723	0.00137848596428867	0.0108845251740233	0.00720295192287259	TMSB10/ARPC5/ACTR2/PYCARD/VASP	5	3
GO:0045471	BP	GO:0045471	response to ethanol	4/66	137/18723	0.00139173612158598	0.0109019329524235	0.00721447170797075	S100A8/ACTR2/SPI1/CD14	4	3
GO:00506711	BP	GO:0050671	positive regulation of lymphocyte proliferation	4/66	137/18723	0.00139173612158598	0.0109019329524235	0.00721447170797075	AIF1/ANXA1/CD74/PYCARD	4	3
GO:0022617	BP	GO:0022617	extracellular matrix disassembly	3/66	63/18723	0.00142852399613623	0.0110379610234967	0.00730448975105819	CST3/LCP1/MMP9	3	3
GO:0032273	BP	GO:0032273	positive regulation of protein polymerization	4/66	138/18723	0.00142951902522401	0.0110379610234967	0.00730448975105819	ARPC5/ACTR2/PYCARD/VASP	4	3
GO:00329461	BP	GO:0032946	positive regulation of mononuclear cell proliferation	4/66	138/18723	0.00142951902522401	0.0110379610234967	0.00730448975105819	AIF1/ANXA1/CD74/PYCARD	4	3
GO:2000116	BP	GO:2000116	regulation of cysteine-type endopeptidase activity	5/66	235/18723	0.00143146809625895	0.0110379610234967	0.00730448975105819	S100A9/S100A8/LTF/MMP9/PYCARD	5	3
GO:0030888	BP	GO:0030888	regulation of B cell proliferation	3/66	64/18723	0.00149502575207219	0.0114831939089124	0.00759912741479248	TYROBP/CD74/MNDA	3	3
GO:00343411	BP	GO:0034341	response to interferon-gamma	4/66	141/18723	0.0015471607562769	0.0117918738721645	0.00780339970956974	AIF1/GAPDH/ACTR2/CD74	4	3
GO:1903038	BP	GO:1903038	negative regulation of leukocyte cell-cell adhesion	4/66	141/18723	0.0015471607562769	0.0117918738721645	0.00780339970956974	ANXA1/HLA-DRB1/CD74/LGALS3	4	3
GO:0048524	BP	GO:0048524	positive regulation of viral process	3/66	65/18723	0.00156344094720992	0.0118701247299707	0.00785518305865388	LGALS1/HLA-DRB1/CD74	3	3
GO:0016045	BP	GO:0016045	detection of bacterium	2/66	17/18723	0.00160853439866621	0.0119820637847815	0.00792925993543104	PGLYRP1/HLA-DRB1	2	3
GO:0036035	BP	GO:0036035	osteoclast development	2/66	17/18723	0.00160853439866621	0.0119820637847815	0.00792925993543104	LTF/TYROBP	2	3
GO:0045591	BP	GO:0045591	positive regulation of regulatory T cell differentiation	2/66	17/18723	0.00160853439866621	0.0119820637847815	0.00792925993543104	HLA-DRA/HLA-DRB1	2	3
GO:0070206	BP	GO:0070206	protein trimerization	2/66	17/18723	0.00160853439866621	0.0119820637847815	0.00792925993543104	ALOX5AP/CD74	2	3
GO:0090713	BP	GO:0090713	immunological memory process	2/66	17/18723	0.00160853439866621	0.0119820637847815	0.00792925993543104	HLA-DRA/HLA-DRB1	2	3
GO:0070555	BP	GO:0070555	response to interleukin-1	4/66	143/18723	0.0016292369509237	0.0120790295499428	0.00799342807629662	LCN2/ANXA1/CAMP/PYCARD	4	3
GO:0042093	BP	GO:0042093	T-helper cell differentiation	3/66	66/18723	0.00163378971116248	0.0120790295499428	0.00799342807629662	ANXA1/HLA-DRA/HLA-DRB1	3	3
GO:0046718	BP	GO:0046718	viral entry into host cell	4/66	144/18723	0.0016713907746789	0.0123109156314035	0.00814688119158097	LGALS1/FCN1/HLA-DRB1/CD74	4	3
GO:00466351	BP	GO:0046635	positive regulation of alpha-beta T cell activation	3/66	67/18723	0.00170609190045273	0.0124734274499766	0.00825442514020209	ANXA1/HLA-DRA/HLA-DRB1	3	3
GO:2000514	BP	GO:2000514	regulation of CD4-positive, alpha-beta T cell activation	3/66	67/18723	0.00170609190045273	0.0124734274499766	0.00825442514020209	ANXA1/HLA-DRA/HLA-DRB1	3	3
GO:0045580	BP	GO:0045580	regulation of T cell differentiation	4/66	146/18723	0.00175796514164769	0.0128052516221865	0.00847401336486614	ANXA1/HLA-DRA/HLA-DRB1/CD74	4	3
GO:0002294	BP	GO:0002294	CD4-positive, alpha-beta T cell differentiation involved in immune response	3/66	68/18723	0.00178036710048467	0.0128264403516669	0.00848803523511898	ANXA1/HLA-DRA/HLA-DRB1	3	3
GO:0034394	BP	GO:0034394	protein localization to cell surface	3/66	68/18723	0.00178036710048467	0.0128264403516669	0.00848803523511898	FLNA/TYROBP/FCN1	3	3
GO:0046637	BP	GO:0046637	regulation of alpha-beta T cell differentiation	3/66	68/18723	0.00178036710048467	0.0128264403516669	0.00848803523511898	ANXA1/HLA-DRA/HLA-DRB1	3	3
GO:0002544	BP	GO:0002544	chronic inflammatory response	2/66	18/18723	0.00180549223869502	0.012913194489797	0.00854544572166482	S100A9/S100A8	2	3
GO:0030889	BP	GO:0030889	negative regulation of B cell proliferation	2/66	18/18723	0.00180549223869502	0.012913194489797	0.00854544572166482	TYROBP/MNDA	2	3
GO:0002287	BP	GO:0002287	alpha-beta T cell activation involved in immune response	3/66	69/18723	0.00185663462750364	0.013183441563641	0.00872428463737984	ANXA1/HLA-DRA/HLA-DRB1	3	3
GO:0002293	BP	GO:0002293	alpha-beta T cell differentiation involved in immune response	3/66	69/18723	0.00185663462750364	0.013183441563641	0.00872428463737984	ANXA1/HLA-DRA/HLA-DRB1	3	3
GO:00706651	BP	GO:0070665	positive regulation of leukocyte proliferation	4/66	150/18723	0.00194037760450771	0.0137090136007896	0.00907208760122638	AIF1/ANXA1/CD74/PYCARD	4	3
GO:0010951	BP	GO:0010951	negative regulation of endopeptidase activity	5/66	252/18723	0.00194454093628221	0.0137090136007896	0.00907208760122638	LTF/CSTA/CST3/GAPDH/MMP9	5	3
GO:0097305	BP	GO:0097305	response to alcohol	5/66	253/18723	0.00197841052486692	0.013896147572796	0.00919592552543053	S100A8/ACTR2/SPI1/TSPO/CD14	5	3
GO:00444091	BP	GO:0044409	entry into host	4/66	151/18723	0.00198795154474215	0.013896147572796	0.00919592552543053	LGALS1/FCN1/HLA-DRB1/CD74	4	3
GO:00024831	BP	GO:0002483	antigen processing and presentation of endogenous peptide antigen	2/66	19/18723	0.00201332229271513	0.013896147572796	0.00919592552543053	HLA-DRA/HLA-DRB1	2	3
GO:0002523	BP	GO:0002523	leukocyte migration involved in inflammatory response	2/66	19/18723	0.00201332229271513	0.013896147572796	0.00919592552543053	S100A9/S100A8	2	3
GO:00028881	BP	GO:0002888	positive regulation of myeloid leukocyte mediated immunity	2/66	19/18723	0.00201332229271513	0.013896147572796	0.00919592552543053	TYROBP/SPI1	2	3
GO:0033194	BP	GO:0033194	response to hydroperoxide	2/66	19/18723	0.00201332229271513	0.013896147572796	0.00919592552543053	AIF1/MGST1	2	3
GO:0032732	BP	GO:0032732	positive regulation of interleukin-1 production	3/66	73/18723	0.00218200501864263	0.0149855376744462	0.00991684117420556	TYROBP/MNDA/PYCARD	3	3
GO:0034614	BP	GO:0034614	cellular response to reactive oxygen species	4/66	155/18723	0.00218633984308029	0.0149855376744462	0.00991684117420556	LCN2/ANXA1/MMP9/NCF1	4	3
GO:0051091	BP	GO:0051091	positive regulation of DNA-binding transcription factor activity	5/66	260/18723	0.00222773298272649	0.0151404295098134	0.0100193425167592	S100A9/S100A8/LTF/S100A12/PYCARD	5	3
GO:0002577	BP	GO:0002577	regulation of antigen processing and presentation	2/66	20/18723	0.00223194781527644	0.0151404295098134	0.0100193425167592	CD74/PYCARD	2	3
GO:0098543	BP	GO:0098543	detection of other organism	2/66	20/18723	0.00223194781527644	0.0151404295098134	0.0100193425167592	PGLYRP1/HLA-DRB1	2	3
GO:0051017	BP	GO:0051017	actin filament bundle assembly	4/66	157/18723	0.00229048664663534	0.015484317261843	0.0102469139454739	AIF1/FLNA/LCP1/S100A10	4	3
GO:0010466	BP	GO:0010466	negative regulation of peptidase activity	5/66	262/18723	0.00230299909804078	0.0155157686673464	0.0102677272522673	LTF/CSTA/CST3/GAPDH/MMP9	5	3
GO:0015833	BP	GO:0015833	peptide transport	5/66	264/18723	0.00238010503463783	0.0159807052325683	0.0105754040386164	S100A8/ANXA1/MGST1/HLA-DRB1/CD74	5	3
GO:20003791	BP	GO:2000379	positive regulation of reactive oxygen species metabolic process	3/66	76/18723	0.00244785940894243	0.0163588932710971	0.0108256740518485	LCN2/TYROBP/TSPO	3	3
GO:0045655	BP	GO:0045655	regulation of monocyte differentiation	2/66	21/18723	0.00246129245264228	0.0163588932710971	0.0108256740518485	HLA-DRB1/CD74	2	3
GO:0150105	BP	GO:0150105	protein localization to cell-cell junction	2/66	21/18723	0.00246129245264228	0.0163588932710971	0.0108256740518485	ACTB/FLNA	2	3
GO:0061572	BP	GO:0061572	actin filament bundle organization	4/66	161/18723	0.002508961477397	0.0166197649543009	0.0109983087016944	AIF1/FLNA/LCP1/S100A10	4	3
GO:0010976	BP	GO:0010976	positive regulation of neuron projection development	4/66	163/18723	0.00262339911948519	0.0173196985346614	0.0114614972972403	S100A9/FLNA/ACTR2/NME2	4	3
GO:0006919	BP	GO:0006919	activation of cysteine-type endopeptidase activity involved in apoptotic process	3/66	78/18723	0.00263575352160101	0.0173432581721347	0.0114770881414276	S100A9/S100A8/PYCARD	3	3
GO:0002220	BP	GO:0002220	innate immune response activating cell surface receptor signaling pathway	2/66	22/18723	0.00270128024104915	0.0177153727436247	0.0117233389723448	TYROBP/FCN1	2	3
GO:0001895	BP	GO:0001895	retina homeostasis	3/66	79/18723	0.00273294887651985	0.0177461877705598	0.0117437311487574	LYZ/LTF/ACTB	3	3
GO:0010770	BP	GO:0010770	positive regulation of cell morphogenesis involved in differentiation	3/66	79/18723	0.00273294887651985	0.0177461877705598	0.0117437311487574	FLNA/S100A10/ACTR2	3	3
GO:0014068	BP	GO:0014068	positive regulation of phosphatidylinositol 3-kinase signaling	3/66	79/18723	0.00273294887651985	0.0177461877705598	0.0117437311487574	HCST/FGR/NCF1	3	3
GO:2000106	BP	GO:2000106	regulation of leukocyte apoptotic process	3/66	81/18723	0.00293391859402474	0.0189802067889847	0.0125603565430225	ANXA1/CD74/LGALS3	3	3
GO:0002758	BP	GO:0002758	innate immune response-activating signal transduction	2/66	23/18723	0.00295183560497382	0.0189802067889847	0.0125603565430225	TYROBP/FCN1	2	3
GO:0045723	BP	GO:0045723	positive regulation of fatty acid biosynthetic process	2/66	23/18723	0.00295183560497382	0.0189802067889847	0.0125603565430225	ANXA1/CD74	2	3
GO:0043367	BP	GO:0043367	CD4-positive, alpha-beta T cell differentiation	3/66	83/18723	0.00314376733517693	0.0201486906481794	0.0133336133388741	ANXA1/HLA-DRA/HLA-DRB1	3	3
GO:0055072	BP	GO:0055072	iron ion homeostasis	3/66	85/18723	0.0033626201210556	0.0214815926180057	0.0142156755926759	FTL/LTF/LCN2	3	3
GO:00521261	BP	GO:0052126	movement in host environment	4/66	175/18723	0.00338623692462094	0.0215626828683927	0.014269337940423	LGALS1/FCN1/HLA-DRB1/CD74	4	3
GO:0098581	BP	GO:0098581	detection of external biotic stimulus	2/66	25/18723	0.00348434868813562	0.0221160910301598	0.0146355617599469	PGLYRP1/HLA-DRB1	2	3
GO:0051262	BP	GO:0051262	protein tetramerization	3/66	87/18723	0.00359059814432114	0.0226548135439319	0.0149920671935261	HLA-DRB1/SAMHD1/VASP	3	3
GO:0032102	BP	GO:0032102	negative regulation of response to external stimulus	6/66	420/18723	0.00359217661562851	0.0226548135439319	0.0149920671935261	LTF/AIF1/PGLYRP1/HLA-DRB1/FGR/SAMHD1	6	3
GO:00091441	BP	GO:0009144	purine nucleoside triphosphate metabolic process	3/66	88/18723	0.00370804595982587	0.0232370880149088	0.0153773936044909	ENO1/NME2/SAMHD1	3	3
GO:0030101	BP	GO:0030101	natural killer cell activation	3/66	88/18723	0.00370804595982587	0.0232370880149088	0.0153773936044909	TYROBP/PGLYRP1/FGR	3	3
GO:0051260	BP	GO:0051260	protein homooligomerization	4/66	182/18723	0.00389465193886097	0.0243292497699733	0.016100143424805	ALOX5AP/PYCARD/SAMHD1/VASP	4	3
GO:0034109	BP	GO:0034109	homotypic cell-cell adhesion	3/66	90/18723	0.00394993084023756	0.0245967302164951	0.0162771514950517	ACTB/FLNA/LGALS1	3	3
GO:00028191	BP	GO:0002819	regulation of adaptive immune response	4/66	183/18723	0.00397127178116894	0.0246518569057468	0.0163136321762021	ANXA1/HLA-DRA/HLA-DRB1/PYCARD	4	3
GO:0010720	BP	GO:0010720	positive regulation of cell development	5/66	298/18723	0.00399803823520851	0.0247402115244564	0.0163721017980326	FLNA/TYROBP/S100A10/ACTR2/TSPO	5	3
GO:0016050	BP	GO:0016050	vesicle organization	5/66	300/18723	0.0041127885553193	0.0253707644006259	0.0167893769643133	ANXA1/ZEB2/S100A10/RAB32/LYST	5	3
GO:0042886	BP	GO:0042886	amide transport	5/66	301/18723	0.00417104070150738	0.0256499512298305	0.0169741318595529	S100A8/ANXA1/MGST1/HLA-DRB1/CD74	5	3
GO:0002313	BP	GO:0002313	mature B cell differentiation involved in immune response	2/66	28/18723	0.00436050787398307	0.0264850539792079	0.0175267701104874	LGALS1/SPI1	2	3
GO:0038094	BP	GO:0038094	Fc-gamma receptor signaling pathway	2/66	28/18723	0.00436050787398307	0.0264850539792079	0.0175267701104874	FCER1G/FGR	2	3
GO:0045589	BP	GO:0045589	regulation of regulatory T cell differentiation	2/66	28/18723	0.00436050787398307	0.0264850539792079	0.0175267701104874	HLA-DRA/HLA-DRB1	2	3
GO:0090200	BP	GO:0090200	positive regulation of release of cytochrome c from mitochondria	2/66	28/18723	0.00436050787398307	0.0264850539792079	0.0175267701104874	MMP9/PYCARD	2	3
GO:0002690	BP	GO:0002690	positive regulation of leukocyte chemotaxis	3/66	94/18723	0.00446204435844424	0.0268538889133199	0.017770850605999	AIF1/SPI1/CD74	3	3
GO:0045185	BP	GO:0045185	maintenance of protein location	3/66	94/18723	0.00446204435844424	0.0268538889133199	0.017770850605999	FLNA/TMSB10/TSPO	3	3
GO:00517021	BP	GO:0051702	biological process involved in interaction with symbiont	3/66	94/18723	0.00446204435844424	0.0268538889133199	0.017770850605999	LTF/GAPDH/CAMP	3	3
GO:0032479	BP	GO:0032479	regulation of type I interferon production	3/66	95/18723	0.00459605562953939	0.0273718420724241	0.0181136116951306	GAPDH/PYCARD/CD14	3	3
GO:0032606	BP	GO:0032606	type I interferon production	3/66	95/18723	0.00459605562953939	0.0273718420724241	0.0181136116951306	GAPDH/PYCARD/CD14	3	3
GO:00507641	BP	GO:0050764	regulation of phagocytosis	3/66	95/18723	0.00459605562953939	0.0273718420724241	0.0181136116951306	FCER1G/FGR/PYCARD	3	3
GO:0001773	BP	GO:0001773	myeloid dendritic cell activation	2/66	29/18723	0.00467290312989206	0.0273718420724241	0.0181136116951306	SPI1/PYCARD	2	3
GO:00019161	BP	GO:0001916	positive regulation of T cell mediated cytotoxicity	2/66	29/18723	0.00467290312989206	0.0273718420724241	0.0181136116951306	HLA-DRA/HLA-DRB1	2	3
GO:0002862	BP	GO:0002862	negative regulation of inflammatory response to antigenic stimulus	2/66	29/18723	0.00467290312989206	0.0273718420724241	0.0181136116951306	HLA-DRB1/FGR	2	3
GO:00518731	BP	GO:0051873	killing by host of symbiont cells	2/66	29/18723	0.00467290312989206	0.0273718420724241	0.0181136116951306	GAPDH/CAMP	2	3
GO:00518831	BP	GO:0051883	killing of cells in other organism involved in symbiotic interaction	2/66	29/18723	0.00467290312989206	0.0273718420724241	0.0181136116951306	GAPDH/CAMP	2	3
GO:2000406	BP	GO:2000406	positive regulation of T cell migration	2/66	29/18723	0.00467290312989206	0.0273718420724241	0.0181136116951306	AIF1/PYCARD	2	3
GO:0010769	BP	GO:0010769	regulation of cell morphogenesis involved in differentiation	3/66	96/18723	0.00473248588977243	0.0276388377112745	0.018290298938672	FLNA/S100A10/ACTR2	3	3
GO:1901216	BP	GO:1901216	positive regulation of neuron death	3/66	97/18723	0.00487134767111064	0.0283659005981487	0.0187714406453914	LCN2/TYROBP/MCL1	3	3
GO:0043473	BP	GO:0043473	pigmentation	3/66	98/18723	0.00501265328858772	0.029102875269624	0.0192591415824686	ZEB2/RAB32/LYST	3	3
GO:0071248	BP	GO:0071248	cellular response to metal ion	4/66	197/18723	0.00515353549161066	0.0295036605739591	0.0195243655800583	ALOX5AP/MMP9/NCF1/TSPO	4	3
GO:0002444	BP	GO:0002444	myeloid leukocyte mediated immunity	3/66	99/18723	0.00515641484195334	0.0295036605739591	0.0195243655800583	TYROBP/SPI1/FGR	3	3
GO:0006165	BP	GO:0006165	nucleoside diphosphate phosphorylation	3/66	99/18723	0.00515641484195334	0.0295036605739591	0.0195243655800583	GAPDH/ENO1/NME2	3	3
GO:0008630	BP	GO:0008630	intrinsic apoptotic signaling pathway in response to DNA damage	3/66	99/18723	0.00515641484195334	0.0295036605739591	0.0195243655800583	CD74/MCL1/PYCARD	3	3
GO:0042100	BP	GO:0042100	B cell proliferation	3/66	99/18723	0.00515641484195334	0.0295036605739591	0.0195243655800583	TYROBP/CD74/MNDA	3	3
GO:00190581	BP	GO:0019058	viral life cycle	5/66	317/18723	0.00518542109925287	0.0295838764448704	0.0195774492977573	LTF/LGALS1/FCN1/HLA-DRB1/CD74	5	3
GO:0031099	BP	GO:0031099	regeneration	4/66	198/18723	0.00524605768760728	0.0298435673640829	0.0197493025642974	ANXA1/FLNA/LCP1/TSPO	4	3
GO:0001516	BP	GO:0001516	prostaglandin biosynthetic process	2/66	31/18723	0.00532776893101938	0.0299630081761603	0.0198283438098517	ANXA1/CD74	2	3
GO:0002828	BP	GO:0002828	regulation of type 2 immune response	2/66	31/18723	0.00532776893101938	0.0299630081761603	0.0198283438098517	ANXA1/CD74	2	3
GO:0045066	BP	GO:0045066	regulatory T cell differentiation	2/66	31/18723	0.00532776893101938	0.0299630081761603	0.0198283438098517	HLA-DRA/HLA-DRB1	2	3
GO:0046457	BP	GO:0046457	prostanoid biosynthetic process	2/66	31/18723	0.00532776893101938	0.0299630081761603	0.0198283438098517	ANXA1/CD74	2	3
GO:00421021	BP	GO:0042102	positive regulation of T cell proliferation	3/66	101/18723	0.00545135308875894	0.0303982231559608	0.0201163520165026	AIF1/ANXA1/PYCARD	3	3
GO:0046939	BP	GO:0046939	nucleotide phosphorylation	3/66	101/18723	0.00545135308875894	0.0303982231559608	0.0201163520165026	GAPDH/ENO1/NME2	3	3
GO:00988691	BP	GO:0098869	cellular oxidant detoxification	3/66	101/18723	0.00545135308875894	0.0303982231559608	0.0201163520165026	S100A9/ALOX5AP/MGST1	3	3
GO:0035710	BP	GO:0035710	CD4-positive, alpha-beta T cell activation	3/66	102/18723	0.00560255291999011	0.0311533506029873	0.0206160657485774	ANXA1/HLA-DRA/HLA-DRB1	3	3
GO:0030511	BP	GO:0030511	positive regulation of transforming growth factor beta receptor signaling pathway	2/66	32/18723	0.00567009478690265	0.0312647125959381	0.0206897607484451	C20orf27/ZEB2	2	3
GO:1900745	BP	GO:1900745	positive regulation of p38MAPK cascade	2/66	32/18723	0.00567009478690265	0.0312647125959381	0.0206897607484451	SPI1/NCF1	2	3
GO:1903846	BP	GO:1903846	positive regulation of cellular response to transforming growth factor beta stimulus	2/66	32/18723	0.00567009478690265	0.0312647125959381	0.0206897607484451	C20orf27/ZEB2	2	3
GO:0032760	BP	GO:0032760	positive regulation of tumor necrosis factor production	3/66	103/18723	0.00575625496592468	0.0315634647298203	0.0208874631950659	TYROBP/PYCARD/CD14	3	3
GO:00456391	BP	GO:0045639	positive regulation of myeloid cell differentiation	3/66	103/18723	0.00575625496592468	0.0315634647298203	0.0208874631950659	TYROBP/HLA-DRB1/CD74	3	3
GO:00466341	BP	GO:0046634	regulation of alpha-beta T cell activation	3/66	104/18723	0.00591247027430171	0.0323041529637086	0.0213776216221204	ANXA1/HLA-DRA/HLA-DRB1	3	3
GO:0033674	BP	GO:0033674	positive regulation of kinase activity	6/66	467/18723	0.00599338319572857	0.0323041529637086	0.0213776216221204	LTF/S100A12/HLA-DRB1/FGR/CD74/NCF1	6	3
GO:0061564	BP	GO:0061564	axon development	6/66	467/18723	0.00599338319572857	0.0323041529637086	0.0213776216221204	ACTB/FLNA/S100A6/EMB/TSPO/VASP	6	3
GO:0002335	BP	GO:0002335	mature B cell differentiation	2/66	33/18723	0.00602225344004293	0.0323041529637086	0.0213776216221204	LGALS1/SPI1	2	3
GO:0002431	BP	GO:0002431	Fc receptor mediated stimulatory signaling pathway	2/66	33/18723	0.00602225344004293	0.0323041529637086	0.0213776216221204	FCER1G/FGR	2	3
GO:0032633	BP	GO:0032633	interleukin-4 production	2/66	33/18723	0.00602225344004293	0.0323041529637086	0.0213776216221204	FCER1G/HLA-DRB1	2	3
GO:0032673	BP	GO:0032673	regulation of interleukin-4 production	2/66	33/18723	0.00602225344004293	0.0323041529637086	0.0213776216221204	FCER1G/HLA-DRB1	2	3
GO:0045920	BP	GO:0045920	negative regulation of exocytosis	2/66	33/18723	0.00602225344004293	0.0323041529637086	0.0213776216221204	ANXA1/SPI1	2	3
GO:0000041	BP	GO:0000041	transition metal ion transport	3/66	105/18723	0.00607120968727403	0.0324785038554985	0.0214930002051264	FTL/LTF/LCN2	3	3
GO:00421162	BP	GO:0042116	macrophage activation	3/66	106/18723	0.00623248384299169	0.0331615178061067	0.0219449920532067	AIF1/TYROBP/CD74	3	3
GO:0071887	BP	GO:0071887	leukocyte apoptotic process	3/66	106/18723	0.00623248384299169	0.0331615178061067	0.0219449920532067	ANXA1/CD74/LGALS3	3	3
GO:00192211	BP	GO:0019221	cytokine-mediated signaling pathway	6/66	472/18723	0.00630455932843567	0.0334029165919211	0.022104740303191	FCER1G/SPI1/CD74/PYCARD/IL17RA/SAMHD1	6	3
GO:0043281	BP	GO:0043281	regulation of cysteine-type endopeptidase activity involved in apoptotic process	4/66	209/18723	0.00633829076296932	0.0334029165919211	0.022104740303191	S100A9/S100A8/MMP9/PYCARD	4	3
GO:0050869	BP	GO:0050869	negative regulation of B cell activation	2/66	34/18723	0.00638417347318548	0.0334029165919211	0.022104740303191	TYROBP/MNDA	2	3
GO:0050931	BP	GO:0050931	pigment cell differentiation	2/66	34/18723	0.00638417347318548	0.0334029165919211	0.022104740303191	ZEB2/RAB32	2	3
GO:0098751	BP	GO:0098751	bone cell development	2/66	34/18723	0.00638417347318548	0.0334029165919211	0.022104740303191	LTF/TYROBP	2	3
GO:00072291	BP	GO:0007229	integrin-mediated signaling pathway	3/66	107/18723	0.00639630317717638	0.0334029165919211	0.022104740303191	FLNA/FGR/NME2	3	3
GO:1903557	BP	GO:1903557	positive regulation of tumor necrosis factor superfamily cytokine production	3/66	107/18723	0.00639630317717638	0.0334029165919211	0.022104740303191	TYROBP/PYCARD/CD14	3	3
GO:0018149	BP	GO:0018149	peptide cross-linking	2/66	35/18723	0.00675578383706429	0.0350945191956971	0.0232241765700742	ANXA1/CSTA	2	3
GO:2000403	BP	GO:2000403	positive regulation of lymphocyte migration	2/66	35/18723	0.00675578383706429	0.0350945191956971	0.0232241765700742	AIF1/PYCARD	2	3
GO:0043410	BP	GO:0043410	positive regulation of MAPK cascade	6/66	480/18723	0.0068267953087051	0.0353703253002201	0.0234066942342949	S100A12/HLA-DRB1/SPI1/CD74/NCF1/PYCARD	6	3
GO:0014812	BP	GO:0014812	muscle cell migration	3/66	110/18723	0.00690313360412451	0.0354864211837025	0.0234835219372766	AIF1/ANXA1/ARPC5	3	3
GO:0032611	BP	GO:0032611	interleukin-1 beta production	3/66	110/18723	0.00690313360412451	0.0354864211837025	0.0234835219372766	TYROBP/MNDA/PYCARD	3	3
GO:0032651	BP	GO:0032651	regulation of interleukin-1 beta production	3/66	110/18723	0.00690313360412451	0.0354864211837025	0.0234835219372766	TYROBP/MNDA/PYCARD	3	3
GO:0014066	BP	GO:0014066	regulation of phosphatidylinositol 3-kinase signaling	3/66	111/18723	0.00707723401541014	0.0362869089517393	0.0240132533509883	HCST/FGR/NCF1	3	3
GO:0030224	BP	GO:0030224	monocyte differentiation	2/66	36/18723	0.00713701384875906	0.0363104776738412	0.0240288502070266	HLA-DRB1/CD74	2	3
GO:0042092	BP	GO:0042092	type 2 immune response	2/66	36/18723	0.00713701384875906	0.0363104776738412	0.0240288502070266	ANXA1/CD74	2	3
GO:0045742	BP	GO:0045742	positive regulation of epidermal growth factor receptor signaling pathway	2/66	36/18723	0.00713701384875906	0.0363104776738412	0.0240288502070266	MMP9/NCF1	2	3
GO:0002526	BP	GO:0002526	acute inflammatory response	3/66	112/18723	0.00725392880180225	0.0364357645159228	0.0241117601259853	S100A8/LCN2/ALOX5AP	3	3
GO:00028211	BP	GO:0002821	positive regulation of adaptive immune response	3/66	112/18723	0.00725392880180225	0.0364357645159228	0.0241117601259853	HLA-DRA/HLA-DRB1/PYCARD	3	3
GO:00091411	BP	GO:0009141	nucleoside triphosphate metabolic process	3/66	112/18723	0.00725392880180225	0.0364357645159228	0.0241117601259853	ENO1/NME2/SAMHD1	3	3
GO:0046632	BP	GO:0046632	alpha-beta T cell differentiation	3/66	112/18723	0.00725392880180225	0.0364357645159228	0.0241117601259853	ANXA1/HLA-DRA/HLA-DRB1	3	3
GO:1901222	BP	GO:1901222	regulation of NIK/NF-kappaB signaling	3/66	112/18723	0.00725392880180225	0.0364357645159228	0.0241117601259853	C20orf27/SPI1/CD14	3	3
GO:0007163	BP	GO:0007163	establishment or maintenance of cell polarity	4/66	218/18723	0.00733713247127629	0.0367601510109122	0.0243264263875337	ACTB/CAP1/ARPC5/ACTR2	4	3
GO:0071347	BP	GO:0071347	cellular response to interleukin-1	3/66	113/18723	0.00743322721699959	0.037147317788246	0.0245826381780053	LCN2/CAMP/PYCARD	3	3
GO:0097191	BP	GO:0097191	extrinsic apoptotic signaling pathway	4/66	219/18723	0.00745415448604095	0.0371578306955678	0.0245895952078065	SPI1/MCL1/PYCARD/LGALS3	4	3
GO:00003021	BP	GO:0000302	response to reactive oxygen species	4/66	222/18723	0.00781260834154044	0.0388465714513875	0.0257071376159398	LCN2/ANXA1/MMP9/NCF1	4	3
GO:0045861	BP	GO:0045861	negative regulation of proteolysis	5/66	351/18723	0.00790247558358555	0.0391249361552865	0.0258913484608919	LTF/CSTA/CST3/GAPDH/MMP9	5	3
GO:0006882	BP	GO:0006882	cellular zinc ion homeostasis	2/66	38/18723	0.00792805190583312	0.0391249361552865	0.0258913484608919	S100A9/S100A8	2	3
GO:1901186	BP	GO:1901186	positive regulation of ERBB signaling pathway	2/66	38/18723	0.00792805190583312	0.0391249361552865	0.0258913484608919	MMP9/NCF1	2	3
GO:19907481	BP	GO:1990748	cellular detoxification	3/66	116/18723	0.00798683390645974	0.0393167334946422	0.0260182724187335	S100A9/ALOX5AP/MGST1	3	3
GO:0031346	BP	GO:0031346	positive regulation of cell projection organization	5/66	353/18723	0.00808806653174746	0.0397160281932077	0.026282509991879	S100A9/LCN2/FLNA/ACTR2/NME2	5	3
GO:00712411	BP	GO:0071241	cellular response to inorganic substance	4/66	226/18723	0.00830798142266972	0.0404389682416532	0.0267609233658037	ALOX5AP/MMP9/NCF1/TSPO	4	3
GO:00019141	BP	GO:0001914	regulation of T cell mediated cytotoxicity	2/66	39/18723	0.00833772040240773	0.0404389682416532	0.0267609233658037	HLA-DRA/HLA-DRB1	2	3
GO:0002347	BP	GO:0002347	response to tumor cell	2/66	39/18723	0.00833772040240773	0.0404389682416532	0.0267609233658037	HLA-DRB1/SPI1	2	3
GO:0034314	BP	GO:0034314	Arp2/3 complex-mediated actin nucleation	2/66	39/18723	0.00833772040240773	0.0404389682416532	0.0267609233658037	ARPC5/ACTR2	2	3
GO:0045923	BP	GO:0045923	positive regulation of fatty acid metabolic process	2/66	39/18723	0.00833772040240773	0.0404389682416532	0.0267609233658037	ANXA1/CD74	2	3
GO:0071346	BP	GO:0071346	cellular response to interferon-gamma	3/66	118/18723	0.00836908427193467	0.0404915989039192	0.0267957522741768	AIF1/GAPDH/ACTR2	3	3
GO:0055069	BP	GO:0055069	zinc ion homeostasis	2/66	40/18723	0.00875672944594981	0.0421604486007437	0.0279001315594961	S100A9/S100A8	2	3
GO:0071276	BP	GO:0071276	cellular response to cadmium ion	2/66	40/18723	0.00875672944594981	0.0421604486007437	0.0279001315594961	MMP9/NCF1	2	3
GO:00026881	BP	GO:0002688	regulation of leukocyte chemotaxis	3/66	122/18723	0.00916550941827968	0.0440077914017799	0.029122630581565	AIF1/SPI1/CD74	3	3
GO:1900026	BP	GO:1900026	positive regulation of substrate adhesion-dependent cell spreading	2/66	41/18723	0.00918501016085781	0.0440077914017799	0.029122630581565	FLNA/S100A10	2	3
GO:0006690	BP	GO:0006690	icosanoid metabolic process	3/66	123/18723	0.00937131164550069	0.0445758293692009	0.0294985358327618	ANXA1/ALOX5AP/CD74	3	3
GO:0030168	BP	GO:0030168	platelet activation	3/66	123/18723	0.00937131164550069	0.0445758293692009	0.0294985358327618	ACTB/FCER1G/FLNA	3	3
GO:0050852	BP	GO:0050852	T cell receptor signaling pathway	3/66	123/18723	0.00937131164550069	0.0445758293692009	0.0294985358327618	HLA-DRB1/HLA-DQB1/LGALS3	3	3
GO:00091321	BP	GO:0009132	nucleoside diphosphate metabolic process	3/66	124/18723	0.00957980696851568	0.0451182974146907	0.0298575199123507	GAPDH/ENO1/NME2	3	3
GO:00972371	BP	GO:0097237	cellular response to toxic substance	3/66	124/18723	0.00957980696851568	0.0451182974146907	0.0298575199123507	S100A9/ALOX5AP/MGST1	3	3
GO:0030574	BP	GO:0030574	collagen catabolic process	2/66	42/18723	0.00962249402815846	0.0451182974146907	0.0298575199123507	CST3/MMP9	2	3
GO:0032689	BP	GO:0032689	negative regulation of interferon-gamma production	2/66	42/18723	0.00962249402815846	0.0451182974146907	0.0298575199123507	PGLYRP1/HLA-DRB1	2	3
GO:0051602	BP	GO:0051602	response to electrical stimulus	2/66	42/18723	0.00962249402815846	0.0451182974146907	0.0298575199123507	AIF1/CD14	2	3
GO:2000404	BP	GO:2000404	regulation of T cell migration	2/66	42/18723	0.00962249402815846	0.0451182974146907	0.0298575199123507	AIF1/PYCARD	2	3
GO:0032874	BP	GO:0032874	positive regulation of stress-activated MAPK cascade	3/66	126/18723	0.0100049049314943	0.0464402542823353	0.0307323391267414	SPI1/NCF1/PYCARD	3	3
GO:00725932	BP	GO:0072593	reactive oxygen species metabolic process	4/66	239/18723	0.0100593012938032	0.0464402542823353	0.0307323391267414	LCN2/TYROBP/NCF1/TSPO	4	3
GO:0002861	BP	GO:0002861	regulation of inflammatory response to antigenic stimulus	2/66	43/18723	0.0100691128839106	0.0464402542823353	0.0307323391267414	HLA-DRB1/FGR	2	3
GO:0014002	BP	GO:0014002	astrocyte development	2/66	43/18723	0.0100691128839106	0.0464402542823353	0.0307323391267414	S100A9/S100A8	2	3
GO:0034142	BP	GO:0034142	toll-like receptor 4 signaling pathway	2/66	43/18723	0.0100691128839106	0.0464402542823353	0.0307323391267414	LTF/CD14	2	3
GO:0042088	BP	GO:0042088	T-helper 1 type immune response	2/66	43/18723	0.0100691128839106	0.0464402542823353	0.0307323391267414	ANXA1/HLA-DRB1	2	3
GO:0042771	BP	GO:0042771	intrinsic apoptotic signaling pathway in response to DNA damage by p53 class mediator	2/66	43/18723	0.0100691128839106	0.0464402542823353	0.0307323391267414	CD74/PYCARD	2	3
GO:00508511	BP	GO:0050851	antigen receptor-mediated signaling pathway	4/66	240/18723	0.0102031793529197	0.0469488952043438	0.0310689377425429	HLA-DRB1/HLA-DQB1/MNDA/LGALS3	4	3
GO:0070304	BP	GO:0070304	positive regulation of stress-activated protein kinase signaling cascade	3/66	128/18723	0.0104408576326024	0.0479308208529235	0.0317187376305007	SPI1/NCF1/PYCARD	3	3
GO:0002790	BP	GO:0002790	peptide secretion	4/66	242/18723	0.0104949375957663	0.0479814158507448	0.0317522194159731	S100A8/ANXA1/HLA-DRB1/CD74	4	3
GO:0042554	BP	GO:0042554	superoxide anion generation	2/66	44/18723	0.0105247989176152	0.0479814158507448	0.0317522194159731	TYROBP/NCF1	2	3
GO:0048066	BP	GO:0048066	developmental pigmentation	2/66	44/18723	0.0105247989176152	0.0479814158507448	0.0317522194159731	ZEB2/RAB32	2	3
GO:0043280	BP	GO:0043280	positive regulation of cysteine-type endopeptidase activity involved in apoptotic process	3/66	129/18723	0.0106629207354319	0.0484990910869645	0.0320947965866383	S100A9/S100A8/PYCARD	3	3
GO:00347742	CC	GO:0034774	secretory granule lumen	21/70	322/19550	3.43973337947842e-21	2.97396677678035e-19	1.78171581811589e-19	LYZ/FTL/S100A9/S100A8/LTF/LCN2/PGLYRP1/S100A12/CFD/CAP1/FCN1/RETN/ARPC5/ACTR2/PLAC8/FGR/CAMP/NME2/MNDA/PYCARD/RNASE2	21	3
GO:00602052	CC	GO:0060205	cytoplasmic vesicle lumen	21/70	325/19550	4.17509542722324e-21	2.97396677678035e-19	1.78171581811589e-19	LYZ/FTL/S100A9/S100A8/LTF/LCN2/PGLYRP1/S100A12/CFD/CAP1/FCN1/RETN/ARPC5/ACTR2/PLAC8/FGR/CAMP/NME2/MNDA/PYCARD/RNASE2	21	3
GO:00319832	CC	GO:0031983	vesicle lumen	21/70	327/19550	4.74569166507502e-21	2.97396677678035e-19	1.78171581811589e-19	LYZ/FTL/S100A9/S100A8/LTF/LCN2/PGLYRP1/S100A12/CFD/CAP1/FCN1/RETN/ARPC5/ACTR2/PLAC8/FGR/CAMP/NME2/MNDA/PYCARD/RNASE2	21	3
GO:00057661	CC	GO:0005766	primary lysosome	11/70	155/19550	7.8720917404709e-12	2.95990649441706e-10	1.77329224469555e-10	LYZ/FTL/MGST1/CAP1/RETN/ACTR2/PLAC8/BRI3/MNDA/PYCARD/RNASE2	11	3
GO:00425821	CC	GO:0042582	azurophil granule	11/70	155/19550	7.8720917404709e-12	2.95990649441706e-10	1.77329224469555e-10	LYZ/FTL/MGST1/CAP1/RETN/ACTR2/PLAC8/BRI3/MNDA/PYCARD/RNASE2	11	3
GO:00355781	CC	GO:0035578	azurophil granule lumen	9/70	91/19550	3.52616664446185e-11	1.10486554859805e-09	6.6192952799547e-10	LYZ/FTL/CAP1/RETN/ACTR2/PLAC8/MNDA/PYCARD/RNASE2	9	3
GO:01010022	CC	GO:0101002	ficolin-1-rich granule	11/70	185/19550	5.38442330479213e-11	1.44610225900131e-09	8.66365855056778e-10	FCER1G/SLC2A3/CST3/CFD/MMP9/FCN1/ARPC5/ACTR2/NME2/MNDA/LGALS3	11	3
GO:00708201	CC	GO:0070820	tertiary granule	10/70	164/19550	3.36987211854372e-10	7.91919947857775e-09	4.74442521952866e-09	LYZ/LTF/FCER1G/SLC2A3/PGLYRP1/CST3/MMP9/CAMP/CLEC12A/LGALS3	10	3
GO:00057751	CC	GO:0005775	vacuolar lumen	10/70	174/19550	6.0200534346236e-10	1.25752227301026e-08	7.53386804099094e-09	LYZ/FTL/CAP1/RETN/ACTR2/PLAC8/CD74/MNDA/PYCARD/RNASE2	10	3
GO:00426131	CC	GO:0042613	MHC class II protein complex	5/70	17/19550	3.04546130921396e-09	5.72546726132225e-08	3.43015115879888e-08	HLA-DRA/HLA-DRB1/CD74/HLA-DQB1/HLA-DRB5	5	3
GO:19048131	CC	GO:1904813	ficolin-1-rich granule lumen	8/70	124/19550	1.41693251175501e-08	2.42166647463583e-07	1.45083041873479e-07	CST3/CFD/MMP9/FCN1/ARPC5/ACTR2/NME2/MNDA	8	3
GO:00426112	CC	GO:0042611	MHC protein complex	5/70	25/19550	2.5574423369736e-08	4.00665966125865e-07	2.40040640400154e-07	HLA-DRA/HLA-DRB1/CD74/HLA-DQB1/HLA-DRB5	5	3
GO:19047241	CC	GO:1904724	tertiary granule lumen	6/70	55/19550	4.27454623509224e-08	6.18165147844108e-07	3.70345301339975e-07	LYZ/LTF/PGLYRP1/CST3/MMP9/CAMP	6	3
GO:00715562	CC	GO:0071556	integral component of lumenal side of endoplasmic reticulum membrane	5/70	29/19550	5.65328168451544e-08	7.08544637792602e-07	4.24492028240809e-07	HLA-DRA/HLA-DRB1/CD74/HLA-DQB1/HLA-DRB5	5	3
GO:00985532	CC	GO:0098553	lumenal side of endoplasmic reticulum membrane	5/70	29/19550	5.65328168451544e-08	7.08544637792602e-07	4.24492028240809e-07	HLA-DRA/HLA-DRB1/CD74/HLA-DQB1/HLA-DRB5	5	3
GO:0035580	CC	GO:0035580	specific granule lumen	6/70	62/19550	8.88798787478489e-08	1.04433857528722e-06	6.25667567501305e-07	LYZ/LTF/LCN2/PGLYRP1/RETN/CAMP	6	3
GO:00425811	CC	GO:0042581	specific granule	8/70	160/19550	1.03660824711329e-07	1.14636676739587e-06	6.86793080130786e-07	LYZ/LTF/LCN2/SLC2A3/PGLYRP1/RETN/CAMP/CLEC12A	8	3
GO:00985762	CC	GO:0098576	lumenal side of membrane	5/70	36/19550	1.76016052396573e-07	1.83838988058643e-06	1.10138699452826e-06	HLA-DRA/HLA-DRB1/CD74/HLA-DQB1/HLA-DRB5	5	3
GO:00306671	CC	GO:0030667	secretory granule membrane	9/70	311/19550	1.61363876316444e-06	1.59665309197324e-05	9.56561482873103e-06	FCER1G/SLC2A3/TYROBP/MGST1/SELL/CLEC12A/BRI3/CD14/LGALS3	9	3
GO:00125072	CC	GO:0012507	ER to Golgi transport vesicle membrane	5/70	62/19550	2.81128617715738e-06	2.64260900652794e-05	1.58319800503074e-05	HLA-DRA/HLA-DRB1/CD74/HLA-DQB1/HLA-DRB5	5	3
GO:00301392	CC	GO:0030139	endocytic vesicle	9/70	336/19550	3.04178323079897e-06	2.72312022566765e-05	1.63143261000245e-05	LTF/PGLYRP1/HLA-DRA/HLA-DRB1/RAB32/CD74/NCF1/HLA-DQB1/HLA-DRB5	9	3
GO:0005802	CC	GO:0005802	trans-Golgi network	8/70	259/19550	3.95575425523135e-06	3.38037181810679e-05	2.02519476224763e-05	FLNA/HLA-DRA/HLA-DRB1/RAB32/CD74/HLA-DQB1/MS4A6A/HLA-DRB5	8	3
GO:00306691	CC	GO:0030669	clathrin-coated endocytic vesicle membrane	5/70	72/19550	5.91254193169121e-06	4.83286036155629e-05	2.89538666677785e-05	HLA-DRA/HLA-DRB1/CD74/HLA-DQB1/HLA-DRB5	5	3
GO:00453341	CC	GO:0045334	clathrin-coated endocytic vesicle	5/70	91/19550	1.86452843152967e-05	0.000142583890515677	8.54225995810608e-05	HLA-DRA/HLA-DRB1/CD74/HLA-DQB1/HLA-DRB5	5	3
GO:0031252	CC	GO:0031252	cell leading edge	9/70	422/19550	1.89606237387869e-05	0.000142583890515677	8.54225995810608e-05	AIF1/ACTB/S100A6/LCP1/ARPC5/ACTR2/FGR/NME2/VASP	9	3
GO:0062023	CC	GO:0062023	collagen-containing extracellular matrix	9/70	425/19550	2.00501780231362e-05	0.000144978210321139	8.68570464969868e-05	S100A9/S100A8/ANXA1/S100A6/S100A10/MMP9/LGALS1/FCN1/LGALS3	9	3
GO:00301342	CC	GO:0030134	COPII-coated ER to Golgi transport vesicle	5/70	94/19550	2.18258879284652e-05	0.000151972849279683	9.10475636781978e-05	HLA-DRA/HLA-DRB1/CD74/HLA-DQB1/HLA-DRB5	5	3
GO:0032588	CC	GO:0032588	trans-Golgi network membrane	5/70	100/19550	2.9443361190103e-05	0.000197691139419263	0.000118437580727106	HLA-DRA/HLA-DRB1/CD74/HLA-DQB1/HLA-DRB5	5	3
GO:0005884	CC	GO:0005884	actin filament	5/70	114/19550	5.52322286904644e-05	0.000358057206683011	0.000214513556075488	AIF1/ACTB/ANXA1/FLNA/LCP1	5	3
GO:0030665	CC	GO:0030665	clathrin-coated vesicle membrane	5/70	116/19550	6.0011220839224e-05	0.000376070317259137	0.000225305285256034	HLA-DRA/HLA-DRB1/CD74/HLA-DQB1/HLA-DRB5	5	3
GO:00306661	CC	GO:0030666	endocytic vesicle membrane	6/70	193/19550	6.64431293906549e-05	0.000394791776056437	0.00023652138879081	HLA-DRA/HLA-DRB1/RAB32/CD74/HLA-DQB1/HLA-DRB5	6	3
GO:0098791	CC	GO:0098791	Golgi apparatus subcompartment	8/70	384/19550	6.7198600179819e-05	0.000394791776056437	0.00023652138879081	FLNA/HLA-DRA/HLA-DRB1/RAB32/CD74/HLA-DQB1/MS4A6A/HLA-DRB5	8	3
GO:0030027	CC	GO:0030027	lamellipodium	6/70	202/19550	8.54669246425835e-05	0.000486902479781991	0.000291705293038483	AIF1/ACTB/ARPC5/ACTR2/NME2/VASP	6	3
GO:00059251	CC	GO:0005925	focal adhesion	8/70	418/19550	0.000121039290551908	0.000669276077169371	0.000400966070868548	ACTB/ANXA1/FLNA/LCP1/CAP1/ARPC5/ACTR2/VASP	8	3
GO:0001891	CC	GO:0001891	phagocytic cup	3/70	28/19550	0.000135058943409204	0.000708534811393885	0.000424486141204623	AIF1/ANXA1/LCP1	3	3
GO:00300551	CC	GO:0030055	cell-substrate junction	8/70	425/19550	0.000135676878777552	0.000708534811393885	0.000424486141204623	ACTB/ANXA1/FLNA/LCP1/CAP1/ARPC5/ACTR2/VASP	8	3
GO:00301761	CC	GO:0030176	integral component of endoplasmic reticulum membrane	5/70	162/19550	0.000287900025653807	0.00146284337359232	0.000876395526172329	HLA-DRA/HLA-DRB1/CD74/HLA-DQB1/HLA-DRB5	5	3
GO:00312271	CC	GO:0031227	intrinsic component of endoplasmic reticulum membrane	5/70	170/19550	0.000359431868863733	0.00177824187753636	0.00106535207668752	HLA-DRA/HLA-DRB1/CD74/HLA-DQB1/HLA-DRB5	5	3
GO:0019897	CC	GO:0019897	extrinsic component of plasma membrane	5/70	174/19550	0.000399878002358342	0.00192761703700945	0.00115484335363948	ANXA1/S100A6/S100A10/FCN1/FGR	5	3
GO:0001726	CC	GO:0001726	ruffle	5/70	178/19550	0.000443674404543633	0.00208526970135507	0.00124929371805707	AIF1/S100A6/LCP1/FGR/NME2	5	3
GO:00306621	CC	GO:0030662	coated vesicle membrane	5/70	181/19550	0.000478826800752203	0.00219559606198571	0.00131539069783019	HLA-DRA/HLA-DRB1/CD74/HLA-DQB1/HLA-DRB5	5	3
GO:0005765	CC	GO:0005765	lysosomal membrane	7/70	395/19550	0.00052297005604155	0.00223921083481561	0.00134152048894328	MGST1/HLA-DRA/HLA-DRB1/CD74/HLA-DQB1/BRI3/HLA-DRB5	7	3
GO:0098852	CC	GO:0098852	lytic vacuole membrane	7/70	395/19550	0.00052297005604155	0.00223921083481561	0.00134152048894328	MGST1/HLA-DRA/HLA-DRB1/CD74/HLA-DQB1/BRI3/HLA-DRB5	7	3
GO:0001772	CC	GO:0001772	immunological synapse	3/70	44/19550	0.000524070620914292	0.00223921083481561	0.00134152048894328	HLA-DRA/HLA-DRB1/LGALS3	3	3
GO:0030863	CC	GO:0030863	cortical cytoskeleton	4/70	108/19550	0.000610176365699623	0.00254918126114509	0.00152722505566923	ACTB/FLNA/CAP1/ACTR2	4	3
GO:0030136	CC	GO:0030136	clathrin-coated vesicle	5/70	196/19550	0.000687051481413692	0.00280794953273422	0.00168225419934245	HLA-DRA/HLA-DRB1/CD74/HLA-DQB1/HLA-DRB5	5	3
GO:0019898	CC	GO:0019898	extrinsic component of membrane	6/70	309/19550	0.000833281607851577	0.00333312643140631	0.00199688985532181	ANXA1/S100A6/S100A10/FCN1/FGR/NCF1	6	3
GO:00306581	CC	GO:0030658	transport vesicle membrane	5/70	212/19550	0.000977149125822193	0.00382716740947026	0.00229287185225822	HLA-DRA/HLA-DRB1/CD74/HLA-DQB1/HLA-DRB5	5	3
GO:0005774	CC	GO:0005774	vacuolar membrane	7/70	444/19550	0.00103894196768071	0.00398614469232598	0.00238811580111355	MGST1/HLA-DRA/HLA-DRB1/CD74/HLA-DQB1/BRI3/HLA-DRB5	7	3
GO:0101003	CC	GO:0101003	ficolin-1-rich granule membrane	3/70	61/19550	0.00136355729095278	0.00512697541398244	0.00307159221330415	FCER1G/SLC2A3/LGALS3	3	3
GO:00453351	CC	GO:0045335	phagocytic vesicle	4/70	137/19550	0.00147940320364996	0.00545348631933711	0.00326720624954687	LTF/PGLYRP1/RAB32/NCF1	4	3
GO:0005767	CC	GO:0005767	secondary lysosome	2/70	17/19550	0.00166003240771482	0.00600165562789204	0.00359561675355234	FTL/NCF1	2	3
GO:0035861	CC	GO:0035861	site of double-strand break	3/70	73/19550	0.0022853592994797	0.00795643607967007	0.00476673382152686	ARPC5/ACTR2/SAMHD1	3	3
GO:00708211	CC	GO:0070821	tertiary granule membrane	3/70	73/19550	0.0022853592994797	0.00795643607967007	0.00476673382152686	FCER1G/SLC2A3/CLEC12A	3	3
GO:00716821	CC	GO:0071682	endocytic vesicle lumen	2/70	23/19550	0.00304561557338211	0.0104104677781061	0.00623695437994039	LTF/PGLYRP1	2	3
GO:00098971	CC	GO:0009897	external side of plasma membrane	6/70	421/19550	0.00395143935909144	0.0131001577309853	0.00784835877500241	ANXA1/FCER1G/FCN1/HLA-DRB1/CD74/CD14	6	3
GO:0031256	CC	GO:0031256	leading edge membrane	4/70	180/19550	0.00397185633333066	0.0131001577309853	0.00784835877500241	AIF1/LCP1/FGR/VASP	4	3
GO:0030135	CC	GO:0030135	coated vesicle	5/70	299/19550	0.00435463479802281	0.0141150231384188	0.00845636884552524	HLA-DRA/HLA-DRB1/CD74/HLA-DQB1/HLA-DRB5	5	3
GO:0002102	CC	GO:0002102	podosome	2/70	29/19550	0.00482021935976845	0.0153593430446859	0.00920184605700668	LCP1/ACTR2	2	3
GO:0005938	CC	GO:0005938	cell cortex	5/70	308/19550	0.00493260040782024	0.0154554812778368	0.00925944287082046	ACTB/FLNA/CAP1/ACTR2/ENO1	5	3
GO:0090734	CC	GO:0090734	site of DNA damage	3/70	97/19550	0.00509654998835424	0.0157073999641082	0.00941036839954968	ARPC5/ACTR2/SAMHD1	3	3
GO:0032587	CC	GO:0032587	ruffle membrane	3/70	99/19550	0.0053943104438729	0.0163569413459372	0.00979951133267233	AIF1/LCP1/FGR	3	3
GO:0005741	CC	GO:0005741	mitochondrial outer membrane	4/70	205/19550	0.00627728881087523	0.0187322269276912	0.0112225547663099	MGST1/RAB32/MCL1/TSPO	4	3
GO:0031968	CC	GO:0031968	organelle outer membrane	4/70	230/19550	0.00933675064116945	0.0274267050084353	0.016431452608637	MGST1/RAB32/MCL1/TSPO	4	3
GO:0019867	CC	GO:0019867	outer membrane	4/70	232/19550	0.00961675101548669	0.0278146029371	0.0166638438648919	MGST1/RAB32/MCL1/TSPO	4	3
GO:0001533	CC	GO:0001533	cornified envelope	2/70	45/19550	0.0113288271829257	0.0322699925816673	0.0193330862611333	ANXA1/CSTA	2	3
GO:0031301	CC	GO:0031301	integral component of organelle membrane	5/70	387/19550	0.0125336850907455	0.0351691462247783	0.0210699812208918	HLA-DRA/HLA-DRB1/CD74/HLA-DQB1/HLA-DRB5	5	3
GO:00319021	CC	GO:0031902	late endosome membrane	3/70	146/19550	0.0155136631124288	0.0428907156637737	0.0256960054648588	HLA-DRA/HLA-DRB1/HLA-DRB5	3	3
GO:0030133	CC	GO:0030133	transport vesicle	5/70	412/19550	0.0160375164102933	0.0436964215236977	0.0261787071838503	HLA-DRA/HLA-DRB1/CD74/HLA-DQB1/HLA-DRB5	5	3
GO:0031300	CC	GO:0031300	intrinsic component of organelle membrane	5/70	417/19550	0.0168094095946082	0.0451452714826621	0.0270467191973396	HLA-DRA/HLA-DRB1/CD74/HLA-DQB1/HLA-DRB5	5	3
GO:0035577	CC	GO:0035577	azurophil granule membrane	2/70	58/19550	0.0183602817442006	0.0482373822672279	0.0288992155800302	MGST1/BRI3	2	3
GO:0005770	CC	GO:0005770	late endosome	4/70	282/19550	0.018473891081066	0.0482373822672279	0.0288992155800302	HLA-DRA/HLA-DRB1/CD74/HLA-DRB5	4	3
GO:0043204	CC	GO:0043204	perikaryon	3/70	158/19550	0.0191063721512673	0.0492054515676474	0.0294791899089489	AIF1/SLC2A3/FLNA	3	3
GO:0023026	MF	GO:0023026	MHC class II protein complex binding	5/69	27/18368	4.88734110838144e-08	1.17296186601155e-05	8.3342027321873e-06	HLA-DRA/HLA-DRB1/CD74/HLA-DQB1/HLA-DRB5	5	3
GO:0023023	MF	GO:0023023	MHC protein complex binding	5/69	36/18368	2.22337201209732e-07	2.66804641451678e-05	1.89571718926193e-05	HLA-DRA/HLA-DRB1/CD74/HLA-DQB1/HLA-DRB5	5	3
GO:0048306	MF	GO:0048306	calcium-dependent protein binding	6/69	88/18368	9.5758457568213e-07	7.66067660545704e-05	5.44311232493e-05	S100A9/S100A8/ANXA1/S100A6/S100A10/S100A12	6	3
GO:0032395	MF	GO:0032395	MHC class II receptor activity	3/69	10/18368	5.97444647288344e-06	0.000286773430698405	0.000203760069180446	HLA-DRA/HLA-DRB1/HLA-DQB1	3	3
GO:0050786	MF	GO:0050786	RAGE receptor binding	3/69	10/18368	5.97444647288344e-06	0.000286773430698405	0.000203760069180446	S100A9/S100A8/S100A12	3	3
GO:0030246	MF	GO:0030246	carbohydrate binding	8/69	271/18368	7.77412773546419e-06	0.000310965109418567	0.000220948893534245	SLC2A3/SELL/HLA-DRA/LGALS1/FCN1/HLA-DRB1/CLEC12A/LGALS3	8	3
GO:0042605	MF	GO:0042605	peptide antigen binding	4/69	36/18368	9.80980495220494e-06	0.000336336169789884	0.000238975699587549	HLA-DRA/HLA-DRB1/HLA-DQB1/HLA-DRB5	4	3
GO:0005504	MF	GO:0005504	fatty acid binding	4/69	39/18368	1.35820080105639e-05	0.000407460240316917	0.000289511223383073	S100A9/S100A8/ALOX5AP/NME2	4	3
GO:0140375	MF	GO:0140375	immune receptor activity	6/69	144/18368	1.67012657608868e-05	0.000430274803228005	0.000305721570714635	FCER1G/HLA-DRA/HLA-DRB1/CD74/HLA-DQB1/IL17RA	6	3
GO:0036041	MF	GO:0036041	long-chain fatty acid binding	3/69	14/18368	1.79281168011669e-05	0.000430274803228005	0.000305721570714635	S100A9/S100A8/ALOX5AP	3	3
GO:0042277	MF	GO:0042277	peptide binding	8/69	321/18368	2.64038457720998e-05	0.000576083907754904	0.000409322776562695	CST3/MGST1/HLA-DRA/HLA-DRB1/CD74/HLA-DQB1/CD14/HLA-DRB5	8	3
GO:0033218	MF	GO:0033218	amide binding	8/69	400/18368	0.000123580378130902	0.00228897322169813	0.00162637571015393	CST3/MGST1/HLA-DRA/HLA-DRB1/CD74/HLA-DQB1/CD14/HLA-DRB5	8	3
GO:0038187	MF	GO:0038187	pattern recognition receptor activity	3/69	26/18368	0.000123986049508649	0.00228897322169813	0.00162637571015393	PGLYRP1/FCN1/CD14	3	3
GO:0002020	MF	GO:0002020	protease binding	5/69	135/18368	0.000153452392106659	0.00261237282331247	0.00185615963761675	LCN2/CSTA/CST3/SELL/PYCARD	5	3
GO:0033293	MF	GO:0033293	monocarboxylic acid binding	4/69	73/18368	0.000163273301457029	0.00261237282331247	0.00185615963761675	S100A9/S100A8/ALOX5AP/NME2	4	3
GO:0003779	MF	GO:0003779	actin binding	8/69	441/18368	0.000240451751678482	0.00360462971946482	0.00256118427435658	AIF1/FLNA/LCP1/TMSB10/CAP1/ARPC5/ACTR2/VASP	8	3
GO:0001530	MF	GO:0001530	lipopolysaccharide binding	3/69	33/18368	0.000255327938462091	0.00360462971946482	0.00256118427435658	LTF/CAMP/CD14	3	3
GO:00038231	MF	GO:0003823	antigen binding	5/69	171/18368	0.000458141221102795	0.00610854961470393	0.0043402852525528	HLA-DRA/FCN1/HLA-DRB1/HLA-DQB1/HLA-DRB5	5	3
GO:0031406	MF	GO:0031406	carboxylic acid binding	5/69	176/18368	0.00052245060308512	0.00659937603896994	0.00468903034347864	S100A9/S100A8/ALOX5AP/FCN1/NME2	5	3
GO:0005200	MF	GO:0005200	structural constituent of cytoskeleton	4/69	103/18368	0.000609473731774727	0.00731368478129673	0.00519656550250031	ACTB/ARPC5/ACTR2/HLA-DRB1	4	3
GO:0042608	MF	GO:0042608	T cell receptor binding	2/69	11/18368	0.000748364437712018	0.00855273643099449	0.00607694430623293	HLA-DRA/HLA-DRB1	2	3
GO:0035325	MF	GO:0035325	Toll-like receptor binding	2/69	12/18368	0.00089585847586136	0.00977300155485119	0.00694397478897322	S100A9/S100A8	2	3
GO:0061783	MF	GO:0061783	peptidoglycan muralytic activity	2/69	13/18368	0.00105617376323116	0.0110209436163251	0.007830670464231	LYZ/PGLYRP1	2	3
GO:0004869	MF	GO:0004869	cysteine-type endopeptidase inhibitor activity	3/69	56/18368	0.00121958533721636	0.0121958533721636	0.00866547476443206	LTF/CSTA/CST3	3	3
GO:0051015	MF	GO:0051015	actin filament binding	5/69	217/18368	0.00133706070672821	0.0128357827845909	0.00912016145220929	AIF1/FLNA/LCP1/ARPC5/ACTR2	5	3
GO:0050998	MF	GO:0050998	nitric-oxide synthase binding	2/69	15/18368	0.0014148862227783	0.0130604882102612	0.00927982057044876	ACTB/CD74	2	3
GO:0044325	MF	GO:0044325	transmembrane transporter binding	4/69	133/18368	0.00157841398636369	0.0133497414547839	0.00948534261260963	FLNA/S100A10/PYCARD/TSPO	4	3
GO:0005523	MF	GO:0005523	tropomyosin binding	2/69	16/18368	0.00161309375911972	0.0133497414547839	0.00948534261260963	S100A6/PYCARD	2	3
GO:0070492	MF	GO:0070492	oligosaccharide binding	2/69	16/18368	0.00161309375911972	0.0133497414547839	0.00948534261260963	SELL/LGALS1	2	3
GO:0061134	MF	GO:0061134	peptidase regulator activity	5/69	230/18368	0.00172732590203899	0.0138186072163119	0.00981848407474793	LTF/CSTA/CST3/GAPDH/PYCARD	5	3
GO:0004602	MF	GO:0004602	glutathione peroxidase activity	2/69	22/18368	0.00306036451496396	0.0236931446319791	0.0168346027648272	ALOX5AP/MGST1	2	3
GO:0019865	MF	GO:0019865	immunoglobulin binding	2/69	23/18368	0.00334371940543795	0.0250778955407846	0.017818504726347	FCER1G/LGALS3	2	3
GO:0030247	MF	GO:0030247	polysaccharide binding	2/69	25/18368	0.00394573272838214	0.0286962380245974	0.020389432280635	HLA-DRA/HLA-DRB1	2	3
GO:00162091	MF	GO:0016209	antioxidant activity	3/69	86/18368	0.00415562331923958	0.029240308239691	0.0207760084860962	S100A9/ALOX5AP/MGST1	3	3
GO:0004364	MF	GO:0004364	glutathione transferase activity	2/69	26/18368	0.00426421161828827	0.029240308239691	0.0207760084860962	ALOX5AP/MGST1	2	3
GO:0004866	MF	GO:0004866	endopeptidase inhibitor activity	4/69	180/18368	0.00469815854284193	0.0313210569522795	0.0222544352029354	LTF/CSTA/CST3/GAPDH	4	3
GO:0043236	MF	GO:0043236	laminin binding	2/69	28/18368	0.00493566868005674	0.0320151481949627	0.0227476052964208	LGALS1/LGALS3	2	3
GO:0030414	MF	GO:0030414	peptidase inhibitor activity	4/69	187/18368	0.00537351906153859	0.0339380151255069	0.0241138528523338	LTF/CSTA/CST3/GAPDH	4	3
GO:0061135	MF	GO:0061135	endopeptidase regulator activity	4/69	194/18368	0.00611110396107281	0.0376067936066019	0.026720616509954	LTF/CSTA/CST3/GAPDH	4	3
GO:0042168	BP	GO:0042168	heme metabolic process	7/104	42/18723	3.05822329971263e-09	7.10425272523243e-06	6.31281672709101e-06	BLVRB/ATP5IF1/TMEM14C/UROD/HMBS/FECH/ALAS2	7	4
GO:0006783	BP	GO:0006783	heme biosynthetic process	6/104	27/18723	6.83637869656891e-09	7.30422777389845e-06	6.4905139291818e-06	ATP5IF1/TMEM14C/UROD/HMBS/FECH/ALAS2	6	4
GO:0006778	BP	GO:0006778	porphyrin-containing compound metabolic process	7/104	49/18723	9.43292437438456e-09	7.30422777389845e-06	6.4905139291818e-06	BLVRB/ATP5IF1/TMEM14C/UROD/HMBS/FECH/ALAS2	7	4
GO:0006779	BP	GO:0006779	porphyrin-containing compound biosynthetic process	6/104	31/18723	1.67015970301589e-08	7.75956198021183e-06	6.89512247918771e-06	ATP5IF1/TMEM14C/UROD/HMBS/FECH/ALAS2	6	4
GO:0033014	BP	GO:0033014	tetrapyrrole biosynthetic process	6/104	31/18723	1.67015970301589e-08	7.75956198021183e-06	6.89512247918771e-06	ATP5IF1/TMEM14C/UROD/HMBS/FECH/ALAS2	6	4
GO:0033013	BP	GO:0033013	tetrapyrrole metabolic process	7/104	59/18723	3.57997257252847e-08	1.38604604766394e-05	1.23163617802251e-05	BLVRB/ATP5IF1/TMEM14C/UROD/HMBS/FECH/ALAS2	7	4
GO:00300992	BP	GO:0030099	myeloid cell differentiation	13/104	381/18723	1.92251143349838e-07	6.37999151430962e-05	5.66924048284259e-05	AHSP/ATP5IF1/JUN/KLF1/TMEM14C/CA2/IRF4/RHAG/KLF2/NFKBIA/CCL3/TRIB1/ALAS2	13	4
GO:0046501	BP	GO:0046501	protoporphyrinogen IX metabolic process	4/104	11/18723	2.87692476401684e-07	8.35387028351391e-05	7.42322297662767e-05	UROD/HMBS/FECH/ALAS2	4	4
GO:00488721	BP	GO:0048872	homeostasis of number of cells	11/104	272/18723	3.35898693612724e-07	8.66991850291509e-05	7.70406243479008e-05	AHSP/PRDX2/ATP5IF1/KLF1/TSC22D3/TMEM14C/RHAG/KLF2/TNFRSF17/ALAS2/PMAIP1	11	4
GO:0042440	BP	GO:0042440	pigment metabolic process	7/104	84/18723	4.24335563902725e-07	9.85731514946031e-05	8.75917937698152e-05	BLVRB/ATP5IF1/TMEM14C/UROD/HMBS/FECH/ALAS2	7	4
GO:0046148	BP	GO:0046148	pigment biosynthetic process	6/104	62/18723	1.21331038313479e-06	0.000256229092729283	0.000227684369505007	ATP5IF1/TMEM14C/UROD/HMBS/FECH/ALAS2	6	4
GO:00421131	BP	GO:0042113	B cell activation	11/104	334/18723	2.51427313081513e-06	0.000486721373573628	0.000432499088555128	IGKC/IGHG3/IGHG1/IGHG4/MS4A1/MZB1/TPD52/BMI1/CD79B/CD79A/CD40	11	4
GO:0006457	BP	GO:0006457	protein folding	9/104	212/18723	2.79877554241073e-06	0.000500119660386163	0.00044440476426457	AHSP/DNAJC1/HSP90AB1/HSPE1/FKBP5/FKBP4/CCT6A/TRAP1/HSPA8	9	4
GO:00302181	BP	GO:0030218	erythrocyte differentiation	7/104	120/18723	4.73397833944106e-06	0.000785502263037256	0.000697994851401798	AHSP/ATP5IF1/KLF1/TMEM14C/RHAG/KLF2/ALAS2	7	4
GO:00100381	BP	GO:0010038	response to metal ion	11/104	373/18723	7.21016654116355e-06	0.00110867568636773	0.00098516574346563	TXNIP/FOSB/JUN/SDC1/CCND1/CA2/CPNE5/TTN/FECH/CALM2/SNCA	11	4
GO:00341011	BP	GO:0034101	erythrocyte homeostasis	7/104	129/18723	7.63616486521039e-06	0.00110867568636773	0.00098516574346563	AHSP/ATP5IF1/KLF1/TMEM14C/RHAG/KLF2/ALAS2	7	4
GO:0050853	BP	GO:0050853	B cell receptor signaling pathway	7/104	131/18723	8.44946954531563e-06	0.00115459516198637	0.00102596964571913	IGKC/IGHG3/IGHG1/IGHG4/MS4A1/CD79B/CD79A	7	4
GO:0006986	BP	GO:0006986	response to unfolded protein	7/104	137/18723	1.13325140154933e-05	0.0014625238921106	0.00129959415113347	HSP90AB1/CCND1/HSPE1/HERPUD1/CREB3L2/DERL3/HSPA8	7	4
GO:0051592	BP	GO:0051592	response to calcium ion	7/104	149/18723	1.95670124048533e-05	0.00239232472718285	0.00212581226182368	TXNIP/FOSB/SDC1/CCND1/CPNE5/TTN/CALM2	7	4
GO:00022621	BP	GO:0002262	myeloid cell homeostasis	7/104	157/18723	2.74161437805049e-05	0.00318438510010564	0.00282963462913527	AHSP/ATP5IF1/KLF1/TMEM14C/RHAG/KLF2/ALAS2	7	4
GO:0035966	BP	GO:0035966	response to topologically incorrect protein	7/104	159/18723	2.97378959999993e-05	0.00328957773371421	0.0029231084739849	HSP90AB1/CCND1/HSPE1/HERPUD1/CREB3L2/DERL3/HSPA8	7	4
GO:0061077	BP	GO:0061077	chaperone-mediated protein folding	5/104	67/18723	3.52680613722652e-05	0.00372398666217146	0.00330912288760823	HSPE1/FKBP5/FKBP4/TRAP1/HSPA8	5	4
GO:00027642	BP	GO:0002764	immune response-regulating signaling pathway	11/104	468/18723	5.83130889214766e-05	0.00588962198106913	0.00523349965103046	IGKC/IGHG3/IGHG1/BIRC3/IGHG4/MS4A1/IRF4/NFKBIA/CD79B/CD79A/CD40	11	4
GO:1901654	BP	GO:1901654	response to ketone	7/104	194/18723	0.000104720328301294	0.00994067752147971	0.00883325491973706	TXNIP/DDIT4/FOSB/CCND1/KLF2/BMI1/FECH	7	4
GO:0020027	BP	GO:0020027	hemoglobin metabolic process	3/104	17/18723	0.000106981032301762	0.00994067752147971	0.00883325491973706	AHSP/SLC25A37/ALAS2	3	4
GO:00508641	BP	GO:0050864	regulation of B cell activation	7/104	198/18723	0.000118904490791982	0.0103535073856698	0.00920009424442008	IGKC/IGHG3/IGHG1/IGHG4/MZB1/BMI1/CD40	7	4
GO:0072594	BP	GO:0072594	establishment of protein localization to organelle	10/104	422/18723	0.000120337795700854	0.0103535073856698	0.00920009424442008	TXNIP/ATP5IF1/HSP90AB1/PPP1R10/SEC62/NFKBIA/HERPUD1/LMNA/CCT6A/HSPA8	10	4
GO:0051384	BP	GO:0051384	response to glucocorticoid	6/104	148/18723	0.000176935666063502	0.0141934979506343	0.0126122978368235	DDIT4/FOSB/SDC1/CCND1/BMI1/FECH	6	4
GO:00156691	BP	GO:0015669	gas transport	3/104	20/18723	0.0001771895999003	0.0141934979506343	0.0126122978368235	CA2/RHAG/HBG2	3	4
GO:0034620	BP	GO:0034620	cellular response to unfolded protein	5/104	96/18723	0.000196541333034946	0.0148470684540957	0.0131930585397655	CCND1/HERPUD1/CREB3L2/DERL3/HSPA8	5	4
GO:0009612	BP	GO:0009612	response to mechanical stimulus	7/104	216/18723	0.000203393854212251	0.0148470684540957	0.0131930585397655	TXNIP/CXCR4/FOSB/JUN/NFKBIA/CD40/TTN	7	4
GO:00508711	BP	GO:0050871	positive regulation of B cell activation	6/104	152/18723	0.000204522682105493	0.0148470684540957	0.0131930585397655	IGKC/IGHG3/IGHG1/IGHG4/BMI1/CD40	6	4
GO:00421001	BP	GO:0042100	B cell proliferation	5/104	99/18723	0.000226975700811272	0.0159777137268056	0.0141977463888646	MS4A1/MZB1/BMI1/CD79A/CD40	5	4
GO:0071356	BP	GO:0071356	cellular response to tumor necrosis factor	7/104	229/18723	0.000290386006117186	0.0198401968297124	0.0176299367800558	BIRC3/KLF2/NFKBIA/EIF5A/CCL3/TNFRSF17/CD40	7	4
GO:0031960	BP	GO:0031960	response to corticosteroid	6/104	167/18723	0.000339519477241333	0.0222589829299183	0.0197792625350929	DDIT4/FOSB/SDC1/CCND1/BMI1/FECH	6	4
GO:00316631	BP	GO:0031663	lipopolysaccharide-mediated signaling pathway	4/104	60/18723	0.000344951952422325	0.0222589829299183	0.0197792625350929	PRDX2/NFKBIA/CCL3/TRIB1	4	4
GO:00027681	BP	GO:0002768	immune response-regulating cell surface receptor signaling pathway	8/104	315/18723	0.000373423106162687	0.02295632477153	0.0203989183120604	IGKC/IGHG3/IGHG1/IGHG4/MS4A1/CD79B/CD79A/CD40	8	4
GO:00725933	BP	GO:0072593	reactive oxygen species metabolic process	7/104	239/18723	0.00037585551451087	0.02295632477153	0.0203989183120604	PRDX2/ATP5IF1/DDIT4/HBG2/TRAP1/SNCA/PMAIP1	7	4
GO:00508512	BP	GO:0050851	antigen receptor-mediated signaling pathway	7/104	240/18723	0.000385405366375235	0.02295632477153	0.0203989183120604	IGKC/IGHG3/IGHG1/IGHG4/MS4A1/CD79B/CD79A	7	4
GO:0035967	BP	GO:0035967	cellular response to topologically incorrect protein	5/104	116/18723	0.00047248628390627	0.0274396409378566	0.0243827790194788	CCND1/HERPUD1/CREB3L2/DERL3/HSPA8	5	4
GO:0034612	BP	GO:0034612	response to tumor necrosis factor	7/104	253/18723	0.000528223685947279	0.0299283810355007	0.0265942656776024	BIRC3/KLF2/NFKBIA/EIF5A/CCL3/TNFRSF17/CD40	7	4
GO:0071549	BP	GO:0071549	cellular response to dexamethasone stimulus	3/104	29/18723	0.000547684799330866	0.0302921854487048	0.0269175411400458	DDIT4/BMI1/FECH	3	4
GO:0048545	BP	GO:0048545	response to steroid hormone	8/104	339/18723	0.000606369452540486	0.0323663818820145	0.0287606655960444	TXNIP/DDIT4/FOSB/SDC1/CCND1/CA2/BMI1/FECH	8	4
GO:19031311	BP	GO:1903131	mononuclear cell differentiation	9/104	426/18723	0.000613052433408799	0.0323663818820145	0.0287606655960444	PRDX2/JUN/MS4A1/IRF4/TPD52/PRDM1/BMI1/CD79B/CD79A	9	4
GO:00096361	BP	GO:0009636	response to toxic substance	7/104	262/18723	0.00064972645858109	0.0335403236285305	0.0298038265561992	PRDX2/SDC1/TP53INP1/HBG2/CCL3/FECH/ALDH1A1	7	4
GO:00427441	BP	GO:0042744	hydrogen peroxide catabolic process	3/104	32/18723	0.000734504075028337	0.037092455788931	0.0329602400716378	PRDX2/HBG2/SNCA	3	4
GO:0030968	BP	GO:0030968	endoplasmic reticulum unfolded protein response	4/104	74/18723	0.000766984988053809	0.0379086410052978	0.033685499699295	CCND1/HERPUD1/CREB3L2/DERL3	4	4
GO:0071902	BP	GO:0071902	positive regulation of protein serine/threonine kinase activity	6/104	200/18723	0.000878001421172858	0.0424916104455114	0.0377579119938591	HSP90AB1/CCND1/MAP2K2/CD40/CALM2/SNCA	6	4
GO:19021052	BP	GO:1902105	regulation of leukocyte differentiation	7/104	279/18723	0.000939201914525534	0.0444892961382454	0.0395330492453494	PRDX2/JUN/CA2/IRF4/PRDM1/CCL3/TRIB1	7	4
GO:0048821	BP	GO:0048821	erythrocyte development	3/104	35/18723	0.000957582783862364	0.0444892961382454	0.0395330492453494	RHAG/KLF2/ALAS2	3	4
GO:00096152	BP	GO:0009615	response to virus	8/104	367/18723	0.00101401188271072	0.0448404390207609	0.0398450737112682	DDIT4/BIRC3/CXCR4/ODC1/EIF5A/CD40/ISG20/PMAIP1	8	4
GO:19037062	BP	GO:1903706	regulation of hemopoiesis	8/104	367/18723	0.00101401188271072	0.0448404390207609	0.0398450737112682	PRDX2/JUN/CA2/IRF4/NFKBIA/PRDM1/CCL3/TRIB1	8	4
GO:0017038	BP	GO:0017038	protein import	6/104	206/18723	0.00102304918988391	0.0448404390207609	0.0398450737112682	TXNIP/HSP90AB1/PPP1R10/NFKBIA/LMNA/HSPA8	6	4
GO:00300981	BP	GO:0030098	lymphocyte differentiation	8/104	374/18723	0.00114425628152394	0.0486877569231224	0.0432637883527395	PRDX2/MS4A1/IRF4/TPD52/PRDM1/BMI1/CD79B/CD79A	8	4
GO:0034504	BP	GO:0034504	protein localization to nucleus	7/104	290/18723	0.00117510250431606	0.0486877569231224	0.0432637883527395	TXNIP/NPM1/HSP90AB1/PPP1R10/NFKBIA/LMNA/CCT6A	7	4
GO:00024292	BP	GO:0002429	immune response-activating cell surface receptor signaling pathway	7/104	291/18723	0.00119866139779833	0.0486877569231224	0.0432637883527395	IGKC/IGHG3/IGHG1/IGHG4/MS4A1/CD79B/CD79A	7	4
GO:00027572	BP	GO:0002757	immune response-activating signal transduction	7/104	291/18723	0.00119866139779833	0.0486877569231224	0.0432637883527395	IGKC/IGHG3/IGHG1/IGHG4/MS4A1/CD79B/CD79A	7	4
GO:00705551	BP	GO:0070555	response to interleukin-1	5/104	143/18723	0.00121562199808054	0.0486877569231224	0.0432637883527395	KLF2/BMI1/CCL3/CD40/SNCA	5	4
GO:00725621	CC	GO:0072562	blood microparticle	8/108	146/19550	1.4966268239463e-06	0.000348714049979488	0.00032453171129783	IGKC/IGHG3/IGHG1/JCHAIN/IGHG4/HBG2/ZBTB38/HSPA8	8	4
GO:0031970	CC	GO:0031970	organelle envelope lumen	6/108	96/19550	1.53070025202896e-05	0.00178326579361374	0.00165960132588403	TXNIP/NME4/REXO2/TUBB/TRAP1/SNCA	6	4
GO:00198141	CC	GO:0019814	immunoglobulin complex	7/108	167/19550	3.95629699461074e-05	0.00307272399914768	0.00285963923119233	IGKC/IGHG3/IGHG1/JCHAIN/IGHG4/CD79B/CD79A	7	4
GO:00425711	CC	GO:0042571	immunoglobulin complex, circulating	5/108	77/19550	6.75084585988649e-05	0.00393236771338388	0.00365966907141215	IGKC/IGHG3/IGHG1/JCHAIN/IGHG4	5	4
GO:00098972	CC	GO:0009897	external side of plasma membrane	10/108	421/19550	0.000114064506892246	0.00444265877099781	0.00413457287926609	IGKC/IGHG3/IGHG1/CXCR4/IGHG4/MS4A1/SDC1/CD79B/CD79A/CD40	10	4
GO:0005758	CC	GO:0005758	mitochondrial intermembrane space	5/108	86/19550	0.00011440323015445	0.00444265877099781	0.00413457287926609	TXNIP/NME4/REXO2/TRAP1/SNCA	5	4
GO:0101031	CC	GO:0101031	chaperone complex	3/108	29/19550	0.000539581581158487	0.0179603583442753	0.0167148580028043	HSP90AB1/CCT6A/HSPA8	3	4
GO:00057591	CC	GO:0005759	mitochondrial matrix	9/108	480/19550	0.00137362629875003	0.0400068659510946	0.0372325023082245	NME4/GLRX5/HSPE1/REXO2/GCSH/FECH/ALAS2/TRAP1/SNCA	9	4
GO:00057431	CC	GO:0005743	mitochondrial inner membrane	9/108	495/19550	0.00169639132712176	0.0439176865799301	0.0408721185248051	NME4/TMEM14C/MPC2/TMEM14B/SLC25A37/FECH/ALAS2/TRAP1/SNCA	9	4
GO:00058331	CC	GO:0005833	hemoglobin complex	2/108	12/19550	0.00192478108938467	0.0448473993826628	0.0417373583592886	AHSP/HBG2	2	4
GO:0051082	MF	GO:0051082	unfolded protein binding	7/107	122/18368	7.22009196331631e-06	0.00149996545158527	0.00130601280384943	AHSP/NPM1/HSP90AB1/HSPE1/CCT6A/TRAP1/HSPA8	7	4
GO:0031625	MF	GO:0031625	ubiquitin protein ligase binding	10/107	297/18368	9.25904599743996e-06	0.00149996545158527	0.00130601280384943	TXNIP/CXCR4/KCNH2/JUN/HSP90AB1/NFKBIA/CD40/TRIB1/TUBB/HSPA8	10	4
GO:0044389	MF	GO:0044389	ubiquitin-like protein ligase binding	10/107	316/18368	1.58537240634599e-05	0.00171220219885367	0.001490806332985	TXNIP/CXCR4/KCNH2/JUN/HSP90AB1/NFKBIA/CD40/TRIB1/TUBB/HSPA8	10	4
GO:00349871	MF	GO:0034987	immunoglobulin receptor binding	5/107	79/18368	9.77160991630955e-05	0.00791500403221074	0.006891556467292	IGKC/IGHG3/IGHG1/JCHAIN/IGHG4	5	4
GO:0019887	MF	GO:0019887	protein kinase regulator activity	7/107	204/18368	0.000191934911089168	0.0124373822385781	0.0108291697203994	NPM1/HSP90AB1/CCND1/MAP2K2/TRIB1/CALM2/SNCA	7	4
GO:0019207	MF	GO:0019207	kinase regulator activity	7/107	233/18368	0.000429746820682299	0.0182790565631126	0.0159154878457251	NPM1/HSP90AB1/CCND1/MAP2K2/TRIB1/CALM2/SNCA	7	4
GO:0047485	MF	GO:0047485	protein N-terminus binding	5/107	110/18368	0.000460115465808982	0.0182790565631126	0.0159154878457251	NPM1/ZMYND8/EIF5A/CALM2/SNCA	5	4
GO:00038232	MF	GO:0003823	antigen binding	6/107	171/18368	0.000495916933773498	0.0182790565631126	0.0159154878457251	IGKC/IGHG3/IGHG1/JCHAIN/IGHG4/CD40	6	4
GO:00230261	MF	GO:0023026	MHC class II protein complex binding	3/107	27/18368	0.000507751571197572	0.0182790565631126	0.0159154878457251	MS4A1/HSP90AB1/HSPA8	3	4
GO:0031072	MF	GO:0031072	heat shock protein binding	5/107	129/18368	0.000948309692777718	0.0307252340459981	0.026752315543624	HSP90AB1/FKBP5/FKBP4/HSPA8/SNCA	5	4
GO:00230231	MF	GO:0023023	MHC protein complex binding	3/107	36/18368	0.00119316889548214	0.0351442474669286	0.0305999295683459	MS4A1/HSP90AB1/HSPA8	3	4
GO:0005528	MF	GO:0005528	FK506 binding	2/107	10/18368	0.00146742201083651	0.0396203942925859	0.0344972893775602	FKBP5/FKBP4	2	4
GO:0044183	MF	GO:0044183	protein folding chaperone	3/107	40/18368	0.00162341577235143	0.0404605161724511	0.0352287795133752	HSP90AB1/CCT6A/HSPA8	3	4
GO:0005527	MF	GO:0005527	macrolide binding	2/107	12/18368	0.00213590533228972	0.049312370589651	0.0429360471670775	FKBP5/FKBP4	2	4
GO:0048156	MF	GO:0048156	tau protein binding	3/107	45/18368	0.00228298011989125	0.049312370589651	0.0429360471670775	HSP90AB1/FKBP4/SNCA	3	4
