# Supplementary material for: A neutrophil extracellular trap-related risk score predicts prognosis and characterizes the tumor microenvironment in multiple myeloma
Source: Sci Rep. 2024 Jan 27;14:2264. doi: 10.1038/s41598-024-52922-7 (PMC10817968; doi:10.1038/s41598-024-52922-7)
Supplement: Supplementary file 10 — Supplementary Information 10. [file 41598_2024_52922_MOESM10_ESM.csv]

	p_val	avg_log2FC	pct.1	pct.2	p_val_adj	cluster	gene
ISG15	0	0.703081224408141	0.398	0.272	0	on	ISG15
NADK	0	0.552973463604786	0.271	0.065	0	on	NADK
GNB1	0	0.443539108630019	0.42	0.214	0	on	GNB1
VAMP3	0	0.454129274299391	0.243	0.067	0	on	VAMP3
ENO1	0	0.868200922892251	0.75	0.438	0	on	ENO1
KIF1B	0	0.253721771119922	0.125	0.036	0	on	KIF1B
PGD	0	1.10671318515989	0.445	0.07	0	on	PGD
AGTRAP	0	1.02514979832864	0.513	0.114	0	on	AGTRAP
EFHD2	0	0.78262812291987	0.582	0.198	0	on	EFHD2
PADI4	0	0.7586697647267	0.201	0.018	0	on	PADI4
UBR4	0	0.437930462431874	0.262	0.095	0	on	UBR4
CAPZB	0	0.359495702974965	0.59	0.378	0	on	CAPZB
MINOS1	0	0.373615121013626	0.569	0.367	0	on	MINOS1
CDC42	0	0.481417957668482	0.828	0.623	0	on	CDC42
RPL11	0	-0.426528980340278	0.993	0.982	0	off	RPL11
RUNX3	0	-0.477806458220745	0.115	0.204	0	off	RUNX3
SH3BGRL3	0	1.0889142192126	0.959	0.727	0	on	SH3BGRL3
UBXN11	0	0.543589902207625	0.252	0.049	0	on	UBXN11
HMGN2	0	0.402718308966774	0.739	0.576	0	on	HMGN2
RPS6KA1	0	0.270108327682057	0.23	0.102	0	on	RPS6KA1
ARID1A	0	0.320412868282507	0.348	0.191	0	on	ARID1A
WASF2	0	0.409703422328765	0.496	0.298	0	on	WASF2
IFI6	0	1.00265120575647	0.43	0.238	0	on	IFI6
STX12	0	0.270220631524448	0.188	0.074	0	on	STX12
THEMIS2	0	0.764274198140297	0.37	0.076	0	on	THEMIS2
PTAFR	0	0.773310581276228	0.251	0.008	0	on	PTAFR
LAPTM5	0	0.638050326593476	0.852	0.6	0	on	LAPTM5
PTP4A2	0	0.676909175449278	0.698	0.424	0	on	PTP4A2
LCK	0	-1.01113566557319	0.053	0.305	0	off	LCK
RNF19B	0	0.262306358479223	0.111	0.022	0	on	RNF19B
PHC2	0	0.295001283534584	0.151	0.043	0	on	PHC2
SFPQ	0	0.376028936716499	0.566	0.369	0	on	SFPQ
AGO4	0	0.460489767778599	0.202	0.038	0	on	AGO4
AGO1	0	0.261405546309291	0.152	0.051	0	on	AGO1
CSF3R	0	1.79115832898936	0.6	0.028	0	on	CSF3R
MTF1	0	0.287225618751894	0.141	0.039	0	on	MTF1
CAP1	0	0.91260467608736	0.723	0.372	0	on	CAP1
PPT1	0	0.976762539397284	0.514	0.134	0	on	PPT1
SMAP2	0	0.294819282367177	0.447	0.288	0	on	SMAP2
YBX1	0	0.357544553956095	0.845	0.717	0	on	YBX1
ATP6V0B	0	1.01805602771202	0.71	0.316	0	on	ATP6V0B
RPS8	0	-0.370575555820207	0.989	0.974	0	off	RPS8
PTCH2	0	0.278517365246457	0.138	0.055	0	on	PTCH2
UQCRH	0	0.331272677764038	0.758	0.585	0	on	UQCRH
SCP2	0	0.292623478482711	0.413	0.243	0	on	SCP2
JUN	0	-1.11620056263119	0.482	0.604	0	off	JUN
LEPROT	0	0.383711693218229	0.308	0.136	0	on	LEPROT
ZRANB2	0	-0.454426588460615	0.274	0.365	0	off	ZRANB2
RP11-386I14.4	0	0.384670139578038	0.185	0.088	0	on	RP11-386I14.4
IFI44L	0	0.636928873035213	0.256	0.092	0	on	IFI44L
IFI44	0	0.465235051526852	0.211	0.065	0	on	IFI44
GNG5	0	0.819453469316825	0.692	0.365	0	on	GNG5
CTBS	0	0.336865888214509	0.213	0.083	0	on	CTBS
ODF2L	0	-0.483161024749732	0.068	0.181	0	off	ODF2L
SH3GLB1	0	0.30040282270479	0.379	0.226	0	on	SH3GLB1
EVI5	0	0.42395422405249	0.193	0.043	0	on	EVI5
RPL5	0	-0.712613553877062	0.948	0.938	0	off	RPL5
TMED5	0	0.264329841094591	0.281	0.157	0	on	TMED5
DPYD	0	0.831362907849613	0.385	0.093	0	on	DPYD
SLC25A24	0	0.390541810591097	0.2	0.057	0	on	SLC25A24
SORT1	0	0.456499012033965	0.175	0.018	0	on	SORT1
GNAI3	0	0.347672701599894	0.331	0.164	0	on	GNAI3
AMPD2	0	0.317533901708951	0.153	0.037	0	on	AMPD2
AHCYL1	0	0.2686041079726	0.21	0.096	0	on	AHCYL1
LAMTOR5	0	0.361189639425344	0.486	0.294	0	on	LAMTOR5
DRAM2	0	0.255566074324237	0.256	0.13	0	on	DRAM2
ATP5F1	0	0.353345723626988	0.28	0.146	0	on	ATP5F1
C1orf162	0	1.24381507911912	0.71	0.228	0	on	C1orf162
RAP1A	0	0.392615942477452	0.484	0.274	0	on	RAP1A
CAPZA1	0	0.55960902686556	0.576	0.319	0	on	CAPZA1
HIPK1	0	0.281247585019759	0.265	0.136	0	on	HIPK1
CSDE1	0	0.262184500719657	0.557	0.402	0	on	CSDE1
CD2	0	-1.30174472416733	0.077	0.357	0	off	CD2
NOTCH2	0	0.667617262856235	0.311	0.066	0	on	NOTCH2
SRGAP2C	0	0.265972772010206	0.153	0.047	0	on	SRGAP2C
SRGAP2B	0	0.296492844179829	0.15	0.038	0	on	SRGAP2B
CH17-373J23.1	0	0.340688585682586	0.188	0.085	0	on	CH17-373J23.1
TXNIP	0	-0.754630256205501	0.795	0.814	0	off	TXNIP
NBPF14	0	0.429676505873685	0.209	0.054	0	on	NBPF14
NBPF19	0	0.35895297206393	0.223	0.078	0	on	NBPF19
MTMR11	0	0.43226501675224	0.158	0.01	0	on	MTMR11
PLEKHO1	0	0.685869101148711	0.376	0.118	0	on	PLEKHO1
MCL1	0	1.16330281073398	0.762	0.373	0	on	MCL1
CTSS	0	2.85159922114436	0.923	0.43	0	on	CTSS
TNFAIP8L2	0	0.347558286277097	0.16	0.029	0	on	TNFAIP8L2
SNX27	0	0.568653879203213	0.283	0.071	0	on	SNX27
THEM4	0	-0.323100089873273	0.027	0.111	0	off	THEM4
S100A10	0	1.42631483994288	0.884	0.519	0	on	S100A10
S100A11	0	2.13616006945158	0.907	0.358	0	on	S100A11
S100A9	0	4.23499845991239	0.942	0.325	0	on	S100A9
S100A12	0	3.29451990857399	0.745	0.062	0	on	S100A12
S100A8	0	4.00123892565444	0.923	0.298	0	on	S100A8
S100A6	0	2.1486197611081	0.978	0.784	0	on	S100A6
S100A4	0	1.72347068396822	0.974	0.709	0	on	S100A4
SLC27A3	0	0.259442910205578	0.141	0.038	0	on	SLC27A3
RPS27	0	-1.00982986133088	0.991	0.988	0	off	RPS27
TPM3	0	0.846695772907908	0.827	0.541	0	on	TPM3
IL6R	0	0.522916881821541	0.292	0.095	0	on	IL6R
PBXIP1	0	-0.509467631074486	0.089	0.205	0	off	PBXIP1
ZBTB7B	0	0.268704409611578	0.145	0.042	0	on	ZBTB7B
ADAM15	0	0.4274533249134	0.182	0.031	0	on	ADAM15
RIT1	0	0.331280941613301	0.192	0.063	0	on	RIT1
SSR2	0	-0.476505129339778	0.551	0.612	0	off	SSR2
LAMTOR2	0	0.534610796338908	0.457	0.214	0	on	LAMTOR2
HDGF	0	0.278098036567951	0.259	0.128	0	on	HDGF
FCRL5	0	-0.820561199052086	0.018	0.152	0	off	FCRL5
MNDA	0	3.05644075035156	0.881	0.085	0	on	MNDA
IFI16	0	0.274963439778883	0.523	0.357	0	on	IFI16
DUSP23	0	0.272934869610131	0.22	0.093	0	on	DUSP23
TAGLN2	0	0.382182549120353	0.541	0.359	0	on	TAGLN2
PEA15	0	0.282386053611721	0.147	0.043	0	on	PEA15
COPA	0	0.270346876881843	0.291	0.16	0	on	COPA
SLAMF7	0	-0.477152079304323	0.055	0.157	0	off	SLAMF7
LY9	0	-0.344634869632578	0.018	0.11	0	off	LY9
TSTD1	0	-0.913232233777526	0.114	0.386	0	off	TSTD1
ARHGAP30	0	0.307319585724848	0.441	0.264	0	on	ARHGAP30
FCER1G	0	2.19357055359478	0.881	0.177	0	on	FCER1G
FCGR2A	0	1.01267667833505	0.349	0.024	0	on	FCGR2A
CD247	0	-0.949850832237415	0.048	0.254	0	off	CD247
CREG1	0	0.697769182639494	0.337	0.069	0	on	CREG1
SELL	0	0.784552201058851	0.586	0.282	0	on	SELL
RALGPS2	0	-0.623416309743918	0.045	0.164	0	off	RALGPS2
SOAT1	0	0.381358918808395	0.201	0.06	0	on	SOAT1
QSOX1	0	0.449320991511293	0.193	0.038	0	on	QSOX1
IER5	0	0.318345605950709	0.272	0.141	0	on	IER5
GLUL	0	0.8944040272628	0.427	0.11	0	on	GLUL
NPL	0	0.368308491658233	0.143	0.016	0	on	NPL
NCF2	0	1.66942819447043	0.599	0.037	0	on	NCF2
ARPC5	0	1.00937352215682	0.786	0.422	0	on	ARPC5
IVNS1ABP	0	0.555456045413809	0.276	0.105	0	on	IVNS1ABP
PTGS2	0	0.640678514107537	0.161	0.012	0	on	PTGS2
RGS1	0	-0.845035048683137	0.05	0.172	0	off	RGS1
RGS2	0	1.36238300806188	0.562	0.167	0	on	RGS2
PTPRC	0	0.313814000996762	0.845	0.613	0	on	PTPRC
RNPEP	0	0.474610402650382	0.237	0.055	0	on	RNPEP
ARL8A	0	0.29758240133863	0.18	0.066	0	on	ARL8A
PTPN7	0	-0.430124850824884	0.111	0.197	0	off	PTPN7
SRGAP2	0	0.290760726659511	0.158	0.048	0	on	SRGAP2
FCMR	0	-0.542681251508927	0.028	0.159	0	off	FCMR
CD55	0	0.725926972916098	0.465	0.195	0	on	CD55
CD46	0	0.257359835549572	0.34	0.211	0	on	CD46
G0S2	0	1.47697101217115	0.275	0.038	0	on	G0S2
LPGAT1	0	0.521138733194382	0.279	0.09	0	on	LPGAT1
MARC1	0	0.400883047901916	0.116	0.005	0	on	MARC1
HLX	0	0.363422851711759	0.117	0.007	0	on	HLX
TLR5	0	0.306177848427448	0.105	0.005	0	on	TLR5
CAPN2	0	0.352757071325136	0.389	0.21	0	on	CAPN2
CNIH4	0	0.374069935360849	0.26	0.107	0	on	CNIH4
WDR26	0	0.324754972704711	0.256	0.117	0	on	WDR26
LBR	0	0.392481159990338	0.34	0.185	0	on	LBR
H3F3A	0	1.03789890939962	0.978	0.853	0	on	H3F3A
PARP1	0	-0.45748083290961	0.165	0.269	0	off	PARP1
IRF2BP2	0	0.620586866591492	0.473	0.236	0	on	IRF2BP2
LYST	0	1.27665115837076	0.609	0.139	0	on	LYST
LGALS8	0	0.296787717304762	0.216	0.088	0	on	LGALS8
CEP170	0	0.267002649399367	0.16	0.058	0	on	CEP170
NLRP3	0	0.688803387771786	0.232	0.012	0	on	NLRP3
RPS7	0	-0.375934393256488	0.976	0.955	0	off	RPS7
KIDINS220	0	0.262079971033538	0.237	0.118	0	on	KIDINS220
ADAM17	0	0.365891703842611	0.249	0.099	0	on	ADAM17
FAM49A	0	0.47145558743656	0.226	0.053	0	on	FAM49A
LAPTM4A	0	0.503456476076567	0.462	0.233	0	on	LAPTM4A
SDC1	0	-0.50549072614973	0.017	0.115	0	off	SDC1
RHOB	0	0.643465293161822	0.357	0.132	0	on	RHOB
PTRHD1	0	0.348433946438073	0.294	0.138	0	on	PTRHD1
RAB10	0	0.625013696476654	0.383	0.136	0	on	RAB10
HADHA	0	0.307091251710676	0.417	0.258	0	on	HADHA
HADHB	0	0.344552742503777	0.275	0.121	0	on	HADHB
SNX17	0	0.344188956191501	0.351	0.183	0	on	SNX17
MRPL33	0	0.436604939181545	0.484	0.285	0	on	MRPL33
FOSL2	0	0.661439809752884	0.302	0.065	0	on	FOSL2
PPP1CB	0	0.306351663799504	0.452	0.282	0	on	PPP1CB
LBH	0	-0.781715191201081	0.038	0.231	0	off	LBH
QPCT	0	0.51506277369856	0.229	0.06	0	on	QPCT
CDC42EP3	0	0.858456627358393	0.414	0.112	0	on	CDC42EP3
SRSF7	0	-0.574766285324233	0.441	0.509	0	off	SRSF7
SLC8A1	0	0.598033662496241	0.242	0.037	0	on	SLC8A1
RHOQ	0	0.308651245638135	0.265	0.12	0	on	RHOQ
TTC7A	0	0.275900972716312	0.146	0.044	0	on	TTC7A
CALM2	0	0.865652399523359	0.835	0.586	0	on	CALM2
FOXN2	0	0.267219648969593	0.189	0.081	0	on	FOXN2
RTN4	0	0.803061260889794	0.614	0.28	0	on	RTN4
RPS27A	0	-0.730380054814845	0.993	0.985	0	off	RPS27A
CCDC88A	0	1.00775072258088	0.456	0.104	0	on	CCDC88A
REL	0	0.337425238937046	0.433	0.223	0	on	REL
RAB1A	0	0.362446461628684	0.313	0.148	0	on	RAB1A
ACTR2	0	1.06806871073024	0.767	0.406	0	on	ACTR2
PLEK	0	0.709258046696241	0.577	0.228	0	on	PLEK
ANXA4	0	0.314443115603146	0.202	0.066	0	on	ANXA4
MXD1	0	0.808280017879307	0.324	0.059	0	on	MXD1
PCBP1	0	0.796086054296921	0.761	0.462	0	on	PCBP1
NAGK	0	0.746683468139239	0.382	0.104	0	on	NAGK
TET3	0	0.37318137504294	0.151	0.025	0	on	TET3
MOB1A	0	0.688174729904176	0.577	0.279	0	on	MOB1A
POLE4	0	0.599726883334566	0.443	0.19	0	on	POLE4
TRABD2A	0	-0.366714537868721	0.017	0.105	0	off	TRABD2A
TMSB10	0	0.643127207417077	0.995	0.965	0	on	TMSB10
TGOLN2	0	0.415640869611281	0.486	0.286	0	on	TGOLN2
CAPG	0	1.23761076129555	0.522	0.1	0	on	CAPG
VAMP8	0	0.836038954536241	0.742	0.424	0	on	VAMP8
VAMP5	0	0.549568714166819	0.394	0.201	0	on	VAMP5
RNF181	0	0.33734539805856	0.396	0.224	0	on	RNF181
GNLY	0	-2.01143708921967	0.136	0.235	0	off	GNLY
CD8A	0	-0.68725278805938	0.024	0.133	0	off	CD8A
CD8B	0	-0.707104181022661	0.023	0.13	0	off	CD8B
IGKC	0	-3.14689727817336	0.598	0.635	0	off	IGKC
MAL	0	-0.595544679093627	0.02	0.162	0	off	MAL
DUSP2	0	-0.755420999013782	0.133	0.218	0	off	DUSP2
TMEM127	0	0.331255519549736	0.175	0.05	0	on	TMEM127
ANKRD36	0	-0.292270276340825	0.039	0.111	0	off	ANKRD36
COX5B	0	0.465210953809243	0.766	0.576	0	on	COX5B
RPL31	0	-0.612522974126614	0.924	0.893	0	off	RPL31
RNF149	0	0.704702480268854	0.431	0.169	0	on	RNF149
MAP4K4	0	0.328545226828222	0.262	0.123	0	on	MAP4K4
GCC2	0	-0.587822945889122	0.198	0.327	0	off	GCC2
LIMS1	0	0.480665169475645	0.383	0.172	0	on	LIMS1
CHCHD5	0	0.316943223722526	0.297	0.154	0	on	CHCHD5
IL1RN	0	0.452753269241201	0.144	0.006	0	on	IL1RN
ACTR3	0	0.514951678470398	0.632	0.401	0	on	ACTR3
MARCO	0	0.334120145724723	0.111	0.005	0	on	MARCO
DBI	0	0.340812587437481	0.623	0.422	0	on	DBI
PTPN4	0	-0.496061677792974	0.063	0.18	0	off	PTPN4
RALB	0	0.411901587174969	0.212	0.052	0	on	RALB
GYPC	0	-0.762617712382292	0.227	0.429	0	off	GYPC
BIN1	0	-0.590734365109344	0.062	0.213	0	off	BIN1
MAP3K2	0	0.469756832714403	0.343	0.153	0	on	MAP3K2
PTPN18	0	0.388975076586601	0.303	0.127	0	on	PTPN18
PLEKHB2	0	0.448585034950119	0.281	0.094	0	on	PLEKHB2
MZT2A	0	-0.440850047854203	0.176	0.29	0	off	MZT2A
CXCR4	0	-1.11433456428462	0.36	0.575	0	off	CXCR4
HNMT	0	0.895155192121135	0.328	0.016	0	on	HNMT
SPOPL	0	0.399174921749755	0.178	0.039	0	on	SPOPL
KYNU	0	0.490068437777487	0.195	0.021	0	on	KYNU
ARHGAP15	0	-0.439076884961881	0.15	0.243	0	off	ARHGAP15
ZEB2	0	1.45413640214251	0.722	0.198	0	on	ZEB2
NMI	0	0.365978692274166	0.292	0.126	0	on	NMI
BAZ2B	0	0.348162202754693	0.283	0.139	0	on	BAZ2B
CD302	0	1.35411091564838	0.514	0.038	0	on	CD302
RBMS1	0	0.438407863579104	0.393	0.195	0	on	RBMS1
TANK	0	0.333665728423026	0.293	0.14	0	on	TANK
GCA	0	1.34433300804427	0.525	0.079	0	on	GCA
DYNC1I2	0	0.285711947483212	0.344	0.197	0	on	DYNC1I2
ATP5G3	0	0.260755015863696	0.308	0.197	0	on	ATP5G3
SSFA2	0	0.359215077415757	0.179	0.05	0	on	SSFA2
FRZB	0	-0.663742746448427	0.011	0.111	0	off	FRZB
STAT1	0	0.394740789590588	0.372	0.205	0	on	STAT1
STAT4	0	-0.448068261249912	0.022	0.129	0	off	STAT4
STK17B	0	0.40670791824745	0.621	0.416	0	on	STK17B
EEF1B2	0	-0.869878230754097	0.828	0.874	0	off	EEF1B2
KLF7	0	0.32290894886131	0.159	0.044	0	on	KLF7
IDH1	0	0.279873655772855	0.139	0.039	0	on	IDH1
RPL37A	0	-0.339364915336112	0.984	0.978	0	off	RPL37A
ARPC2	0	0.599838654595138	0.875	0.659	0	on	ARPC2
CTDSP1	0	0.272955557526416	0.283	0.146	0	on	CTDSP1
AGFG1	0	0.65978497727823	0.295	0.079	0	on	AGFG1
TRIP12	0	0.350603084186384	0.281	0.13	0	on	TRIP12
ITM2C	0	-0.927506366848583	0.065	0.223	0	off	ITM2C
EIF4E2	0	0.39830387978683	0.304	0.123	0	on	EIF4E2
ARL4C	0	-1.03922788932861	0.168	0.388	0	off	ARL4C
LRRFIP1	0	0.972775488155418	0.772	0.415	0	on	LRRFIP1
ARL8B	0	0.349876747128518	0.214	0.077	0	on	ARL8B
MTMR14	0	0.267986296771651	0.199	0.08	0	on	MTMR14
CAMK1	0	0.386907700702907	0.152	0.016	0	on	CAMK1
ARPC4	0	0.551641572237096	0.609	0.333	0	on	ARPC4
BRK1	0	0.459292516012687	0.604	0.381	0	on	BRK1
ATG7	0	0.381406900561554	0.168	0.032	0	on	ATG7
RPL32	0	-0.410351143333205	0.994	0.982	0	off	RPL32
SLC6A6	0	0.467904624450406	0.204	0.039	0	on	SLC6A6
EAF1	0	0.316092606978578	0.15	0.041	0	on	EAF1
OXNAD1	0	-0.461993998920562	0.033	0.14	0	off	OXNAD1
RPL15	0	-0.316629350039588	0.974	0.958	0	off	RPL15
AZI2	0	0.40044541355294	0.221	0.077	0	on	AZI2
CMTM7	0	0.359532773482257	0.272	0.107	0	on	CMTM7
CMTM6	0	0.925154750151911	0.561	0.196	0	on	CMTM6
GLB1	0	0.299032523348384	0.165	0.049	0	on	GLB1
CRTAP	0	0.78158773070887	0.383	0.107	0	on	CRTAP
PDCD6IP	0	0.360831109930397	0.301	0.14	0	on	PDCD6IP
LRRFIP2	0	0.25155434381491	0.175	0.073	0	on	LRRFIP2
ACAA1	0	0.256568699273673	0.253	0.128	0	on	ACAA1
MYD88	0	0.575204768129437	0.28	0.063	0	on	MYD88
RPSA	0	-0.945562951233393	0.895	0.926	0	off	RPSA
RPL14	0	-0.703600888380744	0.964	0.957	0	off	RPL14
CTNNB1	0	0.513029829070029	0.396	0.193	0	on	CTNNB1
ABHD5	0	0.467673377078089	0.186	0.044	0	on	ABHD5
CCR2	0	0.313566778763931	0.154	0.048	0	on	CCR2
NBEAL2	0	0.342806651024118	0.174	0.047	0	on	NBEAL2
UQCRC1	0	0.484817276061444	0.371	0.154	0	on	UQCRC1
GPX1	0	1.9936142629788	0.484	0.174	0	on	GPX1
RHOA	0	0.970325964408653	0.838	0.507	0	on	RHOA
GNAI2	0	1.0682863241007	0.738	0.363	0	on	GNAI2
MAPKAPK3	0	0.525545755810692	0.283	0.073	0	on	MAPKAPK3
MANF	0	-0.545672154299804	0.147	0.238	0	off	MANF
ABHD14A	0	-0.283627577127888	0.039	0.112	0	off	ABHD14A
RPL29	0	-0.309318093102362	0.979	0.961	0	off	RPL29
TWF2	0	0.369189848690011	0.316	0.143	0	on	TWF2
PRKCD	0	0.443909430496638	0.206	0.046	0	on	PRKCD
TKT	0	1.7474693324206	0.793	0.233	0	on	TKT
EIF4E3	0	0.355331650106223	0.202	0.072	0	on	EIF4E3
RPL24	0	-0.381852565149529	0.964	0.943	0	off	RPL24
NFKBIZ	0	0.726123812845804	0.466	0.21	0	on	NFKBIZ
TRAT1	0	-0.424159338500731	0.017	0.114	0	off	TRAT1
CD96	0	-0.53962842378156	0.028	0.156	0	off	CD96
ATG3	0	0.664365692455331	0.435	0.163	0	on	ATG3
ATP6V1A	0	0.612233430052085	0.276	0.056	0	on	ATP6V1A
ZBTB20	0	-0.63118827783969	0.122	0.244	0	off	ZBTB20
HCLS1	0	0.514806766546337	0.582	0.342	0	on	HCLS1
CD86	0	0.699395123195142	0.295	0.043	0	on	CD86
PARP14	0	0.414968670545909	0.365	0.192	0	on	PARP14
OSBPL11	0	0.431044954461557	0.207	0.052	0	on	OSBPL11
ABTB1	0	0.281212284800333	0.212	0.097	0	on	ABTB1
RAB7A	0	0.460616039587781	0.444	0.223	0	on	RAB7A
NUDT16	0	0.51846197937635	0.255	0.055	0	on	NUDT16
DNAJC13	0	0.293096294347974	0.161	0.053	0	on	DNAJC13
ZBTB38	0	-0.811084479811465	0.113	0.26	0	off	ZBTB38
RNF7	0	0.288757447751571	0.409	0.252	0	on	RNF7
ATP1B3	0	0.417043719682569	0.358	0.162	0	on	ATP1B3
PLSCR1	0	0.783029028914254	0.35	0.074	0	on	PLSCR1
GYG1	0	0.351595173958656	0.229	0.086	0	on	GYG1
RNF13	0	0.47036909651913	0.327	0.133	0	on	RNF13
SERP1	0	0.40650794782764	0.788	0.597	0	on	SERP1
RAP2B	0	0.399262022005281	0.326	0.149	0	on	RAP2B
CCNL1	0	0.394726606388518	0.673	0.488	0	on	CCNL1
MFSD1	0	0.742505478673935	0.359	0.079	0	on	MFSD1
SEC62	0	-0.580966662919997	0.506	0.554	0	off	SEC62
TNFSF10	0	0.984913076601407	0.435	0.118	0	on	TNFSF10
GNB4	0	0.500635054876786	0.212	0.031	0	on	GNB4
NDUFB5	0	0.349068652243346	0.389	0.218	0	on	NDUFB5
EIF4A2	0	-0.558259219107679	0.472	0.568	0	off	EIF4A2
ST6GAL1	0	-0.495519479869857	0.081	0.193	0	off	ST6GAL1
BCL6	0	0.614284922006653	0.21	0.02	0	on	BCL6
ACAP2	0	0.713965357254009	0.49	0.212	0	on	ACAP2
PAK2	0	0.464496707735242	0.506	0.298	0	on	PAK2
RPL35A	0	-0.440642063840468	0.986	0.968	0	off	RPL35A
ATP5I	0	0.56411790856541	0.436	0.277	0	on	ATP5I
SPON2	0	-0.617972549059207	0.033	0.113	0	off	SPON2
C4orf48	0	0.971710683878553	0.587	0.199	0	on	C4orf48
SH3BP2	0	0.660866856828291	0.335	0.083	0	on	SH3BP2
WDR1	0	0.320813294140082	0.386	0.208	0	on	WDR1
FBXL5	0	0.925086985317853	0.459	0.119	0	on	FBXL5
FAM200B	0	0.564397440484302	0.333	0.114	0	on	FAM200B
LAP3	0	0.614819035277631	0.369	0.141	0	on	LAP3
SEL1L3	0	-0.525613621417763	0.032	0.159	0	off	SEL1L3
RBPJ	0	0.506284334958415	0.388	0.174	0	on	RBPJ
TLR1	0	0.258123349005891	0.116	0.025	0	on	TLR1
TMEM156	0	-0.372882012467442	0.023	0.117	0	off	TMEM156
RPL9	0	-0.440468980181901	0.983	0.968	0	off	RPL9
RHOH	0	-0.730708191689118	0.039	0.235	0	off	RHOH
RBM47	0	0.747189114681029	0.313	0.054	0	on	RBM47
TMEM33	0	0.370228265755084	0.238	0.09	0	on	TMEM33
TXK	0	-0.442503417038157	0.021	0.115	0	off	TXK
OCIAD2	0	-0.714035134486069	0.046	0.256	0	off	OCIAD2
TMEM165	0	0.277962985697039	0.324	0.177	0	on	TMEM165
HOPX	0	-0.853243814295855	0.042	0.176	0	off	HOPX
JCHAIN	0	-2.83977944291033	0.214	0.351	0	off	JCHAIN
EREG	0	0.710095697113192	0.138	0.014	0	on	EREG
NAAA	0	0.53093492857071	0.313	0.116	0	on	NAAA
CCNI	0	0.257073223880233	0.75	0.601	0	on	CCNI
RASGEF1B	0	0.33608162934331	0.159	0.048	0	on	RASGEF1B
PLAC8	0	0.418167985892455	0.559	0.386	0	on	PLAC8
HPSE	0	0.323378923203467	0.113	0.01	0	on	HPSE
GPAT3	0	0.374643504070336	0.129	0.011	0	on	GPAT3
WDFY3	0	0.405011652691144	0.136	0.007	0	on	WDFY3
HSD17B11	0	0.621080276891635	0.459	0.191	0	on	HSD17B11
PPM1K	0	-0.516666533449847	0.1	0.23	0	off	PPM1K
PDLIM5	0	0.307454799703859	0.193	0.07	0	on	PDLIM5
DAPP1	0	0.415409924358014	0.242	0.085	0	on	DAPP1
H2AFZ	0	0.257442397396201	0.632	0.475	0	on	H2AFZ
MANBA	0	0.450394924705465	0.222	0.054	0	on	MANBA
UBE2D3	0	0.325037537484829	0.716	0.548	0	on	UBE2D3
TET2	0	0.64448522382685	0.314	0.087	0	on	TET2
LEF1	0	-0.502216300113271	0.018	0.133	0	off	LEF1
RPL34	0	-0.382302839037245	0.996	0.983	0	off	RPL34
SNHG8	0	-0.606744426578383	0.436	0.536	0	off	SNHG8
C4orf3	0	0.286624696945033	0.58	0.418	0	on	C4orf3
ANXA5	0	1.2066801441065	0.669	0.224	0	on	ANXA5
MGST2	0	0.463665597669075	0.234	0.051	0	on	MGST2
INPP4B	0	-0.375939410335415	0.015	0.101	0	off	INPP4B
LSM6	0	0.425667839519359	0.388	0.196	0	on	LSM6
RPS3A	0	-0.518936007812522	0.989	0.973	0	off	RPS3A
TMEM154	0	0.491270768364654	0.295	0.113	0	on	TMEM154
MARCH1	0	1.13866247216784	0.484	0.07	0	on	MARCH1
DDX60L	0	0.335686416153794	0.179	0.056	0	on	DDX60L
HMGB2	0	0.635401374918802	0.606	0.355	0	on	HMGB2
SAP30	0	0.272067333170651	0.132	0.043	0	on	SAP30
ACSL1	0	0.719381605894108	0.231	0.019	0	on	ACSL1
CFAP97	0	-0.430058646639819	0.073	0.181	0	off	CFAP97
NDUFS6	0	0.34387093020405	0.557	0.362	0	on	NDUFS6
FAM105A	0	0.263257270247762	0.115	0.026	0	on	FAM105A
RPL37	0	-0.454803501269231	0.991	0.976	0	off	RPL37
ANXA2R	0	-0.353180303312973	0.049	0.131	0	off	ANXA2R
SNX18	0	0.4929162670039	0.235	0.065	0	on	SNX18
GZMK	0	-1.08569106561867	0.028	0.123	0	off	GZMK
MAP3K1	0	0.544487689314943	0.339	0.129	0	on	MAP3K1
GAPT	0	0.502464423053183	0.234	0.047	0	on	GAPT
ZSWIM6	0	0.462717808086443	0.195	0.034	0	on	ZSWIM6
KIF2A	0	-0.440701854807697	0.112	0.211	0	off	KIF2A
NAIP	0	0.933536630451228	0.372	0.061	0	on	NAIP
HEXB	0	0.580457337427887	0.313	0.091	0	on	HEXB
COL4A3BP	0	0.443290463407138	0.271	0.103	0	on	COL4A3BP
IQGAP2	0	0.343801236591859	0.341	0.181	0	on	IQGAP2
S100Z	0	0.289884331483199	0.108	0.012	0	on	S100Z
ZFYVE16	0	0.339695809873848	0.181	0.056	0	on	ZFYVE16
RPS23	0	-0.536552952356615	0.988	0.976	0	off	RPS23
TMEM167A	0	0.705771098546358	0.496	0.204	0	on	TMEM167A
VCAN	0	3.34333947371937	0.792	0.059	0	on	VCAN
GLRX	0	0.927455465655472	0.637	0.264	0	on	GLRX
CAST	0	0.671040389812465	0.692	0.418	0	on	CAST
CHD1	0	0.31490603860561	0.344	0.19	0	on	CHD1
DCP2	0	0.333241916160068	0.28	0.131	0	on	DCP2
SNX2	0	0.436135949796304	0.373	0.161	0	on	SNX2
LMNB1	0	0.367151861545957	0.172	0.05	0	on	LMNB1
HINT1	0	-0.576752583813357	0.717	0.767	0	off	HINT1
CDC42SE2	0	-0.498085936871674	0.298	0.397	0	off	CDC42SE2
UQCRQ	0	0.312495729561978	0.66	0.474	0	on	UQCRQ
TCF7	0	-0.839293898323098	0.066	0.258	0	off	TCF7
H2AFY	0	1.1078717093273	0.683	0.243	0	on	H2AFY
TGFBI	0	1.08742138201026	0.4	0.027	0	on	TGFBI
EGR1	0	0.680408800232603	0.226	0.073	0	on	EGR1
ETF1	0	0.333224105469304	0.255	0.112	0	on	ETF1
CTNNA1	0	0.485910249453147	0.238	0.055	0	on	CTNNA1
MZB1	0	-1.91794191102731	0.147	0.337	0	off	MZB1
HBEGF	0	0.692013057025299	0.214	0.012	0	on	HBEGF
CD14	0	2.25692704968986	0.633	0.036	0	on	CD14
NDUFA2	0	0.290251088766447	0.515	0.346	0	on	NDUFA2
DIAPH1	0	0.330823569633	0.343	0.177	0	on	DIAPH1
ARHGAP26	0	0.502232467287613	0.261	0.07	0	on	ARHGAP26
CSNK1A1	0	0.322897632017781	0.467	0.299	0	on	CSNK1A1
CD74	0	0.812971480592583	0.915	0.618	0	on	CD74
RPS14	0	-0.402534143463906	0.994	0.984	0	off	RPS14
GM2A	0	0.391318491937694	0.175	0.043	0	on	GM2A
ATOX1	0	0.476089349909306	0.429	0.204	0	on	ATOX1
ITK	0	-0.393303562366311	0.018	0.11	0	off	ITK
DOCK2	0	0.543502867113928	0.39	0.159	0	on	DOCK2
NPM1	0	-0.844059233107282	0.682	0.78	0	off	NPM1
DUSP1	0	1.26859484584059	0.874	0.522	0	on	DUSP1
ATP6V0E1	0	0.455635619050984	0.731	0.516	0	on	ATP6V0E1
SFXN1	0	-0.345937350534597	0.058	0.141	0	off	SFXN1
HIGD2A	0	0.4578962383955	0.637	0.428	0	on	HIGD2A
PRELID1	0	0.769648017553149	0.686	0.419	0	on	PRELID1
PDLIM7	0	0.281441436018729	0.115	0.02	0	on	PDLIM7
DOK3	0	0.471234727857858	0.21	0.042	0	on	DOK3
CANX	0	0.268351322944123	0.484	0.324	0	on	CANX
RNF130	0	1.45195630194879	0.62	0.086	0	on	RNF130
MGAT1	0	0.4537510320093	0.373	0.173	0	on	MGAT1
IRF4	0	-0.635257861467305	0.03	0.131	0	off	IRF4
SERPINB1	0	1.28259057623348	0.686	0.248	0	on	SERPINB1
SERPINB6	0	0.358333021171862	0.308	0.137	0	on	SERPINB6
NQO2	0	0.27703660657033	0.185	0.074	0	on	NQO2
LY86	0	0.952394672408174	0.432	0.069	0	on	LY86
TXNDC5	0	-0.43230409120167	0.018	0.106	0	off	TXNDC5
TMEM170B	0	0.845764145373268	0.277	0.015	0	on	TMEM170B
CD83	0	0.276189014663312	0.221	0.067	0	on	CD83
JARID2	0	0.356363903181849	0.256	0.105	0	on	JARID2
KIF13A	0	0.349553401325218	0.128	0.013	0	on	KIF13A
TPMT	0	0.252505646362162	0.156	0.05	0	on	TPMT
KDM1B	0	0.408777219922613	0.176	0.029	0	on	KDM1B
DEK	0	0.405097088965671	0.552	0.326	0	on	DEK
RNF144B	0	0.477236493653716	0.179	0.026	0	on	RNF144B
TRIM38	0	0.416881827824455	0.372	0.182	0	on	TRIM38
HIST1H1C	0	-0.665448311408069	0.15	0.254	0	off	HIST1H1C
PPP1R18	0	0.251847267408576	0.382	0.218	0	on	PPP1R18
IER3	0	0.620729046780912	0.203	0.031	0	on	IER3
LTB	0	-1.94595381007209	0.235	0.488	0	off	LTB
AIF1	0	2.55895096161543	0.892	0.192	0	on	AIF1
CSNK2B	0	0.255208976485115	0.402	0.257	0	on	CSNK2B
CLIC1	0	0.439912020942385	0.79	0.58	0	on	CLIC1
HSPA1A	0	0.525131054795966	0.233	0.051	0	on	HSPA1A
GPSM3	0	0.32743744059373	0.652	0.447	0	on	GPSM3
HLA-DRA	0	1.295342793515	0.873	0.313	0	on	HLA-DRA
HLA-DRB1	0	1.31912184419164	0.787	0.292	0	on	HLA-DRB1
HLA-DQB1	0	0.768066483027697	0.561	0.191	0	on	HLA-DQB1
HLA-DMA	0	0.753884085223442	0.472	0.153	0	on	HLA-DMA
HLA-DPA1	0	0.813978335051071	0.647	0.313	0	on	HLA-DPA1
HLA-DPB1	0	0.662217245023996	0.648	0.347	0	on	HLA-DPB1
RPS18	0	-0.741744420758019	0.99	0.988	0	off	RPS18
PHF1	0	-0.349626869515669	0.052	0.142	0	off	PHF1
NUDT3	0	0.429650528029054	0.287	0.107	0	on	NUDT3
RPS10	0	-0.558535396965519	0.903	0.893	0	off	RPS10
RPL10A	0	-0.737038213044476	0.932	0.936	0	off	RPL10A
MAPK14	0	0.529612814558558	0.266	0.08	0	on	MAPK14
CDKN1A	0	0.357023255488951	0.209	0.083	0	on	CDKN1A
CPNE5	0	-0.540305160344103	0.023	0.116	0	off	CPNE5
FGD2	0	0.41873037069548	0.222	0.065	0	on	FGD2
CNPY3	0	0.953701370045163	0.589	0.206	0	on	CNPY3
VEGFA	0	0.255388806267754	0.1	0.023	0	on	VEGFA
HSP90AB1	0	-0.560600210616301	0.624	0.698	0	off	HSP90AB1
OGFRL1	0	0.994390888005752	0.406	0.064	0	on	OGFRL1
EEF1A1	0	-0.311459757153948	0.997	0.993	0	off	EEF1A1
TMEM30A	0	0.303203412272124	0.236	0.114	0	on	TMEM30A
CYB5R4	0	0.381028599617025	0.251	0.091	0	on	CYB5R4
AKIRIN2	0	0.437831621482098	0.286	0.105	0	on	AKIRIN2
PNISR	0	-0.500175132375564	0.573	0.622	0	off	PNISR
PRDM1	0	-0.729078144992898	0.061	0.215	0	off	PRDM1
SNX3	0	0.546209085755839	0.616	0.349	0	on	SNX3
CD164	0	0.317307405423066	0.503	0.32	0	on	CD164
MARCKS	0	1.06893120821134	0.438	0.121	0	on	MARCKS
DSE	0	0.35935891072509	0.147	0.029	0	on	DSE
FAM26F	0	0.706015617156455	0.237	0.048	0	on	FAM26F
SAMD3	0	-0.635659784457056	0.028	0.158	0	off	SAMD3
STX7	0	0.315443362659539	0.307	0.137	0	on	STX7
RPS12	0	-0.655537289098392	0.994	0.978	0	off	RPS12
SGK1	0	0.913842031075969	0.286	0.036	0	on	SGK1
IFNGR1	0	0.718434630790139	0.367	0.096	0	on	IFNGR1
HEBP2	0	0.481890851018498	0.355	0.167	0	on	HEBP2
ABRACL	0	0.425772929976235	0.508	0.279	0	on	ABRACL
FUCA2	0	0.252586925751653	0.145	0.045	0	on	FUCA2
STX11	0	0.866039970942127	0.349	0.041	0	on	STX11
RAB32	0	1.0088245413177	0.389	0.029	0	on	RAB32
PCMT1	0	0.311422550670872	0.323	0.169	0	on	PCMT1
DYNLT1	0	0.387255014517342	0.358	0.174	0	on	DYNLT1
SOD2	0	1.15320414906712	0.492	0.133	0	on	SOD2
QKI	0	0.82298445168955	0.449	0.135	0	on	QKI
SFT2D1	0	0.332494253826087	0.334	0.169	0	on	SFT2D1
RNASET2	0	0.407292665159601	0.574	0.377	0	on	RNASET2
CHST12	0	-0.500233310680207	0.082	0.194	0	off	CHST12
TNRC18	0	0.346132007247437	0.167	0.04	0	on	TNRC18
ACTB	0	1.17196765157408	0.996	0.948	0	on	ACTB
RAC1	0	1.19016535180451	0.761	0.326	0	on	RAC1
GLCCI1	0	-0.557299342879767	0.031	0.154	0	off	GLCCI1
ARL4A	0	0.407880208977967	0.283	0.126	0	on	ARL4A
AHR	0	0.680517603249544	0.243	0.039	0	on	AHR
HDAC9	0	0.251829537070096	0.156	0.058	0	on	HDAC9
TOMM7	0	-0.414784706885424	0.858	0.838	0	off	TOMM7
SNX10	0	1.01627930363625	0.45	0.077	0	on	SNX10
SKAP2	0	0.929988091609317	0.488	0.126	0	on	SKAP2
HOTAIRM1	0	0.459019090662774	0.247	0.064	0	on	HOTAIRM1
CREB5	0	0.721705088724178	0.226	0.009	0	on	CREB5
AOAH	0	0.707399163853213	0.358	0.072	0	on	AOAH
STK17A	0	-0.859089364286849	0.112	0.318	0	off	STK17A
BLVRA	0	0.638743126454475	0.321	0.074	0	on	BLVRA
DBNL	0	0.392906722925063	0.408	0.21	0	on	DBNL
MYO1G	0	0.50696623483977	0.421	0.179	0	on	MYO1G
UPP1	0	0.385599750815942	0.295	0.121	0	on	UPP1
LAT2	0	0.555459203298893	0.332	0.091	0	on	LAT2
NCF1	0	1.33355278991054	0.626	0.24	0	on	NCF1
HSPB1	0	-0.60646734187859	0.176	0.285	0	off	HSPB1
YWHAG	0	0.392578704917726	0.241	0.085	0	on	YWHAG
PTPN12	0	0.458110053897649	0.262	0.07	0	on	PTPN12
CD36	0	1.67458756243694	0.584	0.056	0	on	CD36
PDK4	0	0.336492209215919	0.106	0.01	0	on	PDK4
SHFM1	0	0.3095261360481	0.283	0.158	0	on	SHFM1
BRI3	0	1.46167367933644	0.613	0.175	0	on	BRI3
ARPC1B	0	1.16149768048302	0.836	0.475	0	on	ARPC1B
ATP5J2	0	0.501473508743178	0.383	0.223	0	on	ATP5J2
LAMTOR4	0	0.909138695027338	0.797	0.466	0	on	LAMTOR4
PILRA	0	1.01565844899377	0.378	0.024	0	on	PILRA
GNB2	0	0.65933553044967	0.511	0.23	0	on	GNB2
ZNHIT1	0	0.318381594521146	0.478	0.298	0	on	ZNHIT1
CUX1	0	0.568190668107222	0.347	0.127	0	on	CUX1
NAMPT	0	2.04376389540898	0.698	0.134	0	on	NAMPT
PNPLA8	0	0.275725725422956	0.239	0.12	0	on	PNPLA8
DNAJB9	0	-0.473095668111979	0.082	0.186	0	off	DNAJB9
TFEC	0	0.708647412635859	0.246	0.016	0	on	TFEC
CAPZA2	0	0.667367478081259	0.499	0.207	0	on	CAPZA2
ARF5	0	0.394520605517118	0.328	0.158	0	on	ARF5
IMPDH1	0	0.414172801786368	0.225	0.062	0	on	IMPDH1
ATP6V1F	0	0.604094514549357	0.574	0.309	0	on	ATP6V1F
IRF5	0	0.395383153624169	0.169	0.028	0	on	IRF5
AC016831.7	0	-0.361429413574239	0.031	0.117	0	off	AC016831.7
AC058791.1	0	-0.397696708967317	0.029	0.118	0	off	AC058791.1
C7orf73	0	0.506202260930546	0.275	0.101	0	on	C7orf73
MTPN	0	0.669982408687859	0.594	0.302	0	on	MTPN
TBXAS1	0	0.716763072466916	0.313	0.05	0	on	TBXAS1
KDM7A	0	0.397047032410856	0.205	0.062	0	on	KDM7A
MKRN1	0	0.326830566315495	0.317	0.16	0	on	MKRN1
TRBC2	0	-1.53833313160945	0.081	0.406	0	off	TRBC2
ZYX	0	0.999452500581376	0.495	0.112	0	on	ZYX
ZNF467	0	0.486935602960891	0.185	0.016	0	on	ZNF467
TMEM176B	0	0.896594549969239	0.27	0.023	0	on	TMEM176B
PRKAG2	0	0.34519640531796	0.246	0.098	0	on	PRKAG2
KMT2C	0	0.270576485666314	0.345	0.208	0	on	KMT2C
SLC25A6	0	0.446380230900075	0.843	0.709	0	on	SLC25A6
TBL1X	0	0.266320278457604	0.156	0.057	0	on	TBL1X
TMSB4X	0	0.621253678622327	0.995	0.904	0	on	TMSB4X
OFD1	0	-0.496918409090789	0.086	0.206	0	off	OFD1
MOSPD2	0	0.352219879242005	0.143	0.029	0	on	MOSPD2
AP1S2	0	1.84838524029259	0.766	0.217	0	on	AP1S2
SH3KBP1	0	0.312146003591142	0.425	0.256	0	on	SH3KBP1
RPS6KA3	0	0.287575598392973	0.277	0.148	0	on	RPS6KA3
SMS	0	0.28798580352339	0.271	0.126	0	on	SMS
SAT1	0	2.16918895185028	0.886	0.442	0	on	SAT1
CYBB	0	2.23750800831897	0.796	0.125	0	on	CYBB
MID1IP1	0	0.40435518426822	0.202	0.057	0	on	MID1IP1
ATP6AP2	0	0.687508258154847	0.537	0.241	0	on	ATP6AP2
RP2	0	0.471323872825589	0.185	0.025	0	on	RP2
TIMP1	0	1.02210047829992	0.638	0.233	0	on	TIMP1
CFP	0	1.69273360760544	0.635	0.058	0	on	CFP
RBM3	0	0.385796503875388	0.698	0.484	0	on	RBM3
WAS	0	0.54950992525598	0.473	0.216	0	on	WAS
PIM2	0	-0.750538406485711	0.055	0.234	0	off	PIM2
PLP2	0	0.44848016225612	0.496	0.29	0	on	PLP2
TSPYL2	0	-0.53425843108311	0.047	0.167	0	off	TSPYL2
MSN	0	0.683113356124686	0.665	0.366	0	on	MSN
IL2RG	0	-0.983938389438652	0.171	0.445	0	off	IL2RG
NHSL2	0	0.312290470265112	0.193	0.067	0	on	NHSL2
RPS4X	0	-0.722582177596276	0.974	0.966	0	off	RPS4X
COX7B	0	0.48737673555616	0.702	0.483	0	on	COX7B
PGK1	0	0.788294655143918	0.674	0.36	0	on	PGK1
ITM2A	0	-0.696776928930304	0.035	0.21	0	off	ITM2A
SH3BGRL	0	0.756296504018426	0.683	0.38	0	on	SH3BGRL
DIAPH2	0	0.409627711809531	0.205	0.054	0	on	DIAPH2
BTK	0	0.364934545888087	0.24	0.086	0	on	BTK
HNRNPH2	0	0.288924920035866	0.244	0.111	0	on	HNRNPH2
BEX2	0	-0.37531555628293	0.02	0.122	0	off	BEX2
TSC22D3	0	-0.717335857120088	0.574	0.651	0	off	TSC22D3
ACSL4	0	0.448005268488368	0.212	0.053	0	on	ACSL4
IL13RA1	0	0.558044154490421	0.202	0.016	0	on	IL13RA1
SLC25A5	0	0.383202496761487	0.6	0.399	0	on	SLC25A5
SEPT6	0	-0.619054624642971	0.21	0.354	0	off	SEPT6
LAMP2	0	0.56677935236617	0.346	0.126	0	on	LAMP2
SASH3	0	0.30442531405252	0.268	0.12	0	on	SASH3
VMA21	0	0.404473303195881	0.312	0.135	0	on	VMA21
IDH3G	0	0.27919636638646	0.292	0.153	0	on	IDH3G
SSR4	0	-1.18878064347488	0.746	0.741	0	off	SSR4
ARHGAP4	0	0.276810811105715	0.293	0.156	0	on	ARHGAP4
RENBP	0	0.273717428100755	0.121	0.023	0	on	RENBP
FLNA	0	0.727008044269867	0.649	0.314	0	on	FLNA
RPL10	0	-0.572745119697947	0.994	0.991	0	off	RPL10
ATP6AP1	0	0.37749621459832	0.282	0.12	0	on	ATP6AP1
G6PD	0	0.384368108953242	0.23	0.076	0	on	G6PD
MPP1	0	0.408360968739505	0.211	0.042	0	on	MPP1
ERICH1	0	0.269662319131728	0.343	0.194	0	on	ERICH1
CTSB	0	1.33100104547895	0.614	0.13	0	on	CTSB
ASAH1	0	1.36289040483859	0.669	0.188	0	on	ASAH1
ATP6V1B2	0	0.874396188776379	0.379	0.059	0	on	ATP6V1B2
DOK2	0	0.275347395530199	0.36	0.186	0	on	DOK2
SLC25A37	0	0.490613402843966	0.341	0.128	0	on	SLC25A37
BNIP3L	0	0.712850004275011	0.423	0.138	0	on	BNIP3L
PTK2B	0	0.293995040252964	0.302	0.165	0	on	PTK2B
SARAF	0	-0.551126902926635	0.6	0.627	0	off	SARAF
GSR	0	0.280175482846187	0.156	0.051	0	on	GSR
RAB11FIP1	0	0.678207580629295	0.445	0.178	0	on	RAB11FIP1
EIF4EBP1	0	0.591475332185193	0.345	0.096	0	on	EIF4EBP1
PLPP5	0	-0.59993785464975	0.068	0.192	0	off	PLPP5
TACC1	0	0.321678423283155	0.305	0.149	0	on	TACC1
ADAM9	0	0.270275934529199	0.101	0.012	0	on	ADAM9
HOOK3	0	0.452225802020475	0.312	0.13	0	on	HOOK3
CEBPD	0	1.74364052403419	0.561	0.054	0	on	CEBPD
LYPLA1	0	0.325846626831074	0.302	0.153	0	on	LYPLA1
LYN	0	1.17396795746495	0.554	0.122	0	on	LYN
RPS20	0	-0.470510477148019	0.935	0.917	0	off	RPS20
SDCBP	0	1.22692113656246	0.62	0.174	0	on	SDCBP
SGK3	0	0.315208168369587	0.174	0.06	0	on	SGK3
LY96	0	0.812198625742259	0.411	0.114	0	on	LY96
TPD52	0	-0.735153454904648	0.029	0.207	0	off	TPD52
RIPK2	0	0.337667842772997	0.177	0.052	0	on	RIPK2
TRIQK	0	0.256043273230005	0.104	0.018	0	on	TRIQK
RPL30	0	-0.675074389676284	0.987	0.973	0	off	RPL30
PABPC1	0	0.57925120177711	0.954	0.83	0	on	PABPC1
KLF10	0	0.973647629093237	0.386	0.107	0	on	KLF10
ENY2	0	0.529048648975472	0.565	0.308	0	on	ENY2
TRPS1	0	0.361980216647405	0.163	0.044	0	on	TRPS1
FAM91A1	0	0.379242578470126	0.232	0.085	0	on	FAM91A1
FAM49B	0	0.392103310916147	0.535	0.311	0	on	FAM49B
ASAP1	0	0.49099327427547	0.258	0.077	0	on	ASAP1
PHF20L1	0	0.307460416281976	0.301	0.167	0	on	PHF20L1
SLA	0	0.306790736736898	0.28	0.127	0	on	SLA
DENND3	0	0.284556398209192	0.178	0.066	0	on	DENND3
NAPRT	0	0.545935937076501	0.297	0.085	0	on	NAPRT
PLEC	0	0.562589143187755	0.329	0.116	0	on	PLEC
GRINA	0	0.725759862773653	0.369	0.101	0	on	GRINA
DOCK8	0	0.514658867408515	0.476	0.246	0	on	DOCK8
JAK2	0	0.533066918596696	0.235	0.052	0	on	JAK2
PSIP1	0	-0.560391004383385	0.171	0.307	0	off	PSIP1
CNTLN	0	0.261548923161313	0.107	0.015	0	on	CNTLN
RPS6	0	-0.732919081599903	0.981	0.974	0	off	RPS6
MLLT3	0	-0.589111525934758	0.035	0.177	0	off	MLLT3
HACD4	0	0.648007380732645	0.355	0.096	0	on	HACD4
C9orf72	0	0.697184247674444	0.304	0.052	0	on	C9orf72
CHMP5	0	0.255223943119018	0.281	0.157	0	on	CHMP5
AQP3	0	-0.485878675306698	0.02	0.142	0	off	AQP3
UBE2R2	0	0.616001020954184	0.364	0.127	0	on	UBE2R2
FAM214B	0	0.27015933497972	0.119	0.021	0	on	FAM214B
SIT1	0	-0.380877641320259	0.013	0.106	0	off	SIT1
TLN1	0	0.492415670344409	0.519	0.286	0	on	TLN1
GLIPR2	0	0.867183006912654	0.48	0.129	0	on	GLIPR2
CLTA	0	0.608151846794405	0.506	0.232	0	on	CLTA
ZCCHC7	0	-0.391990296640461	0.1	0.189	0	off	ZCCHC7
ZFAND5	0	1.0832326078086	0.593	0.193	0	on	ZFAND5
ANXA1	0	1.10227983620075	0.796	0.368	0	on	ANXA1
NMRK1	0	-0.315848541210193	0.051	0.137	0	off	NMRK1
OSTF1	0	0.294675476313419	0.417	0.24	0	on	OSTF1
GNAQ	0	0.857099766783327	0.392	0.077	0	on	GNAQ
AGTPBP1	0	0.540023462830605	0.276	0.084	0	on	AGTPBP1
DAPK1	0	0.274267350835248	0.131	0.035	0	on	DAPK1
SYK	0	0.872380489260041	0.387	0.062	0	on	SYK
NFIL3	0	0.447588281970941	0.185	0.044	0	on	NFIL3
BICD2	0	0.353160414319229	0.192	0.062	0	on	BICD2
CARD19	0	0.309724862233487	0.221	0.087	0	on	CARD19
NINJ1	0	0.672585131930092	0.32	0.084	0	on	NINJ1
FAM120A	0	0.587274893249505	0.399	0.163	0	on	FAM120A
MFSD14B	0	0.420481636938916	0.2	0.05	0	on	MFSD14B
FBP1	0	0.395112897941098	0.197	0.051	0	on	FBP1
NIPSNAP3A	0	0.2603142317138	0.155	0.047	0	on	NIPSNAP3A
RAD23B	0	0.273955106832864	0.26	0.132	0	on	RAD23B
KLF4	0	1.24169699801057	0.47	0.046	0	on	KLF4
TXN	0	0.346490909752303	0.591	0.375	0	on	TXN
PTBP3	0	0.472600177474474	0.389	0.195	0	on	PTBP3
SNX30	0	0.257238851669916	0.116	0.024	0	on	SNX30
SLC31A2	0	0.584977131692991	0.238	0.034	0	on	SLC31A2
FKBP15	0	0.468699043409156	0.228	0.053	0	on	FKBP15
MEGF9	0	1.19962166686514	0.406	0.043	0	on	MEGF9
GSN	0	0.373747579046918	0.18	0.037	0	on	GSN
STRBP	0	-0.466047001658053	0.031	0.144	0	off	STRBP
DENND1A	0	0.275582608067371	0.124	0.024	0	on	DENND1A
RPL35	0	-0.41447421974185	0.971	0.97	0	off	RPL35
ARPC5L	0	-0.504801847630767	0.172	0.279	0	off	ARPC5L
ZBTB43	0	0.286676829996722	0.167	0.066	0	on	ZBTB43
NUP214	0	1.20765444111965	0.538	0.098	0	on	NUP214
RPL7A	0	-0.553933629785909	0.966	0.96	0	off	RPL7A
SLC2A6	0	0.414829857964598	0.173	0.033	0	on	SLC2A6
RXRA	0	0.959767241671901	0.377	0.038	0	on	RXRA
FCN1	0	3.24944944448577	0.888	0.101	0	on	FCN1
NACC2	0	0.486232578614883	0.184	0.021	0	on	NACC2
AGPAT2	0	0.391079582683891	0.207	0.055	0	on	AGPAT2
ARRDC1	0	0.307115249739439	0.223	0.091	0	on	ARRDC1
IFITM2	0	0.3456674269258	0.679	0.508	0	on	IFITM2
IFITM1	0	-1.00338947493414	0.106	0.293	0	off	IFITM1
IFITM3	0	1.82573946068942	0.465	0.111	0	on	IFITM3
RNH1	0	0.537855740172136	0.496	0.257	0	on	RNH1
TALDO1	0	1.26495237856277	0.702	0.262	0	on	TALDO1
RPLP2	0	-0.39436209735062	0.993	0.983	0	off	RPLP2
CD151	0	0.252493432412684	0.18	0.07	0	on	CD151
POLR2L	0	0.312019202366083	0.705	0.534	0	on	POLR2L
CTSD	0	1.62912356079595	0.777	0.264	0	on	CTSD
LSP1	0	0.664498616676198	0.686	0.411	0	on	LSP1
MRPL23	0	0.373847741347789	0.325	0.163	0	on	MRPL23
C11orf21	0	0.29884178250035	0.167	0.048	0	on	C11orf21
CD81	0	-0.574641046381684	0.135	0.239	0	off	CD81
RHOG	0	0.990353904102268	0.619	0.22	0	on	RHOG
TPP1	0	0.888689503016256	0.484	0.132	0	on	TPP1
RIC3	0	-0.365743402471021	0.013	0.107	0	off	RIC3
RPL27A	0	-0.458158089520031	0.96	0.956	0	off	RPL27A
DENND5A	0	0.360066701403943	0.157	0.027	0	on	DENND5A
SBF2	0	0.274623376077378	0.182	0.068	0	on	SBF2
RNF141	0	0.273148123765193	0.164	0.06	0	on	RNF141
EIF4G2	0	0.396562710145294	0.615	0.416	0	on	EIF4G2
FAR1	0	0.600372326900804	0.286	0.073	0	on	FAR1
NUCB2	0	-0.644559950356717	0.174	0.324	0	off	NUCB2
SVIP	0	-0.797443382209226	0.1	0.333	0	off	SVIP
EIF3M	0	0.298778174461218	0.538	0.364	0	on	EIF3M
PRRG4	0	0.302964008140165	0.105	0.009	0	on	PRRG4
HIPK3	0	0.548240678074248	0.287	0.084	0	on	HIPK3
CD59	0	-0.3384504844346	0.051	0.13	0	off	CD59
CAT	0	0.616666258748235	0.4	0.135	0	on	CAT
COMMD9	0	0.376903028742471	0.248	0.084	0	on	COMMD9
SPI1	0	1.80647063941625	0.689	0.079	0	on	SPI1
CELF1	0	0.456917473544638	0.391	0.192	0	on	CELF1
C11orf31	0	0.281325712057645	0.319	0.197	0	on	C11orf31
MPEG1	0	1.83684016175911	0.65	0.05	0	on	MPEG1
STX3	0	0.30053752448276	0.123	0.025	0	on	STX3
MS4A7	0	1.31484228613634	0.38	0.036	0	on	MS4A7
MS4A1	0	-1.02387756333017	0.024	0.146	0	off	MS4A1
SLC15A3	0	0.550881310058218	0.202	0.014	0	on	SLC15A3
BEST1	0	0.252991427142917	0.121	0.028	0	on	BEST1
FTH1	0	1.77569317261013	0.983	0.92	0	on	FTH1
ASRGL1	0	0.269916292541706	0.109	0.016	0	on	ASRGL1
AHNAK	0	0.755968510167274	0.671	0.355	0	on	AHNAK
RARRES3	0	-0.690972970986378	0.267	0.384	0	off	RARRES3
RTN3	0	0.836044554902988	0.468	0.15	0	on	RTN3
COX8A	0	0.600427677174736	0.739	0.49	0	on	COX8A
FERMT3	0	0.480038569445111	0.397	0.182	0	on	FERMT3
VEGFB	0	-0.268902714874694	0.028	0.1	0	off	VEGFB
PRDX5	0	0.281898129567863	0.537	0.369	0	on	PRDX5
CCDC88B	0	0.329448648472195	0.204	0.079	0	on	CCDC88B
RPS6KA4	0	0.340053807797964	0.169	0.039	0	on	RPS6KA4
NEAT1	0	1.53679915050369	0.954	0.702	0	on	NEAT1
MALAT1	0	-0.98203321844224	0.999	0.99	0	off	MALAT1
EHBP1L1	0	0.618466781913699	0.354	0.117	0	on	EHBP1L1
MAP3K11	0	0.417420674133862	0.234	0.071	0	on	MAP3K11
AP5B1	0	0.266481587196954	0.11	0.02	0	on	AP5B1
CFL1	0	0.577783137445764	0.942	0.788	0	on	CFL1
CTSW	0	-1.30950597850253	0.067	0.328	0	off	CTSW
CATSPER1	0	0.281395038951008	0.103	0.009	0	on	CATSPER1
ADRBK1	0	0.408587191037962	0.186	0.051	0	on	ADRBK1
ANKRD13D	0	0.419720201886495	0.289	0.12	0	on	ANKRD13D
TBC1D10C	0	-0.555221461644862	0.172	0.296	0	off	TBC1D10C
GSTP1	0	0.765199812984925	0.85	0.516	0	on	GSTP1
UNC93B1	0	0.42536306284226	0.245	0.08	0	on	UNC93B1
ALDH3B1	0	0.482407412403036	0.183	0.015	0	on	ALDH3B1
TCIRG1	0	0.63746895627752	0.357	0.107	0	on	TCIRG1
CCND1	0	-1.68841476310777	0.016	0.118	0	off	CCND1
LAMTOR1	0	0.741148515931146	0.601	0.293	0	on	LAMTOR1
ARAP1	0	0.48457263506502	0.223	0.044	0	on	ARAP1
ATG16L2	0	0.422312523286226	0.237	0.073	0	on	ATG16L2
RELT	0	0.41936155840726	0.19	0.033	0	on	RELT
SPCS2	0	-0.837983233113771	0.418	0.515	0	off	SPCS2
ARRB1	0	0.384665968896575	0.167	0.024	0	on	ARRB1
RPS3	0	-0.836567044144387	0.981	0.975	0	off	RPS3
ACER3	0	0.467305005153786	0.204	0.035	0	on	ACER3
PAK1	0	0.720119045085939	0.323	0.056	0	on	PAK1
PRCP	0	0.321963218943155	0.222	0.09	0	on	PRCP
PICALM	0	0.686938389364987	0.354	0.094	0	on	PICALM
CTSC	0	0.289489332019928	0.428	0.235	0	on	CTSC
SLC36A4	0	0.38213274658154	0.172	0.043	0	on	SLC36A4
SMCO4	0	0.715841035018014	0.29	0.034	0	on	SMCO4
BIRC3	0	-1.16174572414695	0.136	0.27	0	off	BIRC3
CASP4	0	0.264246942350487	0.403	0.245	0	on	CASP4
CASP1	0	0.96333975701848	0.519	0.143	0	on	CASP1
CARD16	0	1.02327454292535	0.627	0.244	0	on	CARD16
ATM	0	-0.555611054283033	0.303	0.413	0	off	ATM
POU2AF1	0	-0.574255058935347	0.02	0.147	0	off	POU2AF1
TIMM8B	0	0.456354304955258	0.401	0.184	0	on	TIMM8B
SDHD	0	0.258468172793835	0.284	0.152	0	on	SDHD
IL18	0	0.291918820052289	0.122	0.018	0	on	IL18
IL10RA	0	0.303604595591637	0.343	0.177	0	on	IL10RA
CD3E	0	-1.57362360613203	0.071	0.416	0	off	CD3E
CD3G	0	-1.34502109505758	0.054	0.346	0	off	CD3G
ATP5L	0	0.446165870775837	0.493	0.376	0	on	ATP5L
DDX6	0	-0.488001570548658	0.3	0.403	0	off	DDX6
RPS25	0	-0.746940558851666	0.976	0.964	0	off	RPS25
CBL	0	0.303124964575066	0.216	0.089	0	on	CBL
HSPA8	0	-0.587045069068266	0.519	0.6	0	off	HSPA8
NRGN	0	0.712709938763765	0.286	0.02	0	on	NRGN
APLP2	0	1.72591307092373	0.736	0.168	0	on	APLP2
KLF6	0	0.433192777816255	0.758	0.504	0	on	KLF6
GDI2	0	0.622307602861599	0.576	0.297	0	on	GDI2
ATP5C1	0	0.317458320307439	0.251	0.129	0	on	ATP5C1
CELF2	0	0.265840327499464	0.564	0.392	0	on	CELF2
OPTN	0	-0.552099585759524	0.044	0.181	0	off	OPTN
VIM	0	1.4990886769552	0.952	0.706	0	on	VIM
DNAJC1	0	-0.605769534529022	0.154	0.245	0	off	DNAJC1
MAP3K8	0	0.285183717279068	0.242	0.106	0	on	MAP3K8
KIF5B	0	0.283569291520974	0.39	0.234	0	on	KIF5B
CCNY	0	0.516650352510602	0.295	0.097	0	on	CCNY
CSGALNACT2	0	0.50331547427304	0.264	0.077	0	on	CSGALNACT2
RASSF4	0	0.687509729075696	0.276	0.027	0	on	RASSF4
ALOX5	0	0.676360772861081	0.292	0.051	0	on	ALOX5
NCOA4	0	0.828420523302689	0.445	0.125	0	on	NCOA4
UBE2D1	0	0.727484557786684	0.346	0.075	0	on	UBE2D1
ARID5B	0	-0.612212365439937	0.062	0.209	0	off	ARID5B
JMJD1C	0	0.359631564826321	0.414	0.249	0	on	JMJD1C
DDX21	0	0.453728273698582	0.575	0.355	0	on	DDX21
SRGN	0	1.71732797461691	0.959	0.632	0	on	SRGN
HK1	0	0.325040995825566	0.219	0.079	0	on	HK1
EIF4EBP2	0	0.433538415640626	0.317	0.134	0	on	EIF4EBP2
C10orf54	0	0.945257058508671	0.383	0.131	0	on	C10orf54
PSAP	0	2.11001575891341	0.904	0.402	0	on	PSAP
ANAPC16	0	-0.427148005113445	0.502	0.563	0	off	ANAPC16
DDIT4	0	-0.787221149774708	0.146	0.309	0	off	DDIT4
MICU1	0	0.309971280427653	0.196	0.072	0	on	MICU1
VCL	0	0.487242710616533	0.27	0.08	0	on	VCL
RPS24	0	0.371833396393487	0.994	0.973	0	on	RPS24
PPIF	0	0.387802630533653	0.176	0.046	0	on	PPIF
TSPAN14	0	0.258059367507968	0.254	0.123	0	on	TSPAN14
GLUD1	0	0.264459714836434	0.222	0.101	0	on	GLUD1
PTEN	0	0.426220543035211	0.347	0.167	0	on	PTEN
LIPA	0	0.416347132591859	0.24	0.077	0	on	LIPA
IFIT3	0	0.288263419789805	0.118	0.034	0	on	IFIT3
HHEX	0	0.42483307879483	0.2	0.04	0	on	HHEX
ENTPD1	0	0.734571377029789	0.276	0.028	0	on	ENTPD1
PIK3AP1	0	0.652619862336679	0.313	0.066	0	on	PIK3AP1
FRAT2	0	0.348654410126569	0.154	0.036	0	on	FRAT2
RRP12	0	0.350701907974283	0.147	0.034	0	on	RRP12
PGAM1	0	0.816070089751656	0.576	0.247	0	on	PGAM1
TRIM8	0	0.305471029342383	0.214	0.09	0	on	TRIM8
USMG5	0	0.391210790984968	0.38	0.243	0	on	USMG5
GSTO1	0	0.74686283135925	0.549	0.225	0	on	GSTO1
PDCD4	0	-0.548137956746803	0.261	0.374	0	off	PDCD4
SHOC2	0	0.356502918239301	0.328	0.163	0	on	SHOC2
TCF7L2	0	0.559757447054453	0.18	0.026	0	on	TCF7L2
ABLIM1	0	-0.369607213622698	0.018	0.11	0	off	ABLIM1
SHTN1	0	0.63516957863727	0.221	0.014	0	on	SHTN1
EIF3A	0	0.376019191629196	0.55	0.35	0	on	EIF3A
FAM45A	0	0.575411266144946	0.349	0.119	0	on	FAM45A
PRDX3	0	0.51016402320335	0.343	0.122	0	on	PRDX3
CHST15	0	0.314249625723631	0.163	0.054	0	on	CHST15
PTPRE	0	1.25830947662736	0.557	0.114	0	on	PTPRE
WNK1	0	0.252371877757427	0.336	0.198	0	on	WNK1
CCND2	0	-0.595246952738957	0.097	0.203	0	off	CCND2
TNFRSF1A	0	0.575355244828902	0.271	0.055	0	on	TNFRSF1A
LTBR	0	0.421158149566801	0.166	0.016	0	on	LTBR
CD27	0	-0.776185309444717	0.031	0.218	0	off	CD27
GAPDH	0	1.41306114558636	0.963	0.766	0	on	GAPDH
CD4	0	0.6848822539624	0.346	0.087	0	on	CD4
TPI1	0	0.73709659614963	0.719	0.408	0	on	TPI1
C12orf57	0	-0.725258907637389	0.334	0.541	0	off	C12orf57
PTPN6	0	0.570423107328331	0.53	0.27	0	on	PTPN6
CLEC4A	0	0.935012466951095	0.348	0.023	0	on	CLEC4A
LINC00937	0	0.313038551403888	0.103	0.006	0	on	LINC00937
M6PR	0	0.310528110851399	0.401	0.232	0	on	M6PR
KLRG1	0	-0.620362038433246	0.034	0.148	0	off	KLRG1
CLEC2D	0	-0.936494183631079	0.105	0.33	0	off	CLEC2D
KLRD1	0	-1.09768135886957	0.044	0.181	0	off	KLRD1
YBX3	0	0.477609268550839	0.398	0.149	0	on	YBX3
ETV6	0	0.316722151157223	0.214	0.086	0	on	ETV6
HEBP1	0	0.267995934640154	0.191	0.063	0	on	HEBP1
H2AFJ	0	0.432471869422847	0.384	0.18	0	on	H2AFJ
ARHGDIB	0	0.273857925869967	0.853	0.668	0	on	ARHGDIB
MGST1	0	1.125598484017	0.405	0.032	0	on	MGST1
LDHB	0	-0.841814302455203	0.396	0.534	0	off	LDHB
FGD4	0	0.449642272849104	0.203	0.044	0	on	FGD4
LRRK2	0	1.22956171193149	0.429	0.052	0	on	LRRK2
ANO6	0	0.322849936276913	0.167	0.046	0	on	ANO6
SLC38A1	0	-0.815554363614584	0.059	0.285	0	off	SLC38A1
FKBP11	0	-1.07222549122438	0.075	0.31	0	off	FKBP11
ARF3	0	0.314189377610547	0.231	0.092	0	on	ARF3
TUBA1A	0	0.658266070886717	0.523	0.261	0	on	TUBA1A
DAZAP2	0	0.794376592537484	0.746	0.424	0	on	DAZAP2
NR4A1	0	0.483398959694658	0.196	0.048	0	on	NR4A1
ITGB7	0	-0.579891821174472	0.079	0.195	0	off	ITGB7
PFDN5	0	0.485783971514147	0.957	0.864	0	on	PFDN5
SP1	0	0.296055213785662	0.174	0.062	0	on	SP1
PRR13	0	0.559215317077783	0.671	0.403	0	on	PRR13
PCBP2	0	0.373650710934764	0.723	0.538	0	on	PCBP2
ATP5G2	0	0.784996503515384	0.495	0.347	0	on	ATP5G2
NFE2	0	0.549091672851613	0.2	0.021	0	on	NFE2
ZNF385A	0	0.741835619048172	0.281	0.017	0	on	ZNF385A
NCKAP1L	0	0.605357038546822	0.436	0.174	0	on	NCKAP1L
BLOC1S1	0	0.758143653045711	0.634	0.32	0	on	BLOC1S1
CD63	0	0.310474622944636	0.63	0.428	0	on	CD63
RPL41	0	-0.554911940736906	0.994	0.993	0	off	RPL41
MYL6	0	0.740383874464001	0.95	0.797	0	on	MYL6
STAT2	0	0.449570753565309	0.277	0.107	0	on	STAT2
ATP5B	0	0.299654773187185	0.281	0.163	0	on	ATP5B
STAT6	0	0.405662775441206	0.279	0.103	0	on	STAT6
LRP1	0	0.935881528291377	0.334	0.018	0	on	LRP1
STAC3	0	0.305881101867267	0.122	0.01	0	on	STAC3
USP15	0	0.52319072980429	0.523	0.297	0	on	USP15
RASSF3	0	0.457029032597522	0.3	0.115	0	on	RASSF3
GNS	0	0.78026160988651	0.333	0.051	0	on	GNS
TMBIM4	0	0.30594444384314	0.496	0.334	0	on	TMBIM4
LYZ	0	3.82428592204078	0.947	0.298	0	on	LYZ
RP11-1143G9.4	0	2.70802613065497	0.437	0.061	0	on	RP11-1143G9.4
GLIPR1	0	1.19345511100797	0.653	0.191	0	on	GLIPR1
OSBPL8	0	0.416156244377354	0.398	0.216	0	on	OSBPL8
DUSP6	0	1.6369169528963	0.48	0.063	0	on	DUSP6
ATP2B1	0	0.579929429388768	0.383	0.173	0	on	ATP2B1
LINC00936	0	0.7610518268752	0.231	0.057	0	on	LINC00936
BTG1	0	-0.719807306945429	0.822	0.8	0	off	BTG1
PLXNC1	0	0.538755286560737	0.237	0.06	0	on	PLXNC1
LTA4H	0	1.22150315142134	0.609	0.183	0	on	LTA4H
TMPO	0	0.358547159663959	0.367	0.209	0	on	TMPO
SLC25A3	0	0.423772650292482	0.675	0.462	0	on	SLC25A3
APAF1	0	0.598470133172586	0.246	0.042	0	on	APAF1
KIAA1033	0	0.291259893934489	0.139	0.041	0	on	KIAA1033
CKAP4	0	0.619028589919505	0.317	0.113	0	on	CKAP4
ISCU	0	-0.433751952914925	0.293	0.384	0	off	ISCU
SELPLG	0	0.471013405103217	0.376	0.164	0	on	SELPLG
CORO1C	0	0.470366605027345	0.247	0.067	0	on	CORO1C
GLTP	0	0.312759559230304	0.257	0.115	0	on	GLTP
ARPC3	0	0.831400830336512	0.884	0.644	0	on	ARPC3
VPS29	0	0.440518542369236	0.48	0.261	0	on	VPS29
SH2B3	0	0.595462400849766	0.266	0.044	0	on	SH2B3
ALDH2	0	0.971713284372353	0.368	0.042	0	on	ALDH2
RPL6	0	-0.282723791835944	0.982	0.961	0	off	RPL6
OAS1	0	0.406740064953842	0.238	0.085	0	on	OAS1
OAS3	0	0.250925056707299	0.117	0.034	0	on	OAS3
OAS2	0	0.271329259757611	0.173	0.075	0	on	OAS2
MED13L	0	0.439682219254462	0.327	0.149	0	on	MED13L
TESC	0	0.548217380961957	0.255	0.051	0	on	TESC
PEBP1	0	-0.73952360352669	0.244	0.437	0	off	PEBP1
RPLP0	0	-0.517752230157189	0.908	0.924	0	off	RPLP0
DYNLL1	0	0.33459384275685	0.644	0.429	0	on	DYNLL1
P2RX7	0	0.268467077252231	0.122	0.026	0	on	P2RX7
CAMKK2	0	0.379615383348663	0.17	0.038	0	on	CAMKK2
RHOF	0	-0.512869149081383	0.115	0.235	0	off	RHOF
C12orf65	0	-0.275070741254089	0.035	0.105	0	off	C12orf65
RILPL2	0	0.758601199451368	0.426	0.12	0	on	RILPL2
MPHOSPH8	0	-0.477349987728943	0.304	0.394	0	off	MPHOSPH8
ZDHHC20	0	0.48231873183128	0.259	0.079	0	on	ZDHHC20
MTMR6	0	0.292083619045068	0.16	0.054	0	on	MTMR6
NUP58	0	0.262068789302365	0.175	0.073	0	on	NUP58
RPL21	0	-0.432914317997575	0.988	0.968	0	off	RPL21
ATP5EP2	0	0.332434799032436	0.184	0.098	0	on	ATP5EP2
POMP	0	0.532719756017333	0.649	0.381	0	on	POMP
FRY	0	0.362841949527502	0.136	0.018	0	on	FRY
EPSTI1	0	0.414411693602196	0.283	0.133	0	on	EPSTI1
DNAJC15	0	0.27031679650809	0.336	0.194	0	on	DNAJC15
LCP1	0	1.12227481965421	0.826	0.428	0	on	LCP1
ITM2B	0	0.469500529480218	0.858	0.719	0	on	ITM2B
RCBTB2	0	0.303839958570522	0.19	0.069	0	on	RCBTB2
WDFY2	0	0.470744082310589	0.252	0.074	0	on	WDFY2
TM9SF2	0	0.414282424627711	0.329	0.146	0	on	TM9SF2
TNFSF13B	0	1.68720249762263	0.638	0.058	0	on	TNFSF13B
IRS2	0	0.901316109209748	0.349	0.072	0	on	IRS2
CARS2	0	0.505656836846314	0.256	0.07	0	on	CARS2
ATP11A	0	0.51131594804907	0.228	0.039	0	on	ATP11A
LAMP1	0	0.301203652262775	0.348	0.192	0	on	LAMP1
RNASE6	0	1.10016904707968	0.452	0.063	0	on	RNASE6
ARHGEF40	0	0.42374030615629	0.144	0.014	0	on	ARHGEF40
OXA1L	0	0.273469214845355	0.308	0.17	0	on	OXA1L
SLC7A7	0	1.12167640713593	0.44	0.048	0	on	SLC7A7
DHRS4L2	0	0.317701604836209	0.214	0.083	0	on	DHRS4L2
PSME2	0	0.28686881824618	0.587	0.461	0	on	PSME2
LTB4R	0	0.39929059565305	0.177	0.038	0	on	LTB4R
GZMH	0	-1.19804745454006	0.045	0.169	0	off	GZMH
GZMB	0	-1.06230104310303	0.047	0.147	0	off	GZMB
SPTSSA	0	0.417708526044471	0.232	0.072	0	on	SPTSSA
BAZ1A	0	0.362447168564449	0.413	0.219	0	on	BAZ1A
NFKBIA	0	0.688161607983048	0.663	0.457	0	on	NFKBIA
MIS18BP1	0	0.450946097383391	0.38	0.184	0	on	MIS18BP1
RPS29	0	-0.922498558943551	0.979	0.971	0	off	RPS29
RPL36AL	0	-0.370402314406829	0.846	0.839	0	off	RPL36AL
SOS2	0	0.265321852426633	0.168	0.071	0	on	SOS2
NIN	0	0.378420053955987	0.301	0.139	0	on	NIN
PYGL	0	0.640585505146332	0.224	0.012	0	on	PYGL
GCH1	0	0.313099430222255	0.163	0.048	0	on	GCH1
LGALS3	0	1.26218517045208	0.566	0.115	0	on	LGALS3
PELI2	0	0.290064927967808	0.112	0.016	0	on	PELI2
SYNE2	0	-1.06504700698105	0.056	0.311	0	off	SYNE2
ZFP36L1	0	0.871763825586519	0.494	0.251	0	on	ZFP36L1
ACTN1	0	0.453546915541047	0.218	0.057	0	on	ACTN1
PSEN1	0	0.362022937329633	0.206	0.064	0	on	PSEN1
NUMB	0	0.655136084211537	0.361	0.107	0	on	NUMB
NPC2	0	1.36216880395146	0.761	0.311	0	on	NPC2
FOS	0	2.00481671823675	0.9	0.463	0	on	FOS
JDP2	0	0.430267729878644	0.166	0.024	0	on	JDP2
SPTLC2	0	0.538793721991005	0.271	0.066	0	on	SPTLC2
NDUFB1	0	0.733961004077733	0.745	0.459	0	on	NDUFB1
ITPK1	0	0.279806171054115	0.141	0.035	0	on	ITPK1
DDX24	0	-0.736136744267223	0.354	0.513	0	off	DDX24
IFI27L2	0	0.448925000191824	0.429	0.211	0	on	IFI27L2
DICER1	0	0.485409664388281	0.305	0.12	0	on	DICER1
EVL	0	-1.02304359772133	0.222	0.458	0	off	EVL
WARS	0	0.820813636741084	0.367	0.095	0	on	WARS
RCOR1	0	0.374970392358032	0.177	0.043	0	on	RCOR1
TNFAIP2	0	1.35092085471664	0.473	0.029	0	on	TNFAIP2
C14orf2	0	1.08689335089148	0.487	0.291	0	on	C14orf2
IGHG1	0	-2.89531333928276	0.251	0.328	0	off	IGHG1
IGHG3	0	-3.16216449489628	0.211	0.31	0	off	IGHG3
IGHM	0	-1.53788147673646	0.047	0.188	0	off	IGHM
CYFIP1	0	0.418055171708566	0.178	0.03	0	on	CYFIP1
SNRPN	0	-0.640472545445992	0.074	0.261	0	off	SNRPN
NOP10	0	0.572346476637322	0.597	0.33	0	on	NOP10
GOLGA8B	0	-0.408971895368451	0.025	0.129	0	off	GOLGA8B
RASGRP1	0	-0.558915816119526	0.03	0.164	0	off	RASGRP1
PLCB2	0	0.448181770165967	0.22	0.05	0	on	PLCB2
CHP1	0	0.657692144354653	0.353	0.096	0	on	CHP1
ZNF106	0	0.775805190280446	0.465	0.169	0	on	ZNF106
SNAP23	0	0.370800554287877	0.295	0.128	0	on	SNAP23
SERF2	0	0.660929883536046	0.977	0.907	0	on	SERF2
SPG11	0	0.256423747480342	0.228	0.11	0	on	SPG11
B2M	0	-0.296290069129843	0.999	0.995	0	off	B2M
SQRDL	0	0.255127116983936	0.136	0.045	0	on	SQRDL
GABPB1-AS1	0	-0.590425665717001	0.213	0.307	0	off	GABPB1-AS1
DMXL2	0	1.11848418446773	0.374	0.022	0	on	DMXL2
TMOD3	0	0.253683859385557	0.288	0.16	0	on	TMOD3
RAB27A	0	0.480195866465269	0.321	0.13	0	on	RAB27A
ADAM10	0	0.428498492853649	0.349	0.159	0	on	ADAM10
BNIP2	0	0.601471724436563	0.429	0.18	0	on	BNIP2
ANXA2	0	1.41369435224419	0.765	0.279	0	on	ANXA2
RORA	0	-0.801647213635155	0.042	0.232	0	off	RORA
VPS13C	0	0.273327100579216	0.41	0.269	0	on	VPS13C
LACTB	0	0.596621353735578	0.277	0.058	0	on	LACTB
USP3	0	0.548976720042661	0.386	0.161	0	on	USP3
FAM96A	0	0.358547749724352	0.31	0.15	0	on	FAM96A
OAZ2	0	0.446699152128747	0.273	0.095	0	on	OAZ2
PLEKHO2	0	0.273045600861635	0.124	0.024	0	on	PLEKHO2
SPG21	0	0.650478344517285	0.378	0.118	0	on	SPG21
MAP2K1	0	0.264215274320113	0.207	0.094	0	on	MAP2K1
RPL4	0	-0.387494417032547	0.891	0.875	0	off	RPL4
ANP32A	0	0.427892293320314	0.497	0.284	0	on	ANP32A
TLE3	0	0.257869849744071	0.2	0.101	0	on	TLE3
PKM	0	1.08823269513902	0.677	0.288	0	on	PKM
ADPGK	0	0.433150399412326	0.307	0.122	0	on	ADPGK
NPTN	0	0.397267156494096	0.198	0.054	0	on	NPTN
CSK	0	0.356060150315329	0.405	0.227	0	on	CSK
COX5A	0	0.262516031837049	0.536	0.37	0	on	COX5A
C15orf39	0	0.443482982260642	0.202	0.047	0	on	C15orf39
PSMA4	0	0.541295684922554	0.556	0.31	0	on	PSMA4
CTSH	0	1.12616051779322	0.498	0.077	0	on	CTSH
BCL2A1	0	0.734078815751913	0.317	0.089	0	on	BCL2A1
SEC11A	0	0.682907156044277	0.625	0.328	0	on	SEC11A
AKAP13	0	0.268564508616295	0.538	0.375	0	on	AKAP13
ISG20	0	-1.2041552094724	0.15	0.479	0	off	ISG20
ABHD2	0	0.34157507781051	0.205	0.068	0	on	ABHD2
IQGAP1	0	1.06482016569828	0.737	0.335	0	on	IQGAP1
FES	0	0.711386488419788	0.271	0.026	0	on	FES
SLCO3A1	0	0.423613185613988	0.256	0.084	0	on	SLCO3A1
MEF2A	0	0.332572506054818	0.281	0.133	0	on	MEF2A
TARSL2	0	-0.350370565086805	0.046	0.132	0	off	TARSL2
MSRB1	0	0.88628845951545	0.346	0.042	0	on	MSRB1
RPS2	0	-0.362222474554232	0.982	0.959	0	off	RPS2
TCEB2	0	0.841719461630063	0.475	0.29	0	on	TCEB2
IL32	0	-2.1556805974049	0.128	0.488	0	off	IL32
ROGDI	0	0.44856063236658	0.197	0.035	0	on	ROGDI
C16orf72	0	0.408473165371551	0.325	0.154	0	on	C16orf72
TNFRSF17	0	-0.944834167281245	0.028	0.172	0	off	TNFRSF17
CPPED1	0	1.10660262764185	0.422	0.033	0	on	CPPED1
RPS15A	0	-0.609480103967294	0.99	0.972	0	off	RPS15A
METTL9	0	0.970874768764502	0.581	0.252	0	on	METTL9
IGSF6	0	1.41927048652283	0.509	0.037	0	on	IGSF6
PRKCB	0	0.385243901062325	0.511	0.286	0	on	PRKCB
APOBR	0	0.563685371796039	0.243	0.038	0	on	APOBR
SULT1A1	0	0.791007269668838	0.32	0.051	0	on	SULT1A1
LAT	0	-0.745507716664447	0.055	0.237	0	off	LAT
TMEM219	0	0.506878084456845	0.47	0.241	0	on	TMEM219
ALDOA	0	0.910570286014158	0.529	0.301	0	on	ALDOA
PPP4C	0	0.347202468706406	0.375	0.194	0	on	PPP4C
CORO1A	0	0.40176861565055	0.838	0.629	0	on	CORO1A
SEPT1	0	-0.554188554486396	0.089	0.235	0	off	SEPT1
BCKDK	0	0.265644287749096	0.166	0.06	0	on	BCKDK
PYCARD	0	1.50847874649161	0.744	0.215	0	on	PYCARD
ITGAM	0	1.06963883737291	0.4	0.043	0	on	ITGAM
ITGAX	0	0.642344632464062	0.255	0.028	0	on	ITGAX
VPS35	0	0.483907467184737	0.386	0.171	0	on	VPS35
ADCY7	0	0.395354567565549	0.254	0.085	0	on	ADCY7
MT2A	0	0.662855617590577	0.513	0.306	0	on	MT2A
CKLF	0	0.399182699988044	0.489	0.29	0	on	CKLF
ATP6V0D1	0	0.863698712833933	0.475	0.128	0	on	ATP6V0D1
PSMB10	0	0.281874266261091	0.332	0.188	0	on	PSMB10
DPEP2	0	0.268081551912813	0.151	0.048	0	on	DPEP2
ZFHX3	0	0.439019764697183	0.169	0.022	0	on	ZFHX3
CMIP	0	0.516166496485274	0.289	0.086	0	on	CMIP
HSBP1	0	0.925288512764424	0.522	0.15	0	on	HSBP1
COTL1	0	2.10865658279672	0.894	0.324	0	on	COTL1
ZDHHC7	0	0.386464629523214	0.184	0.04	0	on	ZDHHC7
KIAA0513	0	0.28913028081423	0.122	0.023	0	on	KIAA0513
COX4I1	0	0.388179335935217	0.917	0.806	0	on	COX4I1
CYBA	0	0.692479157259363	0.957	0.819	0	on	CYBA
RPL13	0	-0.514547923176113	0.996	0.993	0	off	RPL13
YWHAE	0	0.341509529581993	0.504	0.299	0	on	YWHAE
SLC43A2	0	0.683418288628391	0.263	0.028	0	on	SLC43A2
MIR22HG	0	0.378690800362828	0.163	0.032	0	on	MIR22HG
ARRB2	0	0.995356369795591	0.569	0.167	0	on	ARRB2
CXCL16	0	0.427911114301049	0.154	0.017	0	on	CXCL16
PFN1	0	0.475930768394721	0.95	0.802	0	on	PFN1
SCIMP	0	0.664268752232184	0.266	0.029	0	on	SCIMP
TXNDC17	0	0.441704832827189	0.353	0.154	0	on	TXNDC17
XAF1	0	0.335616809750727	0.312	0.165	0	on	XAF1
RNASEK	0	0.411398433866008	0.206	0.096	0	on	RNASEK
ASGR1	0	0.989788496090967	0.351	0.016	0	on	ASGR1
GABARAP	0	1.14796226164581	0.429	0.144	0	on	GABARAP
CTDNEP1	0	0.269406481333511	0.276	0.15	0	on	CTDNEP1
ACAP1	0	-0.832159664475316	0.175	0.377	0	off	ACAP1
EIF4A1	0	0.252889594484333	0.449	0.279	0	on	EIF4A1
CD68	0	1.69024483062054	0.632	0.051	0	on	CD68
SAT2	0	0.483700468091937	0.385	0.176	0	on	SAT2
KDM6B	0	0.401539577567785	0.238	0.082	0	on	KDM6B
NAA38	0	0.395851625695913	0.512	0.311	0	on	NAA38
TRAPPC1	0	0.301292551841833	0.544	0.364	0	on	TRAPPC1
PER1	0	0.276828835653248	0.173	0.066	0	on	PER1
UBB	0	-0.547085890422547	0.691	0.739	0	off	UBB
TNFRSF13B	0	-0.431954949104772	0.016	0.105	0	off	TNFRSF13B
FLII	0	0.303891653447055	0.22	0.095	0	on	FLII
RP11-160E2.6	0	0.354041231706066	0.198	0.087	0	on	RP11-160E2.6
SPECC1	0	0.383371431309573	0.183	0.043	0	on	SPECC1
MAP2K3	0	0.543829679389367	0.32	0.106	0	on	MAP2K3
WSB1	0	0.779887140155473	0.573	0.253	0	on	WSB1
LGALS9	0	0.906288849758975	0.438	0.092	0	on	LGALS9
RAB34	0	0.256641583604179	0.125	0.027	0	on	RAB34
RPL23A	0	-0.839343907046224	0.96	0.958	0	off	RPL23A
FLOT2	0	0.293379931723615	0.232	0.111	0	on	FLOT2
TAOK1	0	0.359872477395988	0.273	0.125	0	on	TAOK1
SSH2	0	0.380307174337213	0.305	0.136	0	on	SSH2
CPD	0	0.407082571287952	0.195	0.056	0	on	CPD
ADAP2	0	0.551591940571924	0.21	0.019	0	on	ADAP2
RNF135	0	0.286603374654375	0.149	0.04	0	on	RNF135
EVI2B	0	0.930871920315419	0.753	0.424	0	on	EVI2B
EVI2A	0	0.643422883532533	0.457	0.206	0	on	EVI2A
RHOT1	0	0.286960809543675	0.177	0.063	0	on	RHOT1
ZNF207	0	0.303973234005865	0.496	0.327	0	on	ZNF207
CCL5	0	-2.13519351030886	0.128	0.321	0	off	CCL5
CCL4	0	-1.0296519532553	0.059	0.167	0	off	CCL4
MLLT6	0	-0.393253257262078	0.103	0.188	0	off	MLLT6
PSMB3	0	0.487760613827006	0.599	0.362	0	on	PSMB3
LASP1	0	0.410424985250216	0.303	0.119	0	on	LASP1
RPL19	0	-0.421032813049434	0.988	0.976	0	off	RPL19
IKZF3	0	-0.884000268334699	0.043	0.271	0	off	IKZF3
ORMDL3	0	-0.295571612136949	0.03	0.108	0	off	ORMDL3
RARA	0	0.421426491056612	0.205	0.048	0	on	RARA
RAB5C	0	0.359241660327798	0.376	0.193	0	on	RAB5C
ATP6V0A1	0	0.283827179796204	0.166	0.063	0	on	ATP6V0A1
IFI35	0	0.293973676606261	0.237	0.113	0	on	IFI35
DUSP3	0	0.359813571876944	0.146	0.019	0	on	DUSP3
GRN	0	2.11905763058535	0.807	0.151	0	on	GRN
FMNL1	0	0.551578699287707	0.493	0.246	0	on	FMNL1
ARHGAP27	0	0.329821773820335	0.179	0.052	0	on	ARHGAP27
SKAP1	0	-0.705536494063564	0.032	0.216	0	off	SKAP1
CALCOCO2	0	0.271165942478628	0.283	0.149	0	on	CALCOCO2
ABI3	0	0.271620825653246	0.192	0.074	0	on	ABI3
PPP1R9B	0	0.325571013016854	0.194	0.063	0	on	PPP1R9B
SCPEP1	0	1.02898709336377	0.472	0.092	0	on	SCPEP1
MSI2	0	-0.450350401435541	0.094	0.198	0	off	MSI2
SUPT4H1	0	0.433527741256615	0.407	0.205	0	on	SUPT4H1
CLTC	0	0.510801185372822	0.363	0.153	0	on	CLTC
VMP1	0	0.950705994201347	0.532	0.19	0	on	VMP1
USP32	0	0.26092746384797	0.136	0.037	0	on	USP32
MAP3K3	0	0.415348840574443	0.214	0.057	0	on	MAP3K3
CD79B	0	-0.830183864271018	0.116	0.21	0	off	CD79B
PECAM1	0	0.974202595400085	0.461	0.116	0	on	PECAM1
HELZ	0	0.349300199384044	0.32	0.165	0	on	HELZ
PRKAR1A	0	0.485827536501506	0.4	0.189	0	on	PRKAR1A
RPL38	0	-0.36449374422012	0.954	0.935	0	off	RPL38
HN1	0	0.277835093772405	0.187	0.082	0	on	HN1
GRB2	0	0.562119686470714	0.542	0.3	0	on	GRB2
GALK1	0	0.261582391490878	0.15	0.048	0	on	GALK1
TNRC6C	0	-0.373951180480955	0.048	0.133	0	off	TNRC6C
TIMP2	0	0.922744106895635	0.394	0.059	0	on	TIMP2
GAA	0	0.4026257969839	0.179	0.031	0	on	GAA
ACTG1	0	0.502621356353711	0.936	0.778	0	on	ACTG1
ARHGDIA	0	0.431176710222641	0.516	0.305	0	on	ARHGDIA
MAFG	0	0.300011337335697	0.145	0.037	0	on	MAFG
SLC16A3	0	0.740462501871294	0.32	0.05	0	on	SLC16A3
SECTM1	0	0.469703506282276	0.162	0.011	0	on	SECTM1
METRNL	0	0.365864240346342	0.211	0.058	0	on	METRNL
EMILIN2	0	0.750202512725097	0.278	0.02	0	on	EMILIN2
ANKRD12	0	-0.507872904025494	0.414	0.487	0	off	ANKRD12
RAB31	0	1.26332382531067	0.479	0.039	0	on	RAB31
VAPA	0	0.440451201565939	0.555	0.342	0	on	VAPA
CHMP1B	0	0.287341596785077	0.331	0.185	0	on	CHMP1B
IMPA2	0	0.308788779466862	0.13	0.02	0	on	IMPA2
ROCK1	0	0.384660856213746	0.483	0.285	0	on	ROCK1
RIOK3	0	0.477766776251581	0.341	0.148	0	on	RIOK3
ME2	0	0.255358844055833	0.232	0.113	0	on	ME2
MBD2	0	0.442298266777083	0.366	0.184	0	on	MBD2
SEC11C	0	-0.954491162138268	0.205	0.349	0	off	SEC11C
LMAN1	0	-0.541011073245142	0.132	0.25	0	off	LMAN1
BCL2	0	-0.786492807791375	0.064	0.254	0	off	BCL2
SERPINB8	0	0.425488765355819	0.163	0.02	0	on	SERPINB8
ZNF516	0	0.349290638255862	0.127	0.015	0	on	ZNF516
FAM110A	0	0.288260701342236	0.138	0.035	0	on	FAM110A
FKBP1A	0	1.19070838083401	0.738	0.3	0	on	FKBP1A
SIRPA	0	0.613063951391644	0.218	0.01	0	on	SIRPA
C20orf27	0	0.732171431995715	0.378	0.095	0	on	C20orf27
RNF24	0	0.382513758301272	0.162	0.034	0	on	RNF24
PRNP	0	0.415002721116967	0.272	0.107	0	on	PRNP
RASSF2	0	0.794259278039834	0.343	0.06	0	on	RASSF2
GPCPD1	0	0.79709279009974	0.389	0.108	0	on	GPCPD1
XRN2	0	0.487163944033081	0.457	0.233	0	on	XRN2
CST3	0	2.73541572953653	0.917	0.234	0	on	CST3
CST7	0	-1.2651631111816	0.084	0.252	0	off	CST7
HCK	0	1.20617734525429	0.467	0.036	0	on	HCK
CHMP4B	0	0.498020934864094	0.359	0.149	0	on	CHMP4B
EIF6	0	0.276587763735119	0.316	0.175	0	on	EIF6
SCAND1	0	0.312398221067648	0.527	0.353	0	on	SCAND1
LINC00657	0	0.2602178380651	0.167	0.074	0	on	LINC00657
C20orf24	0	0.557656295465017	0.266	0.091	0	on	C20orf24
SAMHD1	0	1.32166769811527	0.716	0.255	0	on	SAMHD1
MAFB	0	1.57210223306828	0.441	0.028	0	on	MAFB
YWHAB	0	0.610082337857966	0.788	0.545	0	on	YWHAB
CTSA	0	0.69065770244115	0.38	0.11	0	on	CTSA
SULF2	0	0.513282498335819	0.264	0.068	0	on	SULF2
PREX1	0	0.321645223800111	0.265	0.107	0	on	PREX1
ZFAS1	0	0.296437553075837	0.727	0.527	0	on	ZFAS1
B4GALT5	0	0.259141699491931	0.127	0.035	0	on	B4GALT5
CEBPB	0	1.36228525724638	0.638	0.192	0	on	CEBPB
RAE1	0	0.262805034604632	0.144	0.05	0	on	RAE1
CTSZ	0	1.0842304647188	0.573	0.166	0	on	CTSZ
ATP5E	0	0.936706465785065	0.524	0.419	0	on	ATP5E
PSMA7	0	0.366661916501126	0.72	0.535	0	on	PSMA7
RPS21	0	-0.711421637603056	0.969	0.959	0	off	RPS21
OGFR	0	0.378744682748954	0.275	0.112	0	on	OGFR
STMN3	0	-0.369401951009219	0.023	0.115	0	off	STMN3
DNAJC5	0	0.280445996654098	0.149	0.045	0	on	DNAJC5
RGS19	0	0.568024602005026	0.429	0.176	0	on	RGS19
CFD	0	1.87103783039162	0.675	0.08	0	on	CFD
ARID3A	0	0.388913770522155	0.208	0.061	0	on	ARID3A
GPX4	0	0.476358676974382	0.686	0.478	0	on	GPX4
ATP5D	0	0.449109624574329	0.375	0.23	0	on	ATP5D
MIDN	0	0.71120162462903	0.442	0.159	0	on	MIDN
CIRBP	0	-0.635349136855704	0.56	0.678	0	off	CIRBP
NDUFS7	0	0.339415943200416	0.448	0.271	0	on	NDUFS7
RPS15	0	-0.253692915182311	0.991	0.979	0	off	RPS15
UQCR11	0	0.454030702985161	0.82	0.642	0	on	UQCR11
MOB3A	0	0.338463462616761	0.257	0.11	0	on	MOB3A
OAZ1	0	1.31686012980637	0.97	0.797	0	on	OAZ1
GNG7	0	-0.356893006123394	0.035	0.124	0	off	GNG7
AES	0	-0.858790580155035	0.378	0.547	0	off	AES
ZBTB7A	0	0.50060143072654	0.383	0.184	0	on	ZBTB7A
PLIN3	0	0.382600367487223	0.223	0.071	0	on	PLIN3
RPL36	0	-0.480749650550011	0.984	0.97	0	off	RPL36
NDUFA11	0	0.289388841403563	0.603	0.433	0	on	NDUFA11
MCOLN1	0	0.251540035500054	0.126	0.034	0	on	MCOLN1
PNPLA6	0	0.269181826303175	0.149	0.046	0	on	PNPLA6
STXBP2	0	1.51560966480916	0.655	0.149	0	on	STXBP2
RETN	0	1.86426291070119	0.368	0.03	0	on	RETN
CD320	0	-0.462365161095551	0.027	0.149	0	off	CD320
RPS28	0	-0.343048875643341	0.994	0.984	0	off	RPS28
PRAM1	0	1.01703715295754	0.38	0.023	0	on	PRAM1
ICAM1	0	0.267077793048611	0.107	0.021	0	on	ICAM1
C19orf38	0	0.966538853745001	0.38	0.035	0	on	C19orf38
RAB3D	0	0.60783160828001	0.246	0.035	0	on	RAB3D
TMEM205	0	0.355453728803763	0.308	0.149	0	on	TMEM205
WDR83OS	0	0.295493187832756	0.552	0.377	0	on	WDR83OS
C19orf43	0	0.284774950252189	0.362	0.233	0	on	C19orf43
PRDX2	0	-0.744494608792655	0.261	0.424	0	off	PRDX2
LYL1	0	0.412753176797828	0.238	0.064	0	on	LYL1
TRMT1	0	0.480493112409845	0.268	0.088	0	on	TRMT1
STX10	0	0.479769028629853	0.322	0.115	0	on	STX10
CTD-3252C9.4	0	0.344300913015391	0.113	0.025	0	on	CTD-3252C9.4
PRKACA	0	0.479365467291252	0.236	0.057	0	on	PRKACA
ADGRE5	0	0.484089013810813	0.433	0.215	0	on	ADGRE5
ADGRE2	0	0.533541250476254	0.191	0.016	0	on	ADGRE2
TPM4	0	0.284097753450197	0.383	0.229	0	on	TPM4
KLF2	0	-0.614214096626934	0.485	0.535	0	off	KLF2
MYO9B	0	0.438406318208126	0.3	0.113	0	on	MYO9B
BST2	0	0.294257761930565	0.564	0.381	0	on	BST2
PGLS	0	0.877664773326388	0.575	0.226	0	on	PGLS
COLGALT1	0	0.340546771505103	0.181	0.046	0	on	COLGALT1
RPL18A	0	-0.343340970853393	0.989	0.978	0	off	RPL18A
IFI30	0	1.21309397047601	0.396	0.031	0	on	IFI30
NDUFA13	0	0.274576626475444	0.615	0.457	0	on	NDUFA13
GMIP	0	0.302381856143896	0.166	0.049	0	on	GMIP
CEBPG	0	0.256783655245594	0.185	0.075	0	on	CEBPG
COX6B1	0	0.504508429705837	0.831	0.644	0	on	COX6B1
TYROBP	0	2.59593097294714	0.923	0.225	0	on	TYROBP
CAPNS1	0	0.810904474435378	0.546	0.21	0	on	CAPNS1
KCNK6	0	0.349900715461704	0.193	0.063	0	on	KCNK6
ACTN4	0	0.285426612433484	0.342	0.182	0	on	ACTN4
GMFG	0	0.638275143044234	0.843	0.59	0	on	GMFG
ZFP36	0	0.78909957289776	0.719	0.411	0	on	ZFP36
RPS16	0	-0.482061732667606	0.974	0.969	0	off	RPS16
PLD3	0	0.373860429029113	0.261	0.111	0	on	PLD3
BLVRB	0	0.975073936919461	0.646	0.19	0	on	BLVRB
SHKBP1	0	0.540619645437987	0.35	0.124	0	on	SHKBP1
TGFB1	0	0.395787305337068	0.476	0.255	0	on	TGFB1
TMEM91	0	0.329762788038341	0.137	0.027	0	on	TMEM91
RPS19	0	-0.630602217600858	0.988	0.989	0	off	RPS19
CD79A	0	-1.10478888719271	0.033	0.177	0	off	CD79A
POU2F2	0	0.679038767848532	0.5	0.247	0	on	POU2F2
ETHE1	0	0.317928372342906	0.242	0.108	0	on	ETHE1
PLAUR	0	1.31889111218275	0.435	0.034	0	on	PLAUR
VASP	0	0.841706670288499	0.537	0.203	0	on	VASP
AP2S1	0	1.12496682199041	0.703	0.269	0	on	AP2S1
NAPA	0	0.311314898554448	0.271	0.13	0	on	NAPA
EMP3	0	0.690341813694974	0.865	0.642	0	on	EMP3
RPL18	0	-0.455956617959391	0.983	0.971	0	off	RPL18
FTL	0	2.22583191850447	0.994	0.958	0	on	FTL
FLT3LG	0	-0.445676789650864	0.037	0.141	0	off	FLT3LG
RPL13A	0	-0.519561591372821	0.984	0.978	0	off	RPL13A
FCGRT	0	1.29001657769232	0.624	0.161	0	on	FCGRT
NOSIP	0	-0.622536066837499	0.245	0.338	0	off	NOSIP
JOSD2	0	0.300427699242896	0.223	0.093	0	on	JOSD2
CD33	0	0.790296934949725	0.295	0.016	0	on	CD33
SIGLEC10	0	0.299656505870482	0.112	0.017	0	on	SIGLEC10
NLRP12	0	0.327679908858145	0.11	0.005	0	on	NLRP12
MYADM	0	0.75761196177415	0.379	0.11	0	on	MYADM
OSCAR	0	0.705856117316969	0.253	0.011	0	on	OSCAR
MBOAT7	0	0.517283187179264	0.225	0.044	0	on	MBOAT7
TSEN34	0	0.266289600121776	0.174	0.071	0	on	TSEN34
LILRB3	0	1.12740503054038	0.405	0.023	0	on	LILRB3
LILRA2	0	0.775741433231371	0.292	0.019	0	on	LILRA2
LILRB1	0	0.58176224268046	0.254	0.059	0	on	LILRB1
LILRB4	0	0.348735185566634	0.184	0.032	0	on	LILRB4
TMEM238	0	-0.293185329562455	0.029	0.104	0	off	TMEM238
EPN1	0	0.284874117202424	0.225	0.101	0	on	EPN1
RPS5	0	-0.956758392868745	0.901	0.939	0	off	RPS5
CHMP2A	0	0.347060328980161	0.448	0.274	0	on	CHMP2A
IL17RA	0	1.06323439161553	0.433	0.074	0	on	IL17RA
CECR1	0	0.644883966766266	0.234	0.045	0	on	CECR1
BID	0	0.600093750918621	0.346	0.113	0	on	BID
COMT	0	0.515354146457508	0.34	0.125	0	on	COMT
MAPK1	0	0.50067960512059	0.353	0.133	0	on	MAPK1
PPM1F	0	0.461629435288705	0.194	0.031	0	on	PPM1F
DERL3	0	-0.975291928365383	0.044	0.194	0	off	DERL3
ADRBK2	0	0.292627125264521	0.105	0.014	0	on	ADRBK2
XBP1	0	-0.800368517593418	0.316	0.408	0	off	XBP1
AP1B1	0	0.283815129363796	0.186	0.066	0	on	AP1B1
UQCR10	0	0.324173685363986	0.673	0.493	0	on	UQCR10
MTMR3	0	0.257423828864679	0.13	0.038	0	on	MTMR3
SELM	0	-0.365438807231332	0.031	0.102	0	off	SELM
PIK3IP1	0	-0.704784905984866	0.072	0.238	0	off	PIK3IP1
YWHAH	0	0.426174455513824	0.334	0.146	0	on	YWHAH
TOM1	0	0.378599723295475	0.183	0.045	0	on	TOM1
HMOX1	0	0.604788191850092	0.221	0.021	0	on	HMOX1
MYH9	0	0.422302794905758	0.513	0.292	0	on	MYH9
NCF4	0	0.490495250917359	0.239	0.056	0	on	NCF4
CSF2RB	0	0.363836071345312	0.142	0.02	0	on	CSF2RB
LGALS1	0	2.03300946836308	0.922	0.42	0	on	LGALS1
TRIOBP	0	0.346981007201257	0.178	0.049	0	on	TRIOBP
APOBEC3A	0	1.33484411024617	0.345	0.019	0	on	APOBEC3A
RPL3	0	-1.02580754763834	0.965	0.977	0	off	RPL3
RBX1	0	0.460579513177435	0.591	0.358	0	on	RBX1
EP300	0	0.335270970109969	0.284	0.143	0	on	EP300
MEI1	0	-0.433940693238872	0.034	0.138	0	off	MEI1
NAGA	0	0.527577886682316	0.225	0.031	0	on	NAGA
NFAM1	0	0.669070840098128	0.234	0.009	0	on	NFAM1
TSPO	0	1.77831407312544	0.898	0.45	0	on	TSPO
PARVG	0	0.52606976295984	0.354	0.121	0	on	PARVG
KIAA0930	0	0.705978627669199	0.322	0.061	0	on	KIAA0930
PLXNB2	0	0.625816680358307	0.252	0.029	0	on	PLXNB2
SCO2	0	0.662773924857973	0.217	0.039	0	on	SCO2
TYMP	0	2.09377018659365	0.8	0.223	0	on	TYMP
ODF3B	0	0.633785806994097	0.273	0.053	0	on	ODF3B
SAMSN1	0	0.65257920059845	0.348	0.122	0	on	SAMSN1
NRIP1	0	0.337538911602852	0.182	0.057	0	on	NRIP1
APP	0	0.274068384474925	0.203	0.086	0	on	APP
BACH1	0	0.651785149206293	0.326	0.095	0	on	BACH1
SOD1	0	-0.552422072888709	0.403	0.526	0	off	SOD1
IL10RB	0	0.367718754689352	0.188	0.056	0	on	IL10RB
IFNGR2	0	0.9002993307264	0.423	0.093	0	on	IFNGR2
ETS2	0	0.537530774106344	0.208	0.027	0	on	ETS2
HMGN1	0	-0.469957356656819	0.437	0.548	0	off	HMGN1
MX2	0	0.551818094460787	0.283	0.098	0	on	MX2
MX1	0	0.296647655109489	0.224	0.13	0	on	MX1
PDXK	0	0.432624370060509	0.259	0.098	0	on	PDXK
CSTB	0	0.705091701219789	0.669	0.394	0	on	CSTB
AGPAT3	0	0.269137032901224	0.164	0.055	0	on	AGPAT3
SUMO3	0	0.336415615490739	0.369	0.2	0	on	SUMO3
PTTG1IP	0	0.45319196152427	0.274	0.098	0	on	PTTG1IP
ITGB2	0	1.12016186206951	0.822	0.359	0	on	ITGB2
MT-ND1	0	0.535370583927784	0.994	0.963	0	on	MT-ND1
MT-CO1	0	0.53294898566672	0.999	0.984	0	on	MT-CO1
RBP7	0	1.29486399213069	0.371	0.018	0	on	RBP7
TNFRSF1B	0	1.12439957606512	0.518	0.125	0	on	TNFRSF1B
CDA	0	1.14227881792087	0.387	0.017	0	on	CDA
RCAN3	0	-0.462118569297372	0.07	0.167	0	off	RCAN3
FGR	0	1.32088094903392	0.592	0.087	0	on	FGR
FCGR1B	0	0.345771322999629	0.118	0.004	0	on	FCGR1B
FCGR1A	0	0.682710544466856	0.23	0.008	0	on	FCGR1A
CD1D	0	0.542220298035268	0.211	0.022	0	on	CD1D
PYHIN1	0	-0.644161354903486	0.031	0.155	0	off	PYHIN1
FCGR3A	0	0.642317643661475	0.195	0.109	0	on	FCGR3A
F5	0	0.329904250102355	0.103	0.009	0	on	F5
RGS18	0	1.02428228129803	0.407	0.039	0	on	RGS18
CR1	0	0.449106954697446	0.142	0.013	0	on	CR1
CYP1B1	0	1.02657295875685	0.239	0.007	0	on	CYP1B1
DYSF	0	0.36151164661364	0.107	0.003	0	on	DYSF
HK2	0	0.333205163884128	0.117	0.009	0	on	HK2
ZAP70	0	-0.494822386809751	0.026	0.141	0	off	ZAP70
IL1B	0	1.10066612694142	0.215	0.014	0	on	IL1B
GPBAR1	0	0.683021393554081	0.242	0.014	0	on	GPBAR1
SLC11A1	0	1.40936298389526	0.481	0.034	0	on	SLC11A1
CX3CR1	0	0.422389124490536	0.23	0.068	0	on	CX3CR1
CCR1	0	0.829062985615986	0.276	0.015	0	on	CCR1
STAB1	0	0.569255372030986	0.191	0.008	0	on	STAB1
FRMD4B	0	0.276122469538432	0.123	0.026	0	on	FRMD4B
CSTA	0	2.40442033527862	0.798	0.064	0	on	CSTA
PLXND1	0	0.297330692295804	0.138	0.025	0	on	PLXND1
P2RY13	0	0.703269862409028	0.233	0.01	0	on	P2RY13
BST1	0	0.964597138316354	0.328	0.01	0	on	BST1
FGFBP2	0	-0.980131855284968	0.036	0.136	0	off	FGFBP2
CXCL8	0	1.68840051268262	0.26	0.022	0	on	CXCL8
TLR2	0	1.02526505782255	0.343	0.01	0	on	TLR2
FAM198B	0	0.698135151307776	0.227	0.007	0	on	FAM198B
BASP1	0	0.462055065831343	0.21	0.07	0	on	BASP1
IL7R	0	-1.67821705536908	0.059	0.331	0	off	IL7R
FYB	0	0.601021134104887	0.402	0.205	0	on	FYB
GZMA	0	-1.54301189021359	0.068	0.265	0	off	GZMA
MCTP1	0	0.462064933407291	0.175	0.017	0	on	MCTP1
CAMK4	0	-0.448106341718564	0.016	0.12	0	off	CAMK4
CSF1R	0	0.753644946045016	0.262	0.019	0	on	CSF1R
LCP2	0	0.340904190575054	0.325	0.152	0	on	LCP2
HRH2	0	0.488248502212124	0.199	0.028	0	on	HRH2
HK3	0	0.494647187045815	0.175	0.008	0	on	HK3
F13A1	0	0.516924943264027	0.173	0.009	0	on	F13A1
LST1	0	2.54648027353763	0.893	0.163	0	on	LST1
HLA-DRB5	0	0.955069089217044	0.428	0.14	0	on	HLA-DRB5
HLA-DQA1	0	0.250631571598565	0.26	0.127	0	on	HLA-DQA1
HLA-DMB	0	0.747719487545601	0.402	0.098	0	on	HLA-DMB
TREM1	0	0.687973658351728	0.22	0.008	0	on	TREM1
VNN2	0	0.505028214039304	0.165	0.026	0	on	VNN2
ADAP1	0	0.313050983212269	0.14	0.024	0	on	ADAP1
LFNG	0	0.402844797673504	0.188	0.044	0	on	LFNG
TTYH3	0	0.410647180279702	0.163	0.015	0	on	TTYH3
CPVL	0	1.32051042799646	0.519	0.073	0	on	CPVL
FGL2	0	2.30809865081063	0.746	0.066	0	on	FGL2
TRBC1	0	-1.44906156329416	0.071	0.311	0	off	TRBC1
GIMAP8	0	0.290343844474793	0.124	0.024	0	on	GIMAP8
TMEM176A	0	0.636863283145677	0.199	0.014	0	on	TMEM176A
SMARCD3	0	0.294212644251277	0.105	0.007	0	on	SMARCD3
CSF2RA	0	0.701481509245859	0.26	0.016	0	on	CSF2RA
TLR8	0	0.546295704118785	0.175	0.004	0	on	TLR8
RP6-159A1.4	0	0.416582037824559	0.127	0.01	0	on	RP6-159A1.4
SH2D1A	0	-0.40922748775686	0.02	0.106	0	off	SH2D1A
DOCK5	0	0.495184189106919	0.196	0.02	0	on	DOCK5
DPYSL2	0	0.960603077299863	0.409	0.062	0	on	DPYSL2
LINC00861	0	-0.651261374905212	0.032	0.18	0	off	LINC00861
ALDH1A1	0	0.360582720842273	0.134	0.022	0	on	ALDH1A1
TLR4	0	0.781767488594854	0.259	0.008	0	on	TLR4
LMO2	0	0.735366690654363	0.323	0.042	0	on	LMO2
CD44	0	0.976705504482892	0.756	0.415	0	on	CD44
PTPRJ	0	0.368006414409978	0.19	0.048	0	on	PTPRJ
MS4A6A	0	2.15099683919963	0.716	0.051	0	on	MS4A6A
MS4A4A	0	0.340783596260291	0.12	0.012	0	on	MS4A4A
CD6	0	-0.514054924254701	0.022	0.143	0	off	CD6
FOLR3	0	0.523186441169029	0.109	0.005	0	on	FOLR3
KCNE3	0	0.745109987929298	0.26	0.01	0	on	KCNE3
JAML	0	1.2891643230787	0.531	0.083	0	on	JAML
CD3D	0	-1.70317451354334	0.095	0.439	0	off	CD3D
ETS1	0	-1.18116650618483	0.067	0.349	0	off	ETS1
PLXDC2	0	1.03591148708865	0.349	0.019	0	on	PLXDC2
PRF1	0	-0.951281762845156	0.042	0.168	0	off	PRF1
SPOCK2	0	-0.779395277813909	0.036	0.227	0	off	SPOCK2
ZMIZ1	0	0.345112008889341	0.153	0.03	0	on	ZMIZ1
MYOF	0	0.392551549428914	0.14	0.01	0	on	MYOF
CTBP2	0	0.465542878438281	0.23	0.047	0	on	CTBP2
CD163	0	0.895670810094963	0.25	0.011	0	on	CD163
SLC2A3	0	0.78702671811757	0.459	0.212	0	on	SLC2A3
C3AR1	0	0.418948326960993	0.146	0.014	0	on	C3AR1
CLEC4E	0	0.818741833743551	0.246	0.008	0	on	CLEC4E
KLRB1	0	-1.25064527201831	0.054	0.177	0	off	KLRB1
CD69	0	-1.49366851289259	0.087	0.382	0	off	CD69
CLEC12A	0	1.59681420255082	0.57	0.036	0	on	CLEC12A
CLEC7A	0	1.72292178906798	0.608	0.055	0	on	CLEC7A
PLBD1	0	1.63937173007048	0.486	0.022	0	on	PLBD1
ITGA5	0	0.251069002056042	0.122	0.03	0	on	ITGA5
IRAK3	0	1.16071071555794	0.408	0.025	0	on	IRAK3
C12orf75	0	-0.712864012865152	0.065	0.202	0	off	C12orf75
KCTD12	0	1.59916044555344	0.536	0.031	0	on	KCTD12
RNASE2	0	1.34985309269818	0.367	0.023	0	on	RNASE2
TRAC	0	-1.64319756888396	0.082	0.401	0	off	TRAC
PRKCH	0	-0.506219987222317	0.047	0.159	0	off	PRKCH
HIF1A	0	0.860310648939535	0.392	0.112	0	on	HIF1A
TC2N	0	-0.459891683375247	0.021	0.129	0	off	TC2N
SLC24A4	0	0.578287266572611	0.194	0.008	0	on	SLC24A4
RIN3	0	0.541804610381581	0.301	0.08	0	on	RIN3
SERPINA1	0	2.15952671966119	0.716	0.051	0	on	SERPINA1
BCL11B	0	-0.758390648061946	0.033	0.206	0	off	BCL11B
IGHGP	0	-2.02078874232383	0.014	0.107	0	off	IGHGP
THBS1	0	0.757997131314259	0.127	0.008	0	on	THBS1
PSTPIP1	0	0.419337096835996	0.261	0.091	0	on	PSTPIP1
ANPEP	0	0.597707391955032	0.19	0.008	0	on	ANPEP
MEFV	0	0.431018289773316	0.146	0.005	0	on	MEFV
ITPRIPL2	0	0.328224514666363	0.122	0.011	0	on	ITPRIPL2
LPCAT2	0	0.543810329676682	0.2	0.016	0	on	LPCAT2
CES1	0	0.848869198505714	0.252	0.024	0	on	CES1
CMTM3	0	0.272365120325336	0.23	0.105	0	on	CMTM3
CRISPLD2	0	0.46467956846748	0.137	0.004	0	on	CRISPLD2
ASGR2	0	0.427154859374003	0.133	0.004	0	on	ASGR2
GAS7	0	0.776312815176384	0.286	0.026	0	on	GAS7
CCR7	0	-0.478150750664878	0.014	0.118	0	off	CCR7
MPO	0	1.30761167264892	0.117	0.032	0	on	MPO
CD300A	0	0.256470223841634	0.206	0.078	0	on	CD300A
CD300C	0	0.301328454468174	0.114	0.007	0	on	CD300C
CD300E	0	1.02013544820042	0.319	0.016	0	on	CD300E
CD300LF	0	0.66733538716751	0.244	0.014	0	on	CD300LF
CD7	0	-1.14270278700151	0.068	0.304	0	off	CD7
EPB41L3	0	0.350558791125004	0.128	0.007	0	on	EPB41L3
PSTPIP2	0	0.361550855633923	0.18	0.045	0	on	PSTPIP2
SIRPB1	0	0.728397880623362	0.258	0.014	0	on	SIRPB1
RIN2	0	0.305428195631945	0.108	0.005	0	on	RIN2
CD93	0	1.27253812798598	0.398	0.011	0	on	CD93
LINC01272	0	0.781198885674295	0.216	0.021	0	on	LINC01272
GZMM	0	-1.01380340923798	0.047	0.266	0	off	GZMM
AZU1	0	0.709007331417056	0.104	0.017	0	on	AZU1
MATK	0	-0.439726153754608	0.025	0.108	0	off	MATK
MCEMP1	0	0.753456503856206	0.223	0.008	0	on	MCEMP1
MYO1F	0	0.844113550440654	0.652	0.242	0	on	MYO1F
LRRC25	0	0.961423864586621	0.36	0.024	0	on	LRRC25
CEBPA	0	0.518121668894605	0.201	0.017	0	on	CEBPA
RASGRP4	0	0.433248192713028	0.155	0.007	0	on	RASGRP4
C5AR1	0	1.42589460111401	0.423	0.02	0	on	C5AR1
CLEC11A	0	0.309439688339366	0.131	0.04	0	on	CLEC11A
SIGLEC9	0	0.275559655298936	0.102	0.006	0	on	SIGLEC9
NKG7	0	-1.85740225348715	0.257	0.32	0	off	NKG7
SIGLEC14	0	0.393987022085242	0.132	0.006	0	on	SIGLEC14
FPR1	0	1.45746307694762	0.477	0.013	0	on	FPR1
FPR2	0	0.472111120095639	0.143	0.003	0	on	FPR2
VSTM1	0	0.398686624635051	0.126	0.005	0	on	VSTM1
LILRA6	0	0.423911097844913	0.14	0.005	0	on	LILRA6
LILRB2	0	1.3531363640879	0.463	0.022	0	on	LILRB2
LILRA5	0	1.11285516439742	0.387	0.021	0	on	LILRA5
LILRA1	0	0.553629348032689	0.2	0.01	0	on	LILRA1
CTB-61M7.2	0	0.396481492136631	0.112	0.005	0	on	CTB-61M7.2
LGALS2	0	1.61219741338395	0.42	0.028	0	on	LGALS2
TENT5C	0	-0.603879138511573	0.024	0.147	0	off	TENT5C
OTULINL	0	0.285211420461476	0.12	0.03	0	on	OTULINL
FYB1	0	0.570751458274255	0.344	0.207	0	on	FYB1
TENT5A	0	0.283557754339608	0.111	0.028	0	on	TENT5A
STMP1	0	0.350920779885044	0.237	0.126	0	on	STMP1
AL034397.3	0	0.345840882362233	0.103	0.007	0	on	AL034397.3
GRK2	0	0.369531651837719	0.248	0.134	0	on	GRK2
VSIR	0	0.860704406770671	0.302	0.105	0	on	VSIR
AC020656.1	0	2.42908746739947	0.322	0.029	0	on	AC020656.1
ATP2B1-AS1	0	0.475265119771971	0.167	0.063	0	on	ATP2B1-AS1
WASHC4	0	0.303233698780302	0.164	0.066	0	on	WASHC4
ATP5MPL	0	0.497753782535124	0.379	0.296	0	on	ATP5MPL
SQOR	0	0.377062264524666	0.162	0.047	0	on	SQOR
RFLNB	0	0.445884681412933	0.172	0.072	0	on	RFLNB
RAB5IF	0	0.314388975647735	0.203	0.102	0	on	RAB5IF
SMIM25	0	0.660604127549044	0.156	0.006	0	on	SMIM25
AC243960.1	0	-0.48783164619702	0.015	0.115	0	off	AC243960.1
NOP53	0	-0.724869891557146	0.248	0.349	0	off	NOP53
AC245128.3	0	0.413122226771373	0.11	0.002	0	on	AC245128.3
ADA2	0	0.667389655599579	0.238	0.066	0	on	ADA2
GRK3	0	0.402963021191118	0.141	0.021	0	on	GRK3
SELENOM	0	-0.428315003468185	0.02	0.12	0	off	SELENOM
PPP2R5C	2.89969353740913e-307	-0.560910570302672	0.349	0.42	1.07564131770192e-302	off	PPP2R5C
CD40	1.43642510487322e-306	-0.974463463843784	0.047	0.116	5.3284189265272e-302	off	CD40
TRAF3IP3	3.11763490762203e-306	-0.48002644521148	0.338	0.412	1.15648666898239e-301	off	TRAF3IP3
LDLRAP1	3.33999721040553e-306	-0.291719555202266	0.052	0.125	1.23897196519993e-301	off	LDLRAP1
BMI1	3.18432465074766e-305	-0.361493082997628	0.058	0.133	1.18122522919485e-300	off	BMI1
CALR	1.05405813712004e-301	-0.459730046637781	0.433	0.499	3.9100286596468e-297	off	CALR
EMB	2.45851915137764e-296	0.327475187403418	0.37	0.265	9.11987679203535e-292	on	EMB
MT-ND6	1.93407002007402e-295	-0.638520296625006	0.241	0.324	7.17443273946456e-291	off	MT-ND6
REXO2	5.89015178905755e-289	-0.39620653026299	0.093	0.174	2.1849518061509e-284	off	REXO2
PDK1	7.04727045007081e-286	-0.430475741492105	0.066	0.14	2.61418497345377e-281	off	PDK1
SPTBN1	4.51743852244526e-283	-0.3116902041345	0.078	0.156	1.67574381990107e-278	off	SPTBN1
ZNF331	9.42782420587807e-283	-0.371494767076905	0.064	0.137	3.49725138917047e-278	off	ZNF331
CDC25B	1.21997954618325e-280	-0.315243306589584	0.053	0.122	4.52551412656675e-276	off	CDC25B
FAM3C	1.82042617526393e-280	-0.328010515256153	0.066	0.139	6.75287089714154e-276	off	FAM3C
VAMP2	4.36489534690899e-279	-0.431062011603763	0.416	0.478	1.61915792893589e-274	off	VAMP2
SH3YL1	1.76308570167383e-278	-0.276857678261885	0.039	0.103	6.54016641035907e-274	off	SH3YL1
NUCKS1	7.04371761147281e-277	-0.405745062125492	0.349	0.428	2.61286704797584e-272	off	NUCKS1
CD38	4.95135932913984e-276	-0.354001798510733	0.062	0.134	1.83670674314442e-271	off	CD38
NCK2	3.18336278196255e-275	-0.298066939058839	0.054	0.123	1.18086842396901e-270	off	NCK2
ANKRD36C	4.06746803408035e-275	-0.333188631346539	0.058	0.128	1.50882726724211e-270	off	ANKRD36C
ERLEC1	2.23313386206802e-274	-0.446380906212262	0.137	0.217	8.28381006134133e-270	off	ERLEC1
TAF7	6.32730689358071e-273	-0.385122409149005	0.251	0.337	2.34711449217377e-268	off	TAF7
APOBEC3G	5.22694622496175e-271	-0.430550901970729	0.108	0.185	1.93893570214956e-266	off	APOBEC3G
CWF19L2	6.61582799048437e-271	-0.378110990373466	0.13	0.212	2.45414139307018e-266	off	CWF19L2
HIST1H4C	2.39163066216434e-270	-0.441510992609932	0.247	0.333	8.87175394129863e-266	off	HIST1H4C
CALM1	5.87895234526629e-268	-0.459158482484411	0.746	0.724	2.18079737247653e-263	off	CALM1
TFDP2	4.76185802448378e-267	-0.330842662720764	0.061	0.131	1.76641123418226e-262	off	TFDP2
SLC25A45	5.97267971349409e-265	-0.279405632627419	0.049	0.115	2.21556553972063e-260	off	SLC25A45
C1orf56	4.12845766068727e-264	-0.498624179502214	0.242	0.327	1.53145136923194e-259	off	C1orf56
TUT4	5.90663608294534e-264	-0.336736048339369	0.081	0.156	2.19106665496857e-259	off	TUT4
XRRA1	8.84062870368693e-264	-0.289776305505508	0.053	0.12	3.27943121763267e-259	off	XRRA1
CRELD2	5.31559383187941e-263	-0.377056176765611	0.09	0.165	1.97181953193567e-258	off	CRELD2
ATF7IP2	1.40549057192734e-261	-0.330551218128709	0.073	0.144	5.21366727656446e-257	off	ATF7IP2
SP140	8.75882567176951e-261	-0.280226396408333	0.055	0.123	3.2490863829429e-256	off	SP140
DENND2D	2.06635450567497e-260	-0.334408746880711	0.067	0.136	7.66514203880131e-256	off	DENND2D
SRSF8	6.99184375386912e-259	-0.32385711991009	0.096	0.172	2.59362444049775e-254	off	SRSF8
PPIB	2.73960063905936e-258	-0.477332364263071	0.573	0.592	1.01625485705907e-253	off	PPIB
ZBP1	4.14046002961551e-255	-0.279406368300407	0.045	0.108	1.53590364798587e-250	off	ZBP1
LEPROTL1	5.58686355161103e-254	-0.516897275655807	0.263	0.33	2.07244703447011e-249	off	LEPROTL1
CYFIP2	1.85902700470666e-252	-0.343616368622431	0.108	0.184	6.89606067395935e-248	off	CYFIP2
BTN3A2	6.04569219386656e-251	-0.411214289545012	0.18	0.259	2.2426495193148e-246	off	BTN3A2
NAE1	2.49756578229588e-249	-0.276668682569247	0.061	0.128	9.26472026942658e-245	off	NAE1
SYNRG	5.46318213524022e-249	-0.363032865113888	0.137	0.215	2.02656741306736e-244	off	SYNRG
TECR	1.86906443211701e-248	-0.370003264861806	0.183	0.263	6.93329451093805e-244	off	TECR
KMT2A	1.01768228861848e-242	-0.399837303707181	0.203	0.283	3.77509244963024e-238	off	KMT2A
HSPE1	5.0957989029096e-240	-0.437804753490544	0.3	0.373	1.89028660303432e-235	off	HSPE1
IGLC2	3.70503306280954e-239	-2.33718398492816	0.338	0.426	1.3743820146492e-234	off	IGLC2
SEPT7	4.81593202621308e-239	-0.433460031394693	0.506	0.542	1.78646998512374e-234	off	SEPT7
TMED4	1.58161920658493e-236	-0.346886935221816	0.169	0.247	5.86701644682681e-232	off	TMED4
FOXP1	1.05016510831932e-235	-0.517410148809914	0.325	0.384	3.8955874693105e-231	off	FOXP1
SYNE1	7.31472003132382e-235	-0.378589138446131	0.121	0.197	2.71339539561957e-230	off	SYNE1
OTUD6B-AS1	1.47333037229651e-234	-0.362296257836321	0.163	0.241	5.46531901603391e-230	off	OTUD6B-AS1
TMEM120B	3.92439793713249e-234	-0.282254881140293	0.049	0.109	1.4557554147793e-229	off	TMEM120B
CUTA	8.63852965509062e-234	-0.367372249209365	0.435	0.488	3.20446257555586e-229	off	CUTA
NSMCE3	5.59021051555953e-233	-0.282103407940113	0.075	0.142	2.07368859074681e-228	off	NSMCE3
HMOX2	1.23062548711054e-231	-0.315138426288134	0.096	0.166	4.56500524443655e-227	off	HMOX2
MAF	2.99650995809851e-231	-0.434824173803117	0.057	0.119	1.11155536895664e-226	off	MAF
SNRPD2	4.61378981265727e-231	-0.344566578395765	0.588	0.614	1.71148533100522e-226	off	SNRPD2
PIK3R1	4.83926616005069e-230	-0.472605586141659	0.182	0.254	1.7951257820708e-225	off	PIK3R1
HSP90B1	1.35569797182882e-228	-0.917030685760824	0.573	0.575	5.02896162649902e-224	off	HSP90B1
BOLA3	3.34696911944068e-228	-0.293631762275436	0.072	0.138	1.24155819485652e-223	off	BOLA3
VPS13A	2.6074370016405e-224	-0.261087054446214	0.052	0.113	9.67228755758542e-220	off	VPS13A
SLFN5	1.14388571050268e-223	-0.421728258468956	0.129	0.2	4.24324404310968e-219	off	SLFN5
CMC1	9.36023131385071e-220	-0.889845644047357	0.132	0.198	3.47217780587292e-215	off	CMC1
TMEM243	1.33348769160241e-218	-0.353432192118784	0.18	0.255	4.94657259199912e-214	off	TMEM243
PLEKHA1	1.65265073427689e-218	-0.301372895789684	0.055	0.114	6.13050789880012e-214	off	PLEKHA1
SELENOK	7.19774922216121e-218	-0.418846086974564	0.155	0.228	2.6700050739607e-213	off	SELENOK
MT-CYB	6.73242740972921e-217	-0.319819293530632	0.992	0.978	2.49739394763905e-212	off	MT-CYB
HAX1	1.31886270674291e-216	-0.352432483563006	0.188	0.261	4.89232121066281e-212	off	HAX1
PRKACB	1.83177141494046e-216	-0.329063348072632	0.098	0.166	6.79495606372162e-212	off	PRKACB
MZT2B	3.07851191069491e-216	-0.348141716754391	0.398	0.457	1.14197399327228e-211	off	MZT2B
PPP3CC	1.50690895942279e-214	-0.258283679075829	0.054	0.112	5.58987878497885e-210	off	PPP3CC
DNAJB1	8.22723943827312e-213	-0.407460704714212	0.162	0.231	3.05189446962741e-208	off	DNAJB1
FAM214A	9.93889648368739e-213	-0.290734219037533	0.066	0.127	3.68683365062384e-208	off	FAM214A
HIST1H1D	1.02088960905322e-209	-0.391936340797184	0.1	0.169	3.7869900047829e-205	off	HIST1H1D
NAP1L4	1.27137613724211e-209	-0.355537253049606	0.174	0.246	4.71616978109961e-205	off	NAP1L4
MED10	2.17731353286226e-209	-0.349994450976056	0.206	0.277	8.07674455015255e-205	off	MED10
LINC01089	4.14745822033195e-209	-0.326602473248252	0.064	0.124	1.53849962683214e-204	off	LINC01089
RCN2	2.41176497645301e-208	-0.304227653977669	0.11	0.179	8.94644218015244e-204	off	RCN2
MGAT4A	3.32676771345915e-206	-0.358172111639645	0.123	0.191	1.23406448330767e-201	off	MGAT4A
CBLB	2.70337453398475e-203	-0.287187460187175	0.048	0.102	1.00281678338164e-198	off	CBLB
ARGLU1	4.18579629266128e-200	-0.393909205878787	0.467	0.502	1.5527211347627e-195	off	ARGLU1
MRPS31	1.53944998888279e-195	-0.286410257655834	0.093	0.157	5.71058973376072e-191	off	MRPS31
PPP1R10	4.42472201872856e-195	-0.670890077110199	0.181	0.245	1.64135063284736e-190	off	PPP1R10
CCDC107	1.82996501861815e-194	-0.32718069790777	0.139	0.206	6.78825523656404e-190	off	CCDC107
HLA-E	1.13077686296772e-192	-0.303629917393173	0.862	0.832	4.19461677317875e-188	off	HLA-E
PRMT1	3.19678885001362e-192	-0.314003657221751	0.144	0.211	1.18584882391255e-187	off	PRMT1
TTC3	4.90806437373164e-192	-0.384894081281114	0.284	0.348	1.82064647943575e-187	off	TTC3
MIB2	9.26525048350459e-191	-0.253555418305695	0.053	0.107	3.43694466685603e-186	off	MIB2
PDE7A	6.05617918593473e-190	-0.300021572859138	0.103	0.167	2.24653966902249e-185	off	PDE7A
DSTN	7.95543296534412e-189	-0.407179937056901	0.267	0.33	2.9510678584944e-184	off	DSTN
CRIP1	1.36713479186638e-188	0.365014911771604	0.373	0.281	5.07138651042832e-184	on	CRIP1
LPIN1	1.70202524233181e-187	-0.272293012986534	0.073	0.132	6.31366263642984e-183	off	LPIN1
PRDX4	2.009437728985e-187	-0.481512221907898	0.148	0.211	7.45400925566985e-183	off	PRDX4
MIF	2.58691963831909e-187	-0.361028207146262	0.381	0.437	9.59617839834468e-183	off	MIF
PNN	8.43392147702363e-187	-0.397967054391837	0.378	0.426	3.12856317190191e-182	off	PNN
SRPRB	5.61819645004442e-186	-0.280993610271964	0.086	0.146	2.08406997314398e-181	off	SRPRB
RPAP2	6.4040351526378e-184	-0.258164003352683	0.061	0.116	2.37557683987099e-179	off	RPAP2
ODC1	1.02968668293889e-180	-0.326173790640438	0.115	0.177	3.8196227503618e-176	off	ODC1
LY6E	7.25772812390803e-178	0.405178698824261	0.527	0.456	2.69225424756368e-173	on	LY6E
DAD1	4.06870984000787e-177	-0.367016756940088	0.404	0.445	1.50928791515092e-172	off	DAD1
ELOB	5.47342978466842e-175	0.428409787223371	0.387	0.337	2.03036877862275e-170	on	ELOB
FKBP2	7.51533146183035e-175	-0.667679012782284	0.316	0.352	2.78781220576597e-170	off	FKBP2
CCDC66	1.6654356709994e-174	-0.299514759496114	0.11	0.171	6.17793362157229e-170	off	CCDC66
CCDC167	1.69288122110947e-174	-0.26267451747572	0.083	0.141	6.27974288970559e-170	off	CCDC167
MYC	1.41361910897997e-172	-0.318457503862662	0.073	0.128	5.24382008476121e-168	off	MYC
DNAJC19	1.04539571851164e-171	-0.290032869761397	0.147	0.21	3.87789541781891e-167	off	DNAJC19
DGKA	5.54425364074442e-168	-0.2592535902837	0.067	0.12	2.05664088803414e-163	off	DGKA
SBDS	3.24466650819494e-165	-0.375101702378666	0.276	0.336	1.20360904121491e-160	off	SBDS
EPB41L4A-AS1	2.64927355609238e-164	-0.297928448069626	0.137	0.197	9.8274802563247e-160	off	EPB41L4A-AS1
RBM38	1.30961803112846e-163	-0.301069790133259	0.09	0.145	4.85802808647104e-159	off	RBM38
GLO1	6.40656631245878e-163	-0.325530453365503	0.139	0.198	2.37651577360659e-158	off	GLO1
ERGIC2	2.20631499588022e-161	-0.270962995768329	0.124	0.185	8.18432547721768e-157	off	ERGIC2
RPS26	3.7351205401252e-161	-0.381593950536997	0.95	0.893	1.38554296435944e-156	off	RPS26
CREB3L2	1.09094567833827e-159	-0.550092587464262	0.132	0.186	4.0468629937958e-155	off	CREB3L2
PCSK7	1.25994605089749e-157	-0.42009854283139	0.272	0.325	4.67376987580425e-153	off	PCSK7
MTRNR2L12	9.63087819065828e-157	-0.566846257029153	0.375	0.41	3.57257426482469e-152	off	MTRNR2L12
NCL	3.32505785021989e-152	-0.364025494511443	0.592	0.597	1.23343020953907e-147	off	NCL
SDF2L1	3.99438308529155e-152	-0.460143570487118	0.217	0.271	1.4817164054889e-147	off	SDF2L1
ELL2	1.65638160134386e-151	-0.277431719344107	0.062	0.111	6.14434755018503e-147	off	ELL2
HLA-A	2.51156743012769e-150	-0.2737676753195	0.96	0.925	9.31665938205865e-146	off	HLA-A
HLA-C	2.82325733035395e-148	-0.299084417618228	0.944	0.912	1.0472873066948e-143	off	HLA-C
SON	7.64693404882961e-147	-0.271385504668222	0.686	0.679	2.83663018541335e-142	off	SON
ERN1	1.50242075616749e-146	-0.295256476267068	0.075	0.125	5.57322979500332e-142	off	ERN1
TTC19	2.71718577776961e-146	-0.293754532066268	0.131	0.187	1.00794006426364e-141	off	TTC19
CCSER2	2.01542935872182e-144	-0.260350160044632	0.082	0.132	7.47623520617857e-140	off	CCSER2
AAK1	1.39139433133153e-143	-0.416693458405555	0.318	0.357	5.1613772720743e-139	off	AAK1
KRR1	1.21372391754327e-137	-0.2716347888537	0.134	0.19	4.50230887212675e-133	off	KRR1
GLS	2.09374253853987e-137	-0.312199414479084	0.158	0.214	7.76673794671364e-133	off	GLS
CBX5	3.39480192935291e-137	-0.254402965439753	0.103	0.156	1.25930177569346e-132	off	CBX5
THUMPD3-AS1	5.95714398521096e-137	-0.330785189928847	0.155	0.21	2.209802561314e-132	off	THUMPD3-AS1
ANKRD49	8.87688644471687e-135	-0.273750262208719	0.122	0.175	3.29288102666772e-130	off	ANKRD49
SNHG7	1.83605123409635e-134	-0.347366011351213	0.169	0.222	6.8108320528804e-130	off	SNHG7
KCNQ1OT1	3.14573119935642e-134	-0.376581243210086	0.101	0.152	1.16690898840127e-129	off	KCNQ1OT1
TNFAIP8	2.22855897823581e-133	-0.305691656060051	0.257	0.309	8.26683952976574e-129	off	TNFAIP8
SPCS1	3.0285439221033e-132	-0.365309209800346	0.551	0.547	1.12343836790422e-127	off	SPCS1
TLK1	8.19681924681822e-132	-0.265701446255254	0.145	0.2	3.04061009960722e-127	off	TLK1
TP53INP1	6.93608941589521e-130	-0.44689617257752	0.094	0.142	2.57294236882633e-125	off	TP53INP1
TMC6	9.10897355902184e-130	-0.307207204599381	0.177	0.23	3.37897374171915e-125	off	TMC6
FUS	1.58254270165488e-129	-0.329660188064117	0.55	0.56	5.87044215178876e-125	off	FUS
EPB41	6.05394389625135e-128	-0.292861010983563	0.177	0.231	2.24571048831444e-123	off	EPB41
ATP5F1E	6.91415149167326e-128	0.51559312501888	0.459	0.481	2.56480449583619e-123	on	ATP5F1E
PIM1	6.18834882666687e-126	-0.290982795840391	0.124	0.174	2.29556799725208e-121	off	PIM1
RACK1	1.57683837534854e-124	-0.402940463979675	0.44	0.488	5.84928195335542e-120	off	RACK1
IRF3	2.45840971578348e-123	-0.291867219510875	0.183	0.235	9.11947084069883e-119	off	IRF3
BBX	4.36299804630651e-123	-0.301697219522223	0.205	0.257	1.6184541252774e-118	off	BBX
BUB3	6.70232711708091e-122	-0.287798320383602	0.188	0.239	2.48622824408116e-117	off	BUB3
EIF5B	1.97390919865808e-121	-0.338034624088475	0.323	0.365	7.32221617242216e-117	off	EIF5B
TNRC6B	2.27409612417321e-119	-0.338675197157129	0.421	0.451	8.43575957262051e-115	off	TNRC6B
RNF19A	5.40953869413341e-119	-0.309121808046096	0.162	0.213	2.00666837858879e-114	off	RNF19A
CLPTM1L	2.00670290388836e-118	-0.370227432117195	0.14	0.188	7.44386442197386e-114	off	CLPTM1L
NOP58	2.65580681591764e-117	-0.27069187483857	0.172	0.224	9.85171538364648e-113	off	NOP58
TUBA4A	5.03665277954883e-116	-0.321892564196872	0.197	0.249	1.86834634857364e-111	off	TUBA4A
CCT3	5.21096410940451e-116	-0.294836620631952	0.223	0.271	1.9330071363836e-111	off	CCT3
NOL7	6.06007109539329e-116	-0.284735118319877	0.241	0.29	2.24798337283614e-111	off	NOL7
RASAL3	4.58736933393809e-115	-0.259341968672377	0.098	0.144	1.70168465442433e-110	off	RASAL3
SNHG9	2.02147483027655e-112	-0.296638636040855	0.215	0.265	7.49866088291087e-108	off	SNHG9
STK4	1.23632724793302e-110	-0.310150247914788	0.47	0.486	4.58615592620753e-106	off	STK4
EPC1	8.20179218468321e-110	-0.305542878401322	0.301	0.342	3.04245481090824e-105	off	EPC1
CD47	1.16636337127975e-109	-0.306866067434191	0.309	0.35	4.32662492576223e-105	off	CD47
SPTAN1	1.89137656763017e-108	-0.252473934395574	0.116	0.161	7.01606137762412e-104	off	SPTAN1
ZNF791	4.32323668131886e-106	-0.267890898283748	0.122	0.168	1.60370464693523e-101	off	ZNF791
CENPC	9.69492791062367e-106	-0.252136934339826	0.124	0.169	3.59633350844585e-101	off	CENPC
ATP5IF1	2.59429371956928e-105	-0.407714496593917	0.244	0.292	9.62353255274225e-101	off	ATP5IF1
SF1	8.19815932550879e-104	-0.312296645345494	0.52	0.523	3.04110720179749e-99	off	SF1
SRPRA	2.78453158151694e-103	-0.262680695943417	0.157	0.203	1.03292199016371e-98	off	SRPRA
AC245297.3	1.047131264412e-99	-0.26430505113956	0.107	0.15	3.8843334253363e-95	off	AC245297.3
EML4	1.16321550101233e-98	-0.279624133734911	0.194	0.239	4.31494790100525e-94	off	EML4
IGHG4	1.2438407937801e-96	-2.29745536428357	0.13	0.173	4.61402742452727e-92	off	IGHG4
UBE2D2	7.52490793436107e-95	-0.267644870737108	0.407	0.431	2.79136459825124e-90	off	UBE2D2
PDIA4	1.6004238729083e-93	-0.395542565583054	0.188	0.228	5.93677235655333e-89	off	PDIA4
RNF125	5.83686335166867e-93	-0.291890545718052	0.126	0.166	2.16518446030149e-88	off	RNF125
IL16	1.35250567370913e-92	-0.259919127548136	0.174	0.217	5.01711979662404e-88	off	IL16
RFC1	1.83191993353537e-91	-0.258982807340848	0.187	0.232	6.79550699344946e-87	off	RFC1
PRMT2	3.13462904503063e-90	-0.348744900412714	0.302	0.331	1.16279064425411e-85	off	PRMT2
CCT7	1.77227356148735e-89	-0.257942965517328	0.19	0.232	6.57424877633733e-85	off	CCT7
BTG2	8.46768041724092e-89	-0.355673200521448	0.307	0.341	3.14108605077552e-84	off	BTG2
UPF3A	3.96093997538891e-86	-0.255092369926964	0.152	0.193	1.46931068387052e-81	off	UPF3A
DST	1.39624589309367e-85	-0.331800022842573	0.086	0.122	5.17937414043096e-81	off	DST
COMMD3	3.06071318647049e-84	-0.592627040394703	0.201	0.233	1.13537155652123e-79	off	COMMD3
ATP5MC2	1.71599232629503e-83	0.324045411196158	0.41	0.385	6.36547353439141e-79	on	ATP5MC2
N4BP2L2	2.23334114693406e-81	-0.283071741786984	0.55	0.549	8.2845789845519e-77	off	N4BP2L2
KRTCAP2	2.68438530796645e-81	-0.302024831128381	0.354	0.381	9.95772729990155e-77	off	KRTCAP2
CNPY2	4.03843311111511e-81	-0.259454038006457	0.22	0.259	1.49805676256815e-76	off	CNPY2
MYL12A	4.77463370645273e-81	-0.281042879543279	0.825	0.761	1.77115037340864e-76	off	MYL12A
PPP1R2	6.04897133633185e-81	-0.27140758912659	0.324	0.355	2.2438659172123e-76	off	PPP1R2
DDX18	7.20967098543675e-81	-0.276739630662163	0.339	0.368	2.67442745204776e-76	off	DDX18
IGHG2	3.87879908956127e-80	-1.38142781098822	0.118	0.16	1.43884052227275e-75	off	IGHG2
STMN1	3.52663610409103e-79	-0.290352608414244	0.142	0.186	1.30820566281257e-74	off	STMN1
C6orf48	1.82258178400904e-77	-0.325887421987177	0.32	0.343	6.76086712778153e-73	off	C6orf48
TAF1D	2.60711073972671e-76	-0.284153669089806	0.271	0.303	9.67107728901622e-72	off	TAF1D
HSPA5	2.2880561555261e-74	-0.548065481716557	0.423	0.428	8.48754430892408e-70	off	HSPA5
TMED9	7.00615686314533e-71	-0.360477821061426	0.282	0.307	2.59893388838376e-66	off	TMED9
TRMT112	2.23525137749145e-70	-0.257309090247211	0.443	0.452	8.29166498480453e-66	off	TRMT112
CD52	2.62838682534001e-69	-0.363023319116992	0.752	0.666	9.75000092859878e-65	off	CD52
NKTR	9.83747791324557e-66	-0.284261691112293	0.368	0.39	3.64921243191844e-61	off	NKTR
ERAP2	1.60559387161503e-65	-0.265145219723152	0.178	0.212	5.95595046675594e-61	off	ERAP2
PDIA6	3.44445616915755e-64	-0.403086045402733	0.364	0.372	1.27772101594899e-59	off	PDIA6
GTF3A	4.05180864544798e-64	-0.266800401867865	0.411	0.421	1.50301841702893e-59	off	GTF3A
LITAF	1.45867723315659e-63	-0.280156509683194	0.339	0.363	5.41096319639437e-59	off	LITAF
CYP20A1	2.23206027805855e-63	-0.260988372724811	0.137	0.171	8.27982760145817e-59	off	CYP20A1
TCEA1	3.14453998065423e-62	-0.253072934618365	0.337	0.36	1.16646710582369e-57	off	TCEA1
RPL36A	1.30816363174405e-61	-0.258394562232422	0.844	0.816	4.85263299195454e-57	off	RPL36A
LYAR	4.36792590263714e-60	-0.395585613786264	0.172	0.197	1.62028211358325e-55	off	LYAR
TERF2IP	1.30700302464994e-59	-0.250012838739577	0.29	0.317	4.84832771993894e-55	off	TERF2IP
C9orf78	3.74545801738443e-59	-0.266877622375751	0.323	0.344	1.38937765154875e-54	off	C9orf78
HNRNPA0	1.55632162260318e-58	-0.256425484311626	0.385	0.397	5.77317505904651e-54	off	HNRNPA0
RPL17	7.0678013205118e-53	-0.379305995528576	0.695	0.665	2.62180089984385e-48	off	RPL17
ABHD17A	3.93217346800157e-52	-0.332285627156997	0.199	0.224	1.45863974795518e-47	off	ABHD17A
FAM107B	2.81952153439505e-51	-0.255045073129667	0.288	0.31	1.04590151318384e-46	off	FAM107B
MPC2	4.51606805651091e-51	-0.253271030984012	0.188	0.217	1.67523544556272e-46	off	MPC2
CYTOR	2.04909785023697e-50	-0.472701762205911	0.119	0.146	7.60112847545405e-46	off	CYTOR
ARID4B	4.92801224299793e-47	-0.257035127422999	0.339	0.353	1.82804614154008e-42	off	ARID4B
RABAC1	2.63774986569979e-45	-0.299245165443991	0.424	0.422	9.78473312681338e-41	off	RABAC1
HLA-F	2.17418170203034e-42	-0.265771813572669	0.372	0.376	8.06512702368156e-38	off	HLA-F
SELENOS	9.20651358915047e-41	-0.277037463885133	0.136	0.16	3.41515621589537e-36	off	SELENOS
PIP4K2A	1.49536452316882e-40	-0.301109520487276	0.236	0.252	5.54705469869473e-36	off	PIP4K2A
CH17-189H20.1	1.69570018877222e-39	-0.253671956920179	0.087	0.109	6.29019985025057e-35	off	CH17-189H20.1
ZFP36L2	3.22684725596595e-36	-0.276914052686491	0.684	0.648	1.19699898960057e-31	off	ZFP36L2
IGLC3	8.76904022825627e-33	-2.39792061460289	0.219	0.238	3.25287547267167e-28	off	IGLC3
POLR2J3	3.04215184061843e-32	-0.297518920826371	0.185	0.202	1.12848622527741e-27	off	POLR2J3
MT-ND5	7.20009848846945e-31	-0.270344768669271	0.949	0.901	2.67087653429774e-26	off	MT-ND5
HSPD1	3.42181363598827e-26	-0.26567830241329	0.293	0.304	1.26932176826985e-21	off	HSPD1
PPP1R14B	1.27280372911381e-24	-0.26471316158548	0.139	0.156	4.72146543314769e-20	off	PPP1R14B
MYDGF	7.77543113562621e-13	-0.354030854256231	0.331	0.318	2.88429617976054e-08	off	MYDGF
CA1	1.23389634853306e-11	-0.326039715694512	0.168	0.145	4.57713850488337e-07	off	CA1
TCF4	2.14899055239805e-10	-0.286038687547236	0.104	0.112	7.97168045412056e-06	off	TCF4
HERPUD1	2.62566138839505e-10	-0.624711294961666	0.46	0.403	9.73989092025142e-06	off	HERPUD1
ANKRD28	5.42837187378285e-07	-0.326052543646719	0.181	0.184	0.0201365454657975	off	ANKRD28
AHSP	0.0025036052421285	-0.38228082994854	0.195	0.178	1	off	AHSP
RPS17	0.00990459827821953	-0.271544169559558	0.777	0.722	1	off	RPS17
HBB	0.0110757160449197	-0.394042796640081	0.746	0.707	1	off	HBB
GIMAP7	0.014377804524104	-0.267706126819691	0.328	0.3	1	off	GIMAP7
GLTSCR2	0.0205004787609957	-0.414838257950739	0.35	0.311	1	off	GLTSCR2
CFLAR	0.439506289034684	-0.273688713281531	0.451	0.394	1	off	CFLAR
IGHA1	0.990107074020223	-2.81477732552667	0.351	0.325	1	off	IGHA1
