# Supplementary material for: A neutrophil extracellular trap-related risk score predicts prognosis and characterizes the tumor microenvironment in multiple myeloma
Source: Sci Rep. 2024 Jan 27;14:2264. doi: 10.1038/s41598-024-52922-7 (PMC10817968; doi:10.1038/s41598-024-52922-7)
Supplement: Supplementary file 11 — Supplementary Information 11. [file 41598_2024_52922_MOESM11_ESM.csv]

	p_val	avg_log2FC	pct.1	pct.2	p_val_adj
RPL22	0	-0.591316807594433	0.93	0.979	0
RPL11	0	-0.569615069098731	0.981	0.996	0
CD52	0	-0.519193874328812	0.626	0.886	0
IFI6	0	0.695604297840371	0.299	0.177	0
PABPC4	0	0.572890577183669	0.322	0.202	0
RPS8	0	-0.649280080375995	0.972	0.994	0
PDE4B	0	-0.353477254627618	0.141	0.231	0
IFI44L	0	0.533613740261395	0.14	0.054	0
LMO4	0	0.662520461417534	0.261	0.118	0
RPL5	0	-0.574415307048357	0.929	0.978	0
S100A11	0	0.445094630905844	0.481	0.373	0
RPS27	0	-0.635596451638119	0.986	0.997	0
FCRL5	0	0.690443246737382	0.152	0.041	0
CD48	0	-0.358054506351726	0.559	0.69	0
SLAMF7	0	0.496704096699021	0.164	0.045	0
TMCO1	0	0.337668458730541	0.34	0.23	0
FCMR	0	-0.250292940869451	0.118	0.199	0
RPS7	0	-0.510079438044085	0.951	0.987	0
PDIA6	0	0.656787003308548	0.403	0.252	0
SDC1	0	0.591092842056507	0.123	0.003	0
RHOB	0	0.479160017574791	0.196	0.09	0
YPEL5	0	-0.377262870095324	0.326	0.437	0
RHOQ	0	0.298568790722266	0.163	0.082	0
ERLEC1	0	0.415596498315235	0.225	0.122	0
RPS27A	0	-0.688684716455726	0.983	0.997	0
LINC00152	0	0.370115551879241	0.136	0.063	0
IGKC	0	4.25687024497851	0.628	0.627	0
DUSP2	0	-0.43712544484325	0.181	0.282	0
MGAT4A	0	-0.37880974793115	0.153	0.272	0
RPL31	0	-0.435507954759068	0.883	0.956	0
CXCR4	0	-0.799365412518838	0.487	0.716	0
FRZB	0	0.758300424523679	0.119	0	0
STK17B	0	-0.406924195072255	0.423	0.562	0
CFLAR	0	0.744156565392207	0.44	0.273	0
CASP10	0	0.292578259264255	0.122	0.045	0
EEF1B2	0	-0.469490891381296	0.849	0.928	0
RPL37A	0	-0.434064843420163	0.976	0.992	0
ITM2C	0	0.772859877778612	0.225	0.086	0
PTMA	0	-0.376779938445333	0.974	0.995	0
HDLBP	0	0.616148441987009	0.24	0.092	0
RPL32	0	-0.601787664908874	0.98	0.997	0
ANKRD28	0	0.557793068910571	0.203	0.112	0
RPL15	0	-0.404350633030599	0.953	0.99	0
RPSA	0	-0.526897510143798	0.908	0.967	0
RPL14	0	-0.509374108156051	0.95	0.987	0
MANF	0	0.458026496982211	0.243	0.145	0
RPL29	0	-0.473786387434297	0.958	0.99	0
FOXP1	0	-0.5549269282863	0.336	0.51	0
RPL24	0	-0.455926797736343	0.938	0.979	0
SEC61A1	0	0.361105011095838	0.18	0.078	0
RPN1	0	0.352326779262936	0.244	0.139	0
SRPRB	0	0.32648855861528	0.156	0.063	0
ZBTB38	0	0.844647903172798	0.27	0.099	0
SSR3	0	0.721205261740905	0.402	0.235	0
FNDC3B	0	0.300091554033104	0.15	0.07	0
ST6GAL1	0	0.384207087841728	0.194	0.097	0
RPL35A	0	-0.507591609894389	0.966	0.991	0
RPL9	0	-0.632380307067043	0.965	0.991	0
JCHAIN	0	3.60614454229583	0.386	0.111	0
RPL34	0	-0.666746160956	0.982	0.997	0
SNHG8	0	-0.426825524333743	0.492	0.613	0
RPS3A	0	-0.714357243652303	0.971	0.995	0
FBXW7	0	0.495932014823966	0.215	0.102	0
SPCS3	0	0.518292411763654	0.406	0.278	0
CLPTM1L	0	0.597005823053888	0.209	0.071	0
SUB1	0	0.410449297520749	0.748	0.681	0
RPL37	0	-0.667115567987862	0.974	0.994	0
BTF3	0	-0.28908435792458	0.788	0.886	0
RPS23	0	-0.628004845811636	0.974	0.995	0
COX7C	0	-0.289845707107212	0.826	0.897	0
MEF2C	0	0.316735860766705	0.321	0.206	0
ELL2	0	0.410214197626778	0.121	0.03	0
TCF7	0	-0.360344987993254	0.196	0.321	0
TXNDC15	0	0.277928124648108	0.146	0.064	0
SIL1	0	0.327056886841728	0.145	0.053	0
MZB1	0	2.17123018574743	0.361	0.092	0
RPS14	0	-0.49626501602757	0.982	0.997	0
NPM1	0	-0.250311591010793	0.741	0.839	0
CPEB4	0	0.415584181583889	0.196	0.095	0
LMAN2	0	0.47988218431459	0.368	0.227	0
TMED9	0	0.530471221708195	0.333	0.192	0
CANX	0	0.344746373460298	0.378	0.264	0
MGAT1	0	0.272315378085538	0.23	0.134	0
IRF4	0	0.498092694284229	0.132	0.042	0
TXNDC5	0	0.510855539206383	0.113	0.006	0
CD83	0	-0.617987772566931	0.081	0.145	0
HIST1H1C	0	0.511237747547435	0.263	0.133	0
HIST1H4C	0	0.786477343567383	0.34	0.235	0
HIST1H2AC	0	0.30407588184665	0.137	0.055	0
HIST1H1E	0	0.403999990094719	0.165	0.081	0
PPP1R10	0	0.732205580615222	0.258	0.144	0
LTB	0	-0.597979561405131	0.382	0.664	0
CLIC1	0	0.356937055995456	0.642	0.529	0
C6orf48	0	-0.311994297810285	0.315	0.427	0
RPS18	0	-0.412168964724684	0.986	0.997	0
RPS10	0	-0.276610230843249	0.886	0.924	0
RPL10A	0	-0.567273042752092	0.924	0.976	0
CPNE5	0	0.549692690582355	0.12	0.025	0
DST	0	0.605540883357091	0.141	0.024	0
EEF1A1	0	-0.359531798734267	0.993	0.998	0
PNRC1	0	-0.397948856689539	0.614	0.758	0
UBE2J1	0	0.485700493293694	0.308	0.175	0
PRDM1	0	0.614825751242544	0.217	0.08	0
MAN1A1	0	0.379763332422975	0.131	0.049	0
RPS12	0	-0.702921819928396	0.977	0.997	0
TNFAIP3	0	-0.288907373078674	0.226	0.337	0
GLCCI1	0	0.486407009250371	0.154	0.051	0
TOMM7	0	-0.410827056633541	0.825	0.9	0
SEPT7	0	-0.250444874241617	0.514	0.611	0
CREB3L2	0	0.763770261784791	0.206	0.069	0
HIPK2	0	0.337829397161125	0.178	0.09	0
TRBC2	0	-0.462638190207483	0.307	0.495	0
PDIA4	0	0.578523894407565	0.248	0.121	0
PRDX4	0	0.694802454829598	0.232	0.082	0
UXT	0	-0.343262833398114	0.449	0.565	0
RBM3	0	-0.292623166552334	0.498	0.611	0
RPS4X	0	-0.650775290835556	0.96	0.993	0
RPL36A	0	-0.478887314403667	0.811	0.856	0
RPL39	0	-0.613830446495958	0.978	0.996	0
SSR4	0	1.42102364737353	0.765	0.661	0
RPL10	0	-0.523233931653876	0.99	0.998	0
SARAF	0	-0.509334971651503	0.587	0.748	0
LEPROTL1	0	-0.718251544795349	0.275	0.472	0
AP3M2	0	-0.273989723816791	0.065	0.132	0
RPS20	0	-0.678347068478657	0.905	0.977	0
RPL7	0	-0.470950791890398	0.929	0.983	0
LY96	0	0.302014576765706	0.186	0.098	0
TP53INP1	0	0.571249224164967	0.154	0.058	0
UQCRB	0	-0.38968541170278	0.792	0.887	0
MTDH	0	0.591475124880522	0.529	0.42	0
RPL30	0	-0.688258651808846	0.97	0.994	0
EIF3E	0	-0.449779180308253	0.62	0.763	0
TRIB1	0	0.550271514835577	0.156	0.049	0
RPS6	0	-0.640431290878243	0.97	0.995	0
VCP	0	0.345602724348848	0.258	0.147	0
SEC61B	0	0.388857127444518	0.586	0.489	0
SLC44A1	0	0.302504280144457	0.149	0.067	0
RPL35	0	-0.305377498541038	0.966	0.986	0
HSPA5	0	0.748483541952047	0.453	0.331	0
RPL12	0	-0.498032544394515	0.96	0.992	0
RPL7A	0	-0.306252906731331	0.956	0.982	0
IFITM3	0	0.95369422330901	0.193	0.112	0
RPLP2	0	-0.495101258532586	0.982	0.996	0
CHID1	0	0.276407863448271	0.152	0.068	0
RPL27A	0	-0.411596835442531	0.949	0.985	0
RPS13	0	-0.588015267508382	0.949	0.99	0
AHNAK	0	0.479108249614867	0.437	0.32	0
FKBP2	0	0.871337027054907	0.382	0.214	0
SF1	0	-0.362876345790728	0.499	0.609	0
FAU	0	-0.380702808023387	0.967	0.992	0
NEAT1	0	0.794859591564901	0.772	0.656	0
GSTP1	0	0.506414617687698	0.6	0.489	0
CCND1	0	1.91897425683696	0.125	0.005	0
SPCS2	0	0.815058024901942	0.529	0.382	0
RPS3	0	-0.390866914951999	0.971	0.994	0
POU2AF1	0	0.471862134308769	0.147	0.042	0
CD3E	0	-0.350160956455619	0.318	0.482	0
CD3G	0	-0.358218691196829	0.261	0.408	0
RPS25	0	-0.596933599110534	0.96	0.989	0
FAM107B	0	-0.366447148872303	0.279	0.406	0
DNAJC1	0	0.679467642968722	0.26	0.114	0
COMMD3	0	0.792220244011424	0.253	0.13	0
BMI1	0	0.367794936703994	0.138	0.052	0
PSAP	0	0.645043700490579	0.531	0.352	0
RPS24	0	-0.456301512908921	0.971	0.995	0
CLEC2D	0	-0.29623466281134	0.264	0.382	0
CLECL1	0	0.312389159886996	0.105	0.025	0
ARHGDIB	0	-0.314875083246402	0.668	0.823	0
LDHB	0	-0.332394310468202	0.483	0.604	0
FKBP11	0	0.685074492075572	0.295	0.169	0
TMBIM6	0	0.427663121681255	0.612	0.498	0
METTL7A	0	0.585902100832376	0.212	0.077	0
PFDN5	0	-0.372709675525458	0.861	0.953	0
HNRNPA1	0	-0.279865025890253	0.771	0.855	0
CD63	0	0.504858300351516	0.497	0.343	0
RPS26	0	-0.258425709216836	0.892	0.943	0
RPL41	0	-0.471987923043286	0.992	0.998	0
NACA	0	-0.447464825044849	0.911	0.966	0
NAP1L1	0	-0.394914027030281	0.607	0.737	0
BTG1	0	-0.612479323170724	0.771	0.924	0
IGF1	0	0.461911561062446	0.101	0.001	0
HSP90B1	0	1.16243956143752	0.6	0.481	0
CKAP4	0	0.291740344239929	0.169	0.084	0
RPL6	0	-0.505252878409876	0.958	0.99	0
OAS1	0	0.303383782470759	0.131	0.045	0
RPLP0	0	-0.272446437009003	0.913	0.953	0
DYNLL1	0	0.465886068610597	0.501	0.348	0
MLEC	0	0.338564837449804	0.219	0.116	0
RPL21	0	-0.738740304779955	0.966	0.995	0
EPSTI1	0	0.366948406736804	0.178	0.094	0
TPT1	0	-0.593916466664451	0.97	0.996	0
COMMD6	0	-0.409113603667518	0.628	0.792	0
RPS29	0	-0.639372657191052	0.967	0.993	0
SEL1L	0	0.525527578032385	0.198	0.081	0
IGHG1	0	4.00159856587451	0.381	0.072	0
IGHG3	0	4.10274791992384	0.34	0.117	0
IGHD	0	-0.77239877983148	0.044	0.141	0
CCPG1	0	0.630377497047815	0.248	0.097	0
ANXA2	0	0.35098461205305	0.393	0.272	0
RPS27L	0	0.402007056389816	0.541	0.434	0
PPIB	0	0.474537302539158	0.605	0.528	0
RPL4	0	-0.323773556176726	0.865	0.925	0
RPLP1	0	-0.339134751955607	0.994	0.998	0
RPS2	0	-0.516479923618127	0.955	0.994	0
IL32	0	-0.318115032337195	0.382	0.575	0
ATF7IP2	0	-0.25280552831452	0.115	0.192	0
TXNDC11	0	0.399554642788786	0.152	0.054	0
TNFRSF17	0	1.07048797150788	0.183	0.01	0
RPS15A	0	-0.619051103003024	0.97	0.995	0
HERPUD1	0	0.999587113494606	0.448	0.286	0
COX4I1	0	-0.293485586614768	0.808	0.893	0
CYBA	0	0.343749609278255	0.847	0.832	0
RPL13	0	-0.601468645951637	0.992	0.998	0
YWHAE	0	0.345432570704093	0.36	0.249	0
RPL26	0	-0.396878207067665	0.958	0.991	0
CCDC144A	0	0.520606057793587	0.105	0.022	0
TNFRSF13B	0	0.456192131427429	0.109	0.014	0
RPL23A	0	-0.584507216009988	0.95	0.988	0
RPL23	0	-0.490318727580317	0.894	0.957	0
RPL19	0	-0.513318917945925	0.974	0.995	0
KRT10	0	-0.351737513946564	0.348	0.473	0
RPL27	0	-0.516118833607061	0.905	0.975	0
NFE2L1	0	0.291517827374838	0.11	0.036	0
RPL38	0	-0.515931357690743	0.928	0.975	0
SEC14L1	0	0.391113470479217	0.221	0.115	0
P4HB	0	0.434586569440107	0.39	0.267	0
SEC11C	0	0.951680671910626	0.357	0.2	0
LMAN1	0	0.447139200442871	0.252	0.144	0
RRBP1	0	0.522973767759083	0.228	0.103	0
HM13	0	0.437412605585884	0.284	0.152	0
RPN2	0	0.381527562970853	0.335	0.229	0
ZFAS1	0	-0.325759629364542	0.53	0.681	0
RBM38	0	-0.362473011416359	0.114	0.214	0
RPS21	0	-0.407110384284295	0.955	0.98	0
CIRBP	0	-0.250447909623719	0.637	0.728	0
RPS15	0	-0.378130085560808	0.977	0.995	0
AES	0	-0.423502333076871	0.487	0.627	0
MYDGF	0	0.65804760343913	0.351	0.206	0
RPL36	0	-0.372862793668863	0.968	0.988	0
INSR	0	0.372717139480789	0.119	0.032	0
RPS28	0	-0.489451122706325	0.983	0.996	0
JUNB	0	-0.578206370314593	0.664	0.82	0
BST2	0	0.395603824948559	0.44	0.321	0
RPL18A	0	-0.507964060929306	0.975	0.995	0
UBA52	0	-0.416097308244629	0.954	0.988	0
ZNF90	0	-0.267559118792965	0.109	0.193	0
HCST	0	-0.269912129665053	0.539	0.683	0
ZFP36	0	-0.495607952186618	0.443	0.555	0
RPS16	0	-0.498563413108505	0.964	0.99	0
SNRPD2	0	-0.255386183497644	0.588	0.685	0
SLC1A5	0	0.294396157274726	0.107	0.033	0
RPL18	0	-0.420181133809613	0.968	0.991	0
CD37	0	-0.594456850937312	0.553	0.71	0
RPL13A	0	-0.49871226306484	0.975	0.994	0
RPS11	0	-0.416291975307868	0.953	0.985	0
RPS9	0	-0.377795632368993	0.956	0.989	0
RPL28	0	-0.459441220565902	0.983	0.997	0
RPS5	0	-0.521059143874735	0.922	0.968	0
RPS4Y1	0	0.274679347170479	0.465	0.295	0
EIF1AY	0	0.270149288028459	0.167	0.085	0
SDF2L1	0	0.510230317818736	0.285	0.172	0
IGLC2	0	3.52001053144607	0.427	0.348	0
IGLC3	0	4.0661135046404	0.252	0.172	0
VPREB3	0	-0.540173286333941	0.044	0.119	0
DERL3	0	1.03930476439132	0.204	0.03	0
XBP1	0	0.840183937600493	0.424	0.272	0
PIK3IP1	0	-0.358666605634597	0.181	0.305	0
RPL3	0	-0.412452426443951	0.97	0.991	0
MEI1	0	0.351775755958313	0.138	0.051	0
SMDT1	0	-0.433356985219382	0.401	0.54	0
CRELD2	0	0.342017947189416	0.17	0.084	0
TYMP	0	0.596173067541967	0.358	0.215	0
MX1	0	0.379995948871627	0.166	0.076	0
MT-ATP8	0	0.93580918068878	0.298	0.188	0
MT-ND5	0	0.540886605499933	0.911	0.904	0
MT-ND6	0	0.716797916387983	0.336	0.208	0
RCAN3	0	-0.369665232519921	0.126	0.235	0
IL7R	0	-0.322703588436224	0.246	0.413	0
TRBC1	0	-0.256559199906931	0.245	0.352	0
XIST	0	-0.513720663378911	0.15	0.37	0
CD3D	0	-0.328946483756602	0.339	0.516	0
ETS1	0	-0.287466572358872	0.268	0.409	0
CD69	0	-1.04193693993245	0.272	0.536	0
GPR183	0	-0.334838088235948	0.128	0.224	0
TRAC	0	-0.325075528854334	0.309	0.469	0
TCL1A	0	-0.844134131028067	0.032	0.123	0
BCL11B	0	-0.29442309667904	0.152	0.255	0
IGHG4	0	3.08021245739302	0.202	0.031	0
IGHG2	0	2.60423813840836	0.186	0.027	0
IGHGP	0	2.28442674851038	0.113	0.006	0
LINC00926	0	-0.364047176284644	0.036	0.104	0
CD7	0	-0.397980970388332	0.229	0.378	0
GZMM	0	-0.267462946027243	0.205	0.306	0
CYTOR	0	0.605318134466208	0.16	0.071	0
RACK1	0	-0.511493355076814	0.463	0.538	0
RIPOR2	0	-0.26965039859737	0.206	0.321	0
OXR1	1.44088848014453e-307	0.276034911556133	0.168	0.088	5.34497581709614e-303
ARL4C	4.29872139412983e-306	-0.314013931737797	0.325	0.431	1.59461070115246e-301
FNDC3A	4.66046886544137e-306	0.261958739357055	0.147	0.072	1.72880092563548e-301
TUBA1A	4.84769539969456e-304	-0.303566883377026	0.287	0.387	1.7982526085167e-299
WARS	7.16393346681171e-304	0.32824561054046	0.161	0.083	2.6574611195138e-299
RHOH	1.4369493807127e-302	-0.280806950967457	0.181	0.267	5.33036372775378e-298
TMEM59	1.89559154960818e-297	0.353085594099153	0.504	0.412	7.03169685327156e-293
EPB41L4A-AS1	1.18254864980066e-296	-0.250633574693701	0.168	0.25	4.38666421643555e-292
PHPT1	1.36547526338178e-296	0.311724336529076	0.316	0.216	5.06523048951473e-292
NOSIP	1.58967849724463e-296	-0.329878662721311	0.302	0.391	5.89691238552897e-292
GOLGB1	2.43625383106944e-289	0.343567109513154	0.225	0.138	9.03728358635207e-285
AKAP9	4.29375876489824e-289	0.354174990333788	0.392	0.292	1.592769813839e-284
SLC3A2	7.99762960812881e-289	0.33005834455222	0.229	0.141	2.96672070313538e-284
BAZ2B	8.96066719129482e-289	0.269801558197086	0.183	0.101	3.32395949461081e-284
CD59	1.89296818457165e-288	0.276353383417755	0.131	0.062	7.02196548066854e-284
TNFSF10	5.48967728088865e-288	0.344303708997315	0.193	0.111	2.03639578734565e-283
HYOU1	6.5090517112095e-288	0.252873932265547	0.107	0.044	2.41453273227316e-283
PDK1	6.29758332047229e-285	0.414114304383456	0.142	0.072	2.3360885327292e-280
FYB1	3.12803965878386e-280	-0.27020059636271	0.212	0.305	1.16034631142587e-275
TMEM208	2.07940288483691e-279	0.269270438263947	0.205	0.121	7.7135450013025e-275
TOP1	1.71133003433312e-277	0.280889050116453	0.287	0.19	6.34817876235869e-273
CLINT1	6.70598396011558e-277	0.304757347857761	0.251	0.162	2.48758475000488e-272
CLTC	1.04341175521431e-276	0.265791314352648	0.209	0.125	3.87053590596748e-272
IL6ST	1.67134070888127e-276	0.365234886860362	0.211	0.129	6.19983835959507e-272
NSA2	1.9466553926997e-276	-0.271270906523813	0.466	0.549	7.22111817921954e-272
ANXA5	2.50736253698159e-276	0.308701796247275	0.326	0.227	9.30106133093319e-272
SEPT6	3.03805290105211e-276	-0.266421405898235	0.308	0.399	1.12696572364528e-271
DDOST	8.87522661222668e-276	0.29237749894205	0.262	0.17	3.29226531180549e-271
POU2F2	2.79574606595645e-275	0.356325446358763	0.313	0.218	1.03708200316654e-270
TMEM205	9.50826608009458e-275	0.258167188804282	0.196	0.113	3.52709130241108e-270
RP11-347P5.1	4.75393334013043e-274	-0.3552491962912	0.11	0.177	1.76347157252138e-269
CST3	4.4105591281181e-272	0.570649996307981	0.379	0.281	1.63609690857541e-267
CYBB	1.46870887775435e-271	0.381772910366583	0.266	0.174	5.44817558202977e-267
IGHM	2.88499821353992e-270	-0.880631294131379	0.147	0.218	1.07019008731263e-265
TAP1	4.05856598580169e-269	0.261688118572363	0.227	0.141	1.50552505243314e-264
RNF125	3.5883351539921e-267	-0.260580105743628	0.143	0.218	1.33109292537337e-262
OS9	1.1900057289411e-266	0.253306511514248	0.241	0.152	4.41432625150701e-262
JUND	3.13757845595181e-265	-0.345878244447127	0.623	0.717	1.16388472823532e-260
RGCC	8.02317684014797e-265	-0.310498812446843	0.098	0.161	2.97619744885289e-260
AC004687.1	2.18432128774957e-264	0.471309811747698	0.15	0.08	8.10273981690703e-260
EIF2S3	2.10372205945486e-263	-0.250495224840851	0.332	0.42	7.80375697954779e-259
DNAJB1	3.54243167769719e-263	-0.272263466102911	0.201	0.283	1.31406503084177e-258
C12orf57	1.56979606882819e-260	-0.262742256649956	0.485	0.571	5.82315851731818e-256
SYNGR2	1.86883686481878e-260	0.293674116472953	0.257	0.169	6.93245035004525e-256
TRAM1	2.71722916316213e-260	0.318458627392975	0.388	0.294	1.00795615807499e-255
PTPN6	6.32053993976545e-259	0.287141541203209	0.338	0.241	2.34460429065599e-254
CCL3	5.33474068778443e-258	0.55761089978316	0.16	0.089	1.97892205813364e-253
CPVL	1.62897676038817e-256	0.303143037906618	0.17	0.096	6.04268929265993e-252
LGALS2	1.86102172412743e-256	0.450414888425039	0.111	0.052	6.90346008565072e-252
PECAM1	7.7631802185026e-253	0.281107501197121	0.195	0.117	2.87975170205354e-248
TPD52	2.63558674221216e-252	0.329774589075513	0.191	0.115	9.77670902023601e-248
RNASEK	4.06058857632832e-252	0.300433446308006	0.13	0.065	1.50627533238899e-247
TUBB4B	1.16512850492431e-245	0.340266975651909	0.256	0.171	4.32204418901674e-241
GRN	2.74360234233611e-245	0.380715999939059	0.288	0.2	1.01773928888958e-240
TMEM123	5.01522297458671e-244	-0.256682062104608	0.348	0.433	1.86039696242294e-239
UBXN4	2.49374607643854e-242	0.285801650901643	0.388	0.293	9.25055107054875e-238
FKBP5	2.01925013831769e-241	0.368570064759408	0.229	0.151	7.49040838808948e-237
LRPAP1	7.77703147077814e-238	0.261649098894289	0.284	0.196	2.88488982408515e-233
DDX3Y	9.49146516025091e-238	0.273003479468874	0.156	0.087	3.52085900119507e-233
MT-ND4L	1.33643004996038e-237	0.535946066221424	0.66	0.613	4.95748727032802e-233
TMEM258	2.7448152295507e-237	0.3311805168127	0.59	0.521	1.01818920940183e-232
KCNQ1OT1	6.89248993345395e-235	0.368093170999665	0.157	0.089	2.55676914081474e-230
ZNF706	1.75864566162642e-234	0.26617915803494	0.389	0.294	6.5236960818032e-230
TIMP1	2.2432359055686e-231	0.41790889306244	0.323	0.244	8.32128359170673e-227
SARS	5.68871703461538e-231	0.254714060749764	0.21	0.133	2.11022958399057e-226
EIF3A	2.7969815637002e-230	0.283378351370519	0.406	0.313	1.03754031105459e-225
CD79A	6.47451665033125e-230	-0.703454796434961	0.138	0.198	2.40172195144038e-225
DNAJB9	2.3204821398814e-227	0.306171193026673	0.182	0.112	8.60782849789005e-223
COPE	2.96695719487781e-227	0.270938146818856	0.473	0.383	1.10059277143993e-222
TXN	1.2979615872923e-226	0.288928752705592	0.435	0.339	4.81478850806078e-222
RABAC1	5.14775862916666e-225	0.360992324983266	0.44	0.358	1.90956106348937e-220
NOP53	5.97861966364741e-225	-0.254371454485022	0.311	0.4	2.21776896423001e-220
C1orf56	2.4610053273125e-224	-0.274956604578608	0.294	0.376	9.1290992616657e-220
PIK3R1	4.30273840208802e-224	-0.294496661522794	0.225	0.3	1.59610081025455e-219
PLCG2	4.32998012983527e-224	0.4561078220777	0.233	0.158	1.60620612916239e-219
GLTSCR2	1.2744498155134e-221	-0.473045314903393	0.305	0.365	4.72757159064697e-217
LAP3	1.52745106922438e-219	0.261680852449528	0.198	0.125	5.66607974128785e-215
PLEK	1.95355827802135e-219	0.311687178760133	0.309	0.224	7.24672443232021e-215
MLLT3	2.06742410088504e-219	0.297763370472346	0.165	0.099	7.66910970223307e-215
STAT1	1.83796019792026e-217	0.294197161388467	0.252	0.174	6.81791335418522e-213
XAF1	1.14199442243121e-212	0.354132747900809	0.207	0.136	4.23622831000858e-208
KLF13	9.45718941324989e-208	0.279420684455349	0.325	0.242	3.50814441284505e-203
SSR1	1.53529701883969e-207	0.255623045521774	0.32	0.235	5.69518429138581e-203
KLRB1	5.55219040965039e-206	-0.460518103840371	0.141	0.206	2.05958503245981e-201
ERN1	3.35436939431272e-204	0.258227587315299	0.129	0.07	1.2443033268203e-199
CTSS	1.35229669210899e-200	0.427567771770099	0.535	0.459	5.0163445793783e-196
EIF2S2	2.3251419459261e-199	0.255289848249808	0.419	0.331	8.62511404841288e-195
SPCS1	6.40548369359648e-197	0.347945579677444	0.559	0.505	2.37611417613961e-192
ARPC1B	6.49750426007507e-194	0.375049776852745	0.551	0.5	2.41024920527485e-189
CDC42EP3	7.72257309140104e-193	0.251364852725726	0.181	0.115	2.86468848825522e-188
CLEC7A	1.10481785751252e-192	0.2659433833444	0.169	0.105	4.09832184244269e-188
CD40	3.85336183169151e-190	0.875173467063942	0.114	0.064	1.42940457146597e-185
DPM3	4.90123914265378e-188	0.250024062237052	0.243	0.17	1.81811465996742e-183
PIM2	5.57225193724428e-187	0.336634497168268	0.216	0.148	2.06702685612076e-182
ADAR	2.21420499048308e-185	0.26134136261684	0.328	0.249	8.21359341219697e-181
HLA-DRA	2.73652605762739e-184	-0.568666847696723	0.4	0.465	1.01511434107688e-179
GOLGA4	8.52660500575912e-184	0.264365630501107	0.273	0.198	3.16294412688635e-179
LY6E	3.55642615433287e-183	0.447052415439705	0.48	0.426	1.31925628194978e-178
CX3CR1	2.45042351508051e-182	0.269092173887681	0.108	0.058	9.08984602919116e-178
ITGB7	7.64417775809071e-180	0.380361822709427	0.188	0.125	2.83560773936375e-175
ATP5MC2	1.03116388283821e-179	-0.250024311287522	0.373	0.449	3.82510242338834e-175
BANK1	1.20824036948626e-174	-0.285142017257571	0.068	0.111	4.48196765060928e-170
SLC38A2	8.52159170833726e-173	0.292027332240702	0.346	0.271	3.16108444420771e-168
GAPDH	3.38278089847508e-167	0.262380082826738	0.806	0.785	1.25484257428933e-162
CALR	2.05649494827958e-166	0.315545476619654	0.501	0.436	7.6285680106431e-162
NR4A2	1.8128200156246e-165	-0.266087254090314	0.162	0.22	6.72465584795946e-161
FOS	2.04501133917532e-162	-0.340791807191414	0.529	0.588	7.58596956267084e-158
VIMP	2.80955138288093e-160	0.260010489023549	0.135	0.083	1.04220308547968e-155
RNF213	1.83412161782367e-156	0.368850393837836	0.445	0.387	6.80367414131691e-152
IFI30	2.16956726107033e-156	0.255919163586839	0.107	0.06	8.0480097549404e-152
MAP3K8	1.69789900975482e-153	-0.276801266764246	0.12	0.17	6.29835637668549e-149
HBA2	3.265909155717e-151	0.284228263985649	0.573	0.457	1.21148900131322e-146
SERPINA1	7.33173286279449e-150	0.389932923552728	0.183	0.127	2.71970630545362e-145
SELENOS	2.30877188047347e-149	0.285998001145575	0.168	0.113	8.56438929061633e-145
PSMB9	4.39419993341073e-146	0.253330432819593	0.487	0.421	1.63002846529871e-141
ISG15	2.31288894938959e-145	0.480333606993585	0.307	0.247	8.57966155776067e-141
MTRNR2L8	6.68860274271629e-140	0.358227135728636	0.193	0.136	2.48113718741061e-135
FGL2	2.65669624936713e-139	0.349222357804852	0.201	0.144	9.85501473702739e-135
CD68	1.98163380035463e-138	0.300988348799921	0.167	0.115	7.35087058241548e-134
HIST1H1D	2.57313856546805e-137	0.345987870630441	0.168	0.116	9.54505750860374e-133
RPS17	2.01409541368201e-133	-0.422757432387562	0.73	0.741	7.47128693705343e-129
GABARAP	3.50630888475453e-132	0.441128108645937	0.207	0.153	1.30066528079969e-127
TENT5C	3.67916307089107e-132	0.309431870504904	0.135	0.088	1.36478554114704e-127
MYO1F	4.15971173123882e-130	0.257127499020818	0.329	0.269	1.54304506670304e-125
MAF	5.17386931621878e-130	0.316471810665437	0.117	0.072	1.91924682285136e-125
OTUD1	2.0089248538229e-129	0.303168515942642	0.137	0.09	7.45210674525606e-125
FCGRT	1.24215780357637e-128	0.254320189032618	0.258	0.197	4.60778437236654e-124
DDX17	3.16691382045721e-126	0.266116301325658	0.55	0.495	1.1747666816986e-121
NPC2	3.77101939535331e-125	0.266306610956826	0.405	0.344	1.39885964470631e-120
HLA-DPB1	1.82462541397458e-122	-0.286554438426078	0.388	0.45	6.76844797313871e-118
RP11-1143G9.4	3.22026708195575e-122	0.586042092576015	0.139	0.093	1.19455807405149e-117
AC007952.4	7.01486215662423e-121	0.38073307093896	0.157	0.11	2.60216311699976e-116
FCN1	1.12180919974678e-119	0.471119140742015	0.254	0.201	4.16135122646067e-115
CITED2	1.11523357956195e-116	0.253053081186	0.211	0.156	4.13695896338507e-112
CFP	1.1229337920655e-114	0.256957190698484	0.173	0.125	4.16552290166697e-110
H1FX	7.87235536608429e-108	0.341389109937103	0.379	0.328	2.92025022304897e-103
GNLY	3.01477995536258e-107	-0.351239029223164	0.204	0.262	1.11833262444175e-102
CD79B	1.80772965295646e-103	-0.672981647716395	0.185	0.223	6.70577314764199e-99
TUBB	1.65225982036374e-94	0.250889688884447	0.354	0.298	6.12905780363931e-90
HBB	2.49857337687203e-94	0.309634415970185	0.733	0.647	9.26845794150681e-90
KRTCAP2	6.59964953399054e-94	0.251278479620683	0.387	0.335	2.44813999463379e-89
FTL	5.68319993208988e-92	0.339337457661114	0.962	0.973	2.10818301480874e-87
BLVRB	7.9699107721689e-90	0.348520634560607	0.284	0.232	2.95643840093605e-85
MNDA	5.67362180669934e-86	0.288301978344944	0.239	0.191	2.10463000919512e-81
SPI1	9.97069489896509e-84	0.289208545444124	0.198	0.157	3.6986292727711e-79
HLA-DPA1	1.25463353805759e-83	-0.288920699913836	0.364	0.408	4.65406310942462e-79
S100A6	6.9608021786655e-83	0.303779718990365	0.818	0.821	2.58210956817597e-78
MS4A1	7.87607212261805e-80	-0.304116151728292	0.117	0.151	2.92162895388516e-75
MS4A7	8.75237333639542e-74	0.273823541793153	0.105	0.073	3.24669288913588e-69
VCAN	3.1195817353836e-58	0.354587593136881	0.199	0.163	1.15720884474055e-53
SAT1	5.92948355792088e-58	0.361230046628562	0.528	0.503	2.19954192581075e-53
CCND2	1.92924260548119e-55	0.323491163672744	0.191	0.159	7.15652544503248e-51
FCGR3A	1.36500395180226e-52	0.299797433543109	0.131	0.102	5.0634821592105e-48
LST1	1.59593798091979e-52	0.412295176666766	0.302	0.272	5.92013194022195e-48
HLA-DQB1	9.53964156233065e-49	-0.353430986706797	0.251	0.28	3.53873003754656e-44
EEF1G	1.60214807065904e-39	0.395142114294897	0.102	0.082	5.94316826810969e-35
SEC62	2.14839943698563e-38	0.250756218397454	0.547	0.539	7.96948771149819e-34
HSPB1	2.41792525368869e-37	0.291115224556651	0.272	0.243	8.96929372855819e-33
CRIP1	1.77284683071585e-33	0.41473800338258	0.301	0.285	6.57637531854045e-29
GPX1	2.06658688060659e-32	0.313538297229567	0.236	0.209	7.66600403361013e-28
ZBTB20	1.53421332530468e-30	0.253373016091959	0.228	0.202	5.6911643302177e-26
MTRNR2L12	9.83926852872118e-30	0.561437864193562	0.404	0.402	3.64987666072912e-25
TYROBP	4.46041811142735e-26	0.281614376210257	0.355	0.339	1.65459209843398e-21
BIRC3	2.24319914938555e-24	0.655060689662331	0.249	0.234	8.3211472446457e-20
FCER1G	5.33429113842859e-20	0.296168544689284	0.307	0.295	1.97875529780009e-15
SOX4	1.32661974393317e-16	-0.271219263467885	0.089	0.102	4.92109594012009e-12
IFITM1	1.1685091495939e-12	0.285814596628164	0.252	0.285	4.33458469041857e-08
CD74	1.02343545546335e-08	-0.291288766874175	0.681	0.639	0.000379643382204129
HBA1	4.2246271015169e-07	0.270487011581449	0.483	0.444	0.0156712542330769
FOSB	6.05367024724389e-07	0.361689488036168	0.368	0.365	0.0224560897821512
CA1	6.98445806456696e-07	0.393566007523561	0.151	0.144	0.0259088471905111
AC090498.1	8.63753250589663e-06	0.274783881622021	0.32	0.327	0.320409268306235
COTL1	0.0133269764401801	0.251710229045365	0.422	0.448	1
IGHA1	0.057497797624729	3.64191752868925	0.32	0.363	1
AIF1	0.588326256634639	0.353811209373327	0.314	0.337	1
