# Supplementary material for: A neutrophil extracellular trap-related risk score predicts prognosis and characterizes the tumor microenvironment in multiple myeloma
Source: Sci Rep. 2024 Jan 27;14:2264. doi: 10.1038/s41598-024-52922-7 (PMC10817968; doi:10.1038/s41598-024-52922-7)
Supplement: Supplementary file 13 — Supplementary Information 13. [file 41598_2024_52922_MOESM13_ESM.csv]

	ONTOLOGY	ID	Description	GeneRatio	BgRatio	pvalue	p.adjust	qvalue	geneID	Count
GO:0002181	BP	GO:0002181	cytoplasmic translation	63/287	148/18723	5.70577251061078e-76	1.73113137971931e-72	1.4402571032047e-72	RPL11/RPS8/RPL5/RPS27/RPS7/RPS27A/RPL31/RPL37A/RPL32/RPL15/RPSA/RPL14/RPL29/RPL24/RPL35A/RPL9/RPL34/RPS3A/RPL37/RPS23/RPS14/RPS18/RPS10/RPL10A/RPS12/RPS4X/RPL10/RPS20/RPL30/RPS6/RPL35/RPL7A/RPLP2/RPL27A/RPS3/RPS25/RPS24/EIF3A/RPL41/RPL6/RPLP0/RPL21/RPS29/RPL4/RPS2/RPS15A/RPL13/RPL23A/RPL19/RPL38/RPS21/RPS15/RPL36/RPS28/RPL18A/RPS16/RPL18/RPL13A/RPS5/RPL3/RPS26/RPL36A/RPS17	63
GO:0042255	BP	GO:0042255	ribosome assembly	17/287	61/18723	2.59668157595306e-17	3.93916595072079e-14	3.2772854837555e-14	RPL11/RPL5/RPS27/RPSA/RPL24/RPS14/NPM1/RPL10/RPL6/RPLP0/RPL23A/RPL38/RPS15/RPS28/RPS5/RPL3/NOP53	17
GO:0042254	BP	GO:0042254	ribosome biogenesis	30/287	299/18723	3.26195515035098e-16	3.29892397538829e-13	2.74462050896198e-13	RPL11/RPS8/RPL5/RPS27/RPS7/RPSA/RPL14/RPL24/RPL35A/RPS14/NPM1/RPL10A/RPL10/RPS6/RPL35/RPL7A/RPS25/RPS24/RPL6/RPLP0/RPL23A/RPL38/RPS21/RPS15/RPS28/RPS16/RPS5/RPL3/NOP53/RPS17	30
GO:0042113	BP	GO:0042113	B cell activation	30/287	334/18723	6.61723747419205e-15	5.01917462417467e-12	4.17582512187172e-12	MNDA/IGKC/MZB1/CD74/DNAJB9/TRBC2/TPD52/SPI1/MS4A1/POU2AF1/PTPN6/IGHG1/IGHG3/IGHM/TNFRSF13B/CD79B/BST2/TYROBP/CD79A/XBP1/IL7R/TRBC1/CD40/BMI1/IGLC2/PIK3R1/IGHG4/IGHG2/IGLC3/IGHA1	30
GO:0002764	BP	GO:0002764	immune response-regulating signaling pathway	35/287	468/18723	8.753273708071e-15	5.31148648605748e-12	4.41902112672721e-12	CTSS/MNDA/FCER1G/IGKC/IRF4/HLA-DQB1/HLA-DPB1/TRBC2/LY96/FCN1/MS4A1/RPS3/BIRC3/CD3E/PTPN6/OAS1/IGHG1/IGHG3/IGHM/CYBA/CD79B/TYROBP/CD79A/TRBC1/CLEC7A/FYB1/NOP53/CD40/IGLC2/FOXP1/IGHG4/RNF125/IGHG2/IGLC3/IGHA1	35
GO:0042273	BP	GO:0042273	ribosomal large subunit biogenesis	16/287	72/18723	1.16563292597084e-14	5.89421716232589e-12	4.90383816925979e-12	RPL11/RPL5/RPL14/RPL24/RPL35A/NPM1/RPL10A/RPL10/RPL35/RPL7A/RPL6/RPLP0/RPL23A/RPL38/RPL3/NOP53	16
GO:0042274	BP	GO:0042274	ribosomal small subunit biogenesis	16/287	73/18723	1.47247393449418e-14	6.38212273893619e-12	5.30976315025119e-12	RPS8/RPS27/RPS7/RPSA/RPS14/NPM1/RPS6/RPS25/RPS24/RPL38/RPS21/RPS15/RPS28/RPS16/RPS5/RPS17	16
GO:0022613	BP	GO:0022613	ribonucleoprotein complex biogenesis	34/287	463/18723	3.70452625795889e-14	1.40494158333091e-11	1.16887552191914e-11	RPL11/RPS8/RPL5/RPS27/RPS7/RPSA/RPL14/RPL24/RPL35A/RPS14/NPM1/RPL10A/RPL10/RPS6/RPL35/RPL7A/RPS25/RPS24/EIF3A/RPL6/RPLP0/RPL23A/RPL38/RPS21/RPS15/RPS28/RPS16/RPL13A/RPS5/RPL3/NOP53/SNRPD2/SF1/RPS17	34
GO:0051251	BP	GO:0051251	positive regulation of lymphocyte activation	29/287	362/18723	3.59028389137277e-13	1.210324591825e-10	1.0069591545628e-10	IGKC/RHOH/CD74/CD83/AIF1/HLA-DRA/HLA-DQB1/HLA-DPA1/HLA-DPB1/TRBC2/RPS3/CD3E/MAP3K8/PTPN6/IGHG1/IGHG3/IGHM/TYROBP/XBP1/IL7R/TRBC1/CLEC7A/CD40/BMI1/IGLC2/IGHG4/IGHG2/IGLC3/IGHA1	29
GO:0002768	BP	GO:0002768	immune response-regulating cell surface receptor signaling pathway	27/287	315/18723	4.91183949299649e-13	1.31292152413024e-10	1.09231718241138e-10	MNDA/FCER1G/IGKC/HLA-DQB1/HLA-DPB1/TRBC2/FCN1/MS4A1/RPS3/CD3E/PTPN6/IGHG1/IGHG3/IGHM/CD79B/TYROBP/CD79A/TRBC1/CLEC7A/FYB1/CD40/IGLC2/FOXP1/IGHG4/IGHG2/IGLC3/IGHA1	27
GO:0002429	BP	GO:0002429	immune response-activating cell surface receptor signaling pathway	26/287	291/18723	5.19283397810248e-13	1.31292152413024e-10	1.09231718241138e-10	MNDA/FCER1G/IGKC/HLA-DQB1/HLA-DPB1/TRBC2/FCN1/MS4A1/RPS3/CD3E/PTPN6/IGHG1/IGHG3/IGHM/CD79B/TYROBP/CD79A/TRBC1/CLEC7A/FYB1/IGLC2/FOXP1/IGHG4/IGHG2/IGLC3/IGHA1	26
GO:0002757	BP	GO:0002757	immune response-activating signal transduction	26/287	291/18723	5.19283397810248e-13	1.31292152413024e-10	1.09231718241138e-10	MNDA/FCER1G/IGKC/HLA-DQB1/HLA-DPB1/TRBC2/FCN1/MS4A1/RPS3/CD3E/PTPN6/IGHG1/IGHG3/IGHM/CD79B/TYROBP/CD79A/TRBC1/CLEC7A/FYB1/IGLC2/FOXP1/IGHG4/IGHG2/IGLC3/IGHA1	26
GO:0050867	BP	GO:0050867	positive regulation of cell activation	30/287	420/18723	2.64007909168674e-12	6.16153843398275e-10	5.12624264118608e-10	PLEK/IGKC/RHOH/CD74/CD83/AIF1/HLA-DRA/HLA-DQB1/HLA-DPA1/HLA-DPB1/TRBC2/RPS3/CD3E/MAP3K8/PTPN6/IGHG1/IGHG3/IGHM/TYROBP/XBP1/IL7R/TRBC1/CLEC7A/CD40/BMI1/IGLC2/IGHG4/IGHG2/IGLC3/IGHA1	30
GO:0006959	BP	GO:0006959	humoral immune response	26/287	317/18723	3.71357201237274e-12	8.0478410610992e-10	6.69559825990212e-10	GNLY/IGKC/ST6GAL1/JCHAIN/CD83/HLA-DQB1/TRBC2/CFP/RPL30/FCN1/CD59/MS4A1/POU2AF1/GAPDH/PTPN6/IGHG1/IGHG3/IGHM/POU2F2/TRBC1/BMI1/IGLC2/IGHG4/IGHG2/IGLC3/IGHA1	26
GO:0000027	BP	GO:0000027	ribosomal large subunit assembly	10/287	27/18723	4.10608009547803e-12	8.30523133978689e-10	6.90974039926759e-10	RPL11/RPL5/RPL24/RPL10/RPL6/RPLP0/RPL23A/RPL38/RPL3/NOP53	10
GO:0002253	BP	GO:0002253	activation of immune response	28/287	375/18723	5.13183873486491e-12	9.73124920098759e-10	8.0961508461882e-10	MNDA/FCER1G/IGKC/HLA-DQB1/HLA-DPB1/TRBC2/CFP/FCN1/CD59/MS4A1/RPS3/CD3E/PTPN6/IGHG1/IGHG3/IGHM/CD79B/TYROBP/CD79A/TRBC1/CLEC7A/FYB1/IGLC2/FOXP1/IGHG4/IGHG2/IGLC3/IGHA1	28
GO:0002696	BP	GO:0002696	positive regulation of leukocyte activation	29/287	409/18723	7.48096118653801e-12	1.33513154352684e-09	1.11079535141289e-09	IGKC/RHOH/CD74/CD83/AIF1/HLA-DRA/HLA-DQB1/HLA-DPA1/HLA-DPB1/TRBC2/RPS3/CD3E/MAP3K8/PTPN6/IGHG1/IGHG3/IGHM/TYROBP/XBP1/IL7R/TRBC1/CLEC7A/CD40/BMI1/IGLC2/IGHG4/IGHG2/IGLC3/IGHA1	29
GO:0050853	BP	GO:0050853	B cell receptor signaling pathway	17/287	131/18723	1.73219857949542e-11	2.91971693899394e-09	2.42912993779533e-09	MNDA/IGKC/TRBC2/MS4A1/PTPN6/IGHG1/IGHG3/IGHM/CD79B/CD79A/TRBC1/IGLC2/FOXP1/IGHG4/IGHG2/IGLC3/IGHA1	17
GO:0050851	BP	GO:0050851	antigen receptor-mediated signaling pathway	22/287	240/18723	2.067353743623e-11	3.30123750429063e-09	2.74654530593239e-09	MNDA/IGKC/HLA-DQB1/HLA-DPB1/TRBC2/MS4A1/RPS3/CD3E/PTPN6/IGHG1/IGHG3/IGHM/CD79B/CD79A/TRBC1/FYB1/IGLC2/FOXP1/IGHG4/IGHG2/IGLC3/IGHA1	22
GO:0030098	BP	GO:0030098	lymphocyte differentiation	27/287	374/18723	2.72601329706378e-11	4.13536217164575e-09	3.4405157296626e-09	FCER1G/RHOH/TCF7/CD74/IRF4/CD83/HLA-DRA/PRDM1/DNAJB9/TPD52/RPS6/SPI1/MS4A1/POU2AF1/CD3E/CD3G/PTPN6/CD79B/CD79A/XBP1/IL7R/FGL2/CD3D/BCL11B/BMI1/FOXP1/PIK3R1	27
GO:0050864	BP	GO:0050864	regulation of B cell activation	20/287	198/18723	2.99545460163224e-11	4.327718695882e-09	3.60055144597198e-09	MNDA/IGKC/MZB1/CD74/TRBC2/PTPN6/IGHG1/IGHG3/IGHM/TNFRSF13B/TYROBP/XBP1/TRBC1/CD40/BMI1/IGLC2/IGHG4/IGHG2/IGLC3/IGHA1	20
GO:0022618	BP	GO:0022618	ribonucleoprotein complex assembly	20/287	220/18723	2.01793212098533e-10	2.78291184321341e-08	2.31531159144633e-08	RPL11/RPL5/RPS27/RPSA/RPL24/RPS14/RPL10/EIF3A/RPL6/RPLP0/RPL23A/RPL38/RPS15/RPS28/RPL13A/RPS5/RPL3/NOP53/SNRPD2/SF1	20
GO:0006364	BP	GO:0006364	rRNA processing	20/287	225/18723	3.01399462049373e-10	3.97585203416434e-08	3.30780736839541e-08	RPL11/RPS8/RPL5/RPS27/RPS7/RPL14/RPL35A/RPS14/RPL10A/RPS6/RPL35/RPL7A/RPS25/RPS24/RPS21/RPS15/RPS28/RPS16/NOP53/RPS17	20
GO:0071826	BP	GO:0071826	ribonucleoprotein complex subunit organization	20/287	227/18723	3.52786452131338e-10	4.45980873236034e-08	3.71044698338136e-08	RPL11/RPL5/RPS27/RPSA/RPL24/RPS14/RPL10/EIF3A/RPL6/RPLP0/RPL23A/RPL38/RPS15/RPS28/RPL13A/RPS5/RPL3/NOP53/SNRPD2/SF1	20
GO:0042110	BP	GO:0042110	T cell activation	29/287	487/18723	4.82023060702544e-10	5.70662454876636e-08	4.7477659049862e-08	SLAMF7/FCER1G/RHOH/TCF7/CD74/IRF4/CD83/AIF1/HLA-DRA/HLA-DQB1/HLA-DPA1/HLA-DPB1/PRDM1/RPS6/SPI1/RPS3/CD3E/CD3G/MAP3K8/PTPN6/XBP1/IL7R/FGL2/CD3D/CLEC7A/BCL11B/CD7/BMI1/FOXP1	29
GO:0016064	BP	GO:0016064	immunoglobulin mediated immune response	19/287	207/18723	4.92106777843492e-10	5.70662454876636e-08	4.7477659049862e-08	FCER1G/IGKC/CD74/HLA-DRA/HLA-DQB1/HLA-DPA1/HLA-DPB1/TRBC2/PTPN6/IGHG1/IGHG3/IGHM/TRBC1/CD40/IGLC2/IGHG4/IGHG2/IGLC3/IGHA1	19
GO:1903131	BP	GO:1903131	mononuclear cell differentiation	27/287	426/18723	5.07840681663453e-10	5.70662454876636e-08	4.7477659049862e-08	FCER1G/RHOH/TCF7/CD74/IRF4/CD83/HLA-DRA/PRDM1/DNAJB9/TPD52/RPS6/SPI1/MS4A1/POU2AF1/CD3E/CD3G/PTPN6/CD79B/CD79A/XBP1/IL7R/FGL2/CD3D/BCL11B/BMI1/FOXP1/PIK3R1	27
GO:0019724	BP	GO:0019724	B cell mediated immunity	19/287	210/18723	6.28556155837627e-10	6.81085491718343e-08	5.66645737480688e-08	FCER1G/IGKC/CD74/HLA-DRA/HLA-DQB1/HLA-DPA1/HLA-DPB1/TRBC2/PTPN6/IGHG1/IGHG3/IGHM/TRBC1/CD40/IGLC2/IGHG4/IGHG2/IGLC3/IGHA1	19
GO:0016072	BP	GO:0016072	rRNA metabolic process	20/287	236/18723	7.01864332421139e-10	7.34295305022668e-08	6.10914943428636e-08	RPL11/RPS8/RPL5/RPS27/RPS7/RPL14/RPL35A/RPS14/RPL10A/RPS6/RPL35/RPL7A/RPS25/RPS24/RPS21/RPS15/RPS28/RPS16/NOP53/RPS17	20
GO:0001819	BP	GO:0001819	positive regulation of cytokine production	28/287	467/18723	8.38707625005535e-10	8.48212978088931e-08	7.05691538513429e-08	ISG15/MNDA/FCER1G/STAT1/CD74/IRF4/CD83/LTB/AIF1/HLA-DPA1/HLA-DPB1/HSPB1/CYBB/LY96/FCN1/RPS3/POU2AF1/CD3E/GAPDH/OAS1/CYBA/TYROBP/POU2F2/XBP1/CLEC7A/CD40/FOXP1/PIK3R1	28
GO:0002443	BP	GO:0002443	leukocyte mediated immunity	27/287	440/18723	1.03195701503024e-09	1.00998631729089e-07	8.40282825820891e-08	SLAMF7/FCER1G/IGKC/CD74/HLA-DRA/HLA-DQB1/HLA-DPA1/HLA-DPB1/TRBC2/SPI1/PTPN6/IGHG1/IGHG3/IGHM/BST2/TYROBP/CX3CR1/IL7R/TRBC1/CLEC7A/GZMM/CD40/IGLC2/IGHG4/IGHG2/IGLC3/IGHA1	27
GO:0030968	BP	GO:0030968	endoplasmic reticulum unfolded protein response	12/287	74/18723	1.25977376285597e-09	1.19442299890782e-07	9.93729435305466e-08	DNAJB9/CCND1/DERL3/XBP1/ERLEC1/PIK3R1/CREB3L2/ERN1/RACK1/HSPA5/SELENOS/HERPUD1	12
GO:0006909	BP	GO:0006909	phagocytosis	22/287	308/18723	2.46177156705118e-09	2.26333785891918e-07	1.88303930391985e-07	FCER1G/IGKC/RHOH/TXNDC5/AIF1/TRBC2/FCN1/IGHG1/IGHG3/IGHM/CYBA/PECAM1/TYROBP/TRBC1/CLEC7A/CALR/IGLC2/RACK1/IGHG4/IGHG2/IGLC3/IGHA1	22
GO:0006986	BP	GO:0006986	response to unfolded protein	15/287	137/18723	3.05930785046785e-09	2.71739994887866e-07	2.26080736821671e-07	MANF/HSPB1/DNAJB9/CCND1/DERL3/XBP1/ERLEC1/PIK3R1/DNAJB1/CREB3L2/ERN1/RACK1/HSPA5/SELENOS/HERPUD1	15
GO:0035966	BP	GO:0035966	response to topologically incorrect protein	16/287	159/18723	3.1347725184823e-09	2.71739994887866e-07	2.26080736821671e-07	MANF/HSPB1/DNAJB9/CCND1/DERL3/XBP1/ERLEC1/PIK3R1/DNAJB1/CREB3L2/SDF2L1/ERN1/RACK1/HSPA5/SELENOS/HERPUD1	16
GO:0006910	BP	GO:0006910	phagocytosis, recognition	13/287	100/18723	4.25341875619303e-09	3.58468680730268e-07	2.98236788811429e-07	IGKC/TRBC2/FCN1/IGHG1/IGHG3/IGHM/TRBC1/CLEC7A/IGLC2/IGHG4/IGHG2/IGLC3/IGHA1	13
GO:0006457	BP	GO:0006457	protein folding	18/287	212/18723	4.95246748579273e-09	4.06102333835004e-07	3.37866771861478e-07	CD74/CANX/HSPB1/DNAJC1/FKBP11/PFDN5/GRN/LMAN1/CALR/PPIB/HSP90B1/DNAJB1/PRDX4/FKBP2/SDF2L1/PDIA4/HSPA5/PDIA6	18
GO:0002460	BP	GO:0002460	adaptive immune response based on somatic recombination of immune receptors built from immunoglobulin superfamily domains	23/287	356/18723	7.19187195427529e-09	5.74214197612401e-07	4.77731549760447e-07	FCER1G/IGKC/CD74/IRF4/HLA-DRA/HLA-DQB1/HLA-DPA1/HLA-DPB1/TRBC2/PTPN6/IGHG1/IGHG3/IGHM/IL7R/TRBC1/CLEC7A/GZMM/CD40/IGLC2/IGHG4/IGHG2/IGLC3/IGHA1	23
GO:0000028	BP	GO:0000028	ribosomal small subunit assembly	7/287	19/18723	7.95665223720862e-09	6.18986740710025e-07	5.14981162343489e-07	RPS27/RPSA/RPS14/RPL38/RPS15/RPS28/RPS5	7
GO:1904667	BP	GO:1904667	negative regulation of ubiquitin protein ligase activity	6/287	12/18723	1.05313392355265e-08	7.98802081014685e-07	6.64582933862962e-07	RPL11/RPL5/RPS7/RPL37/RPS20/RPS15	6
GO:0019886	BP	GO:0019886	antigen processing and presentation of exogenous peptide antigen via MHC class II	8/287	30/18723	1.20792100918685e-08	8.93861546798267e-07	7.43669982035959e-07	CTSS/FCER1G/CD74/HLA-DRA/HLA-DQB1/HLA-DPA1/HLA-DPB1/IFI30	8
GO:0050871	BP	GO:0050871	positive regulation of B cell activation	15/287	152/18723	1.28354763569244e-08	9.06430556418506e-07	7.5412707708829e-07	IGKC/CD74/TRBC2/IGHG1/IGHG3/IGHM/XBP1/TRBC1/CD40/BMI1/IGLC2/IGHG4/IGHG2/IGLC3/IGHA1	15
GO:0006956	BP	GO:0006956	complement activation	14/287	130/18723	1.28465767719169e-08	9.06430556418506e-07	7.5412707708829e-07	IGKC/TRBC2/CFP/FCN1/CD59/IGHG1/IGHG3/IGHM/TRBC1/IGLC2/IGHG4/IGHG2/IGLC3/IGHA1	14
GO:0030217	BP	GO:0030217	T cell differentiation	19/287	257/18723	1.79002495981081e-08	1.23430357456045e-06	1.02690905589146e-06	FCER1G/RHOH/TCF7/CD74/IRF4/CD83/HLA-DRA/PRDM1/RPS6/SPI1/CD3E/CD3G/XBP1/IL7R/FGL2/CD3D/BCL11B/BMI1/FOXP1	19
GO:0002449	BP	GO:0002449	lymphocyte mediated immunity	22/287	350/18723	2.5297770727517e-08	1.66855296494101e-06	1.38819346005917e-06	SLAMF7/FCER1G/IGKC/CD74/HLA-DRA/HLA-DQB1/HLA-DPA1/HLA-DPB1/TRBC2/PTPN6/IGHG1/IGHG3/IGHM/IL7R/TRBC1/GZMM/CD40/IGLC2/IGHG4/IGHG2/IGLC3/IGHA1	22
GO:0042742	BP	GO:0042742	defense response to bacterium	22/287	350/18723	2.5297770727517e-08	1.66855296494101e-06	1.38819346005917e-06	ISG15/FCER1G/GNLY/IGKC/JCHAIN/TRBC2/CFP/RPL30/OAS1/IGHG1/IGHG3/IGHM/CYBA/GRN/IL7R/TRBC1/IGLC2/FOXP1/IGHG4/IGHG2/IGLC3/IGHA1	22
GO:0035967	BP	GO:0035967	cellular response to topologically incorrect protein	13/287	116/18723	2.64543275367721e-08	1.67978520539228e-06	1.39753839729753e-06	DNAJB9/CCND1/DERL3/XBP1/ERLEC1/PIK3R1/CREB3L2/SDF2L1/ERN1/RACK1/HSPA5/SELENOS/HERPUD1	13
GO:0034620	BP	GO:0034620	cellular response to unfolded protein	12/287	96/18723	2.65753756950657e-08	1.67978520539228e-06	1.39753839729753e-06	DNAJB9/CCND1/DERL3/XBP1/ERLEC1/PIK3R1/CREB3L2/ERN1/RACK1/HSPA5/SELENOS/HERPUD1	12
GO:0002495	BP	GO:0002495	antigen processing and presentation of peptide antigen via MHC class II	8/287	34/18723	3.55291578385098e-08	2.19990744657222e-06	1.83026682055309e-06	CTSS/FCER1G/CD74/HLA-DRA/HLA-DQB1/HLA-DPA1/HLA-DPB1/IFI30	8
GO:0002504	BP	GO:0002504	antigen processing and presentation of peptide or polysaccharide antigen via MHC class II	8/287	36/18723	5.76614219380681e-08	3.49889508320197e-06	2.91099136436815e-06	CTSS/FCER1G/CD74/HLA-DRA/HLA-DQB1/HLA-DPA1/HLA-DPB1/IFI30	8
GO:0006911	BP	GO:0006911	phagocytosis, engulfment	13/287	127/18723	7.8697593706099e-08	4.68173528047655e-06	3.8950842044835e-06	IGKC/RHOH/AIF1/TRBC2/IGHG1/IGHG3/IGHM/TRBC1/IGLC2/IGHG4/IGHG2/IGLC3/IGHA1	13
GO:0002478	BP	GO:0002478	antigen processing and presentation of exogenous peptide antigen	8/287	38/18723	9.07415422082974e-08	5.2616470966422e-06	4.37755602739063e-06	CTSS/FCER1G/CD74/HLA-DRA/HLA-DQB1/HLA-DPA1/HLA-DPB1/IFI30	8
GO:0034976	BP	GO:0034976	response to endoplasmic reticulum stress	18/287	256/18723	9.1914072551759e-08	5.2616470966422e-06	4.37755602739063e-06	MANF/CANX/DNAJB9/CCND1/DERL3/XBP1/CALR/ERLEC1/PIK3R1/HSP90B1/CREB3L2/SDF2L1/ERN1/RACK1/PDIA4/HSPA5/SELENOS/HERPUD1	18
GO:0070661	BP	GO:0070661	leukocyte proliferation	20/287	318/18723	1.10173573226865e-07	6.19012261426497e-06	5.15002394927919e-06	MNDA/MZB1/CD74/AIF1/HLA-DPA1/HLA-DPB1/RPS6/MS4A1/GSTP1/RPS3/CD3E/PTPN6/TNFRSF13B/BST2/TYROBP/CD79A/IL7R/LST1/CD40/BMI1	20
GO:0099024	BP	GO:0099024	plasma membrane invagination	13/287	136/18723	1.77029053623199e-07	9.76556633986882e-06	8.12470182944365e-06	IGKC/RHOH/AIF1/TRBC2/IGHG1/IGHG3/IGHM/TRBC1/IGLC2/IGHG4/IGHG2/IGLC3/IGHA1	13
GO:0009615	BP	GO:0009615	response to virus	21/287	367/18723	2.57507348134964e-07	1.3706619197219e-05	1.14035571713323e-05	ISG15/IFI6/IFI44L/CXCR4/STAT1/HSPB1/PIM2/IFITM1/IFITM3/BIRC3/POU2AF1/OAS1/NPC2/RPS15A/BST2/POU2F2/MX1/FGL2/NOP53/CD40/RNF125	21
GO:0140694	BP	GO:0140694	non-membrane-bounded organelle assembly	21/287	367/18723	2.57507348134964e-07	1.3706619197219e-05	1.14035571713323e-05	RPL11/RPL5/RPS27/RPSA/RPL24/RPS23/RPS14/NPM1/RPL10/RPS3/RPL6/RPLP0/RPL23A/RPL38/CIRBP/RPS15/RPS28/RPS5/RPL3/NOP53/CFLAR	21
GO:0051444	BP	GO:0051444	negative regulation of ubiquitin-protein transferase activity	6/287	19/18723	2.82488162605004e-07	1.4777053195579e-05	1.22941309242613e-05	RPL11/RPL5/RPS7/RPL37/RPS20/RPS15	6
GO:0010324	BP	GO:0010324	membrane invagination	13/287	144/18723	3.45209085980859e-07	1.77519384214564e-05	1.47691594680125e-05	IGKC/RHOH/AIF1/TRBC2/IGHG1/IGHG3/IGHM/TRBC1/IGLC2/IGHG4/IGHG2/IGLC3/IGHA1	13
GO:0002455	BP	GO:0002455	humoral immune response mediated by circulating immunoglobulin	12/287	121/18723	3.54338310358029e-07	1.79177072271044e-05	1.49070748813782e-05	IGKC/TRBC2/PTPN6/IGHG1/IGHG3/IGHM/TRBC1/IGLC2/IGHG4/IGHG2/IGLC3/IGHA1	12
GO:0048002	BP	GO:0048002	antigen processing and presentation of peptide antigen	9/287	62/18723	4.10702448134182e-07	2.02807868688352e-05	1.68730968016746e-05	CTSS/FCER1G/CD74/HLA-DRA/HLA-DQB1/HLA-DPA1/HLA-DPB1/IFI30/CALR	9
GO:0008037	BP	GO:0008037	cell recognition	16/287	225/18723	4.14439283410607e-07	2.02807868688352e-05	1.68730968016746e-05	IGKC/CXCR4/VCAN/TRBC2/FCN1/IGHG1/IGHG3/IGHM/PECAM1/TRBC1/CLEC7A/IGLC2/IGHG4/IGHG2/IGLC3/IGHA1	16
GO:0035456	BP	GO:0035456	response to interferon-beta	7/287	32/18723	4.48054590864764e-07	2.15777401378364e-05	1.79521288035707e-05	MNDA/STAT1/IFITM1/IFITM3/OAS1/XAF1/BST2	7
GO:0019884	BP	GO:0019884	antigen processing and presentation of exogenous antigen	8/287	47/18723	5.17741418157443e-07	2.45441791045263e-05	2.04201302753544e-05	CTSS/FCER1G/CD74/HLA-DRA/HLA-DQB1/HLA-DPA1/HLA-DPB1/IFI30	8
GO:0046651	BP	GO:0046651	lymphocyte proliferation	18/287	288/18723	5.28956803668133e-07	2.46900760358326e-05	2.05415127966993e-05	MNDA/MZB1/CD74/AIF1/HLA-DPA1/HLA-DPB1/RPS6/MS4A1/RPS3/CD3E/PTPN6/TNFRSF13B/TYROBP/CD79A/IL7R/LST1/CD40/BMI1	18
GO:0032943	BP	GO:0032943	mononuclear cell proliferation	18/287	291/18723	6.15201968240162e-07	2.82806480551614e-05	2.35287770309395e-05	MNDA/MZB1/CD74/AIF1/HLA-DPA1/HLA-DPB1/RPS6/MS4A1/RPS3/CD3E/PTPN6/TNFRSF13B/TYROBP/CD79A/IL7R/LST1/CD40/BMI1	18
GO:0019882	BP	GO:0019882	antigen processing and presentation	11/287	106/18723	6.94038205578495e-07	3.14285360555993e-05	2.6147739465471e-05	CTSS/FCER1G/CD74/HLA-DRA/HLA-DQB1/HLA-DPA1/HLA-DPB1/CD68/IFI30/FGL2/CALR	11
GO:0061077	BP	GO:0061077	chaperone-mediated protein folding	9/287	67/18723	8.09584026735354e-07	3.51768864477454e-05	2.92662712769988e-05	CD74/HSPB1/FKBP11/PPIB/DNAJB1/FKBP2/SDF2L1/PDIA4/HSPA5	9
GO:0032640	BP	GO:0032640	tumor necrosis factor production	14/287	181/18723	8.11595929908431e-07	3.51768864477454e-05	2.92662712769988e-05	HSPB1/CYBB/LY96/GSTP1/PTPN6/OAS1/CYBA/TYROBP/ZFP36/CX3CR1/CLEC7A/FOXP1/PIK3R1/SELENOS	14
GO:0032680	BP	GO:0032680	regulation of tumor necrosis factor production	14/287	181/18723	8.11595929908431e-07	3.51768864477454e-05	2.92662712769988e-05	HSPB1/CYBB/LY96/GSTP1/PTPN6/OAS1/CYBA/TYROBP/ZFP36/CX3CR1/CLEC7A/FOXP1/PIK3R1/SELENOS	14
GO:0006958	BP	GO:0006958	complement activation, classical pathway	11/287	108/18723	8.38277790730811e-07	3.56476409976618e-05	2.96579270417351e-05	IGKC/TRBC2/IGHG1/IGHG3/IGHM/TRBC1/IGLC2/IGHG4/IGHG2/IGLC3/IGHA1	11
GO:0050863	BP	GO:0050863	regulation of T cell activation	19/287	329/18723	8.45955883926055e-07	3.56476409976618e-05	2.96579270417351e-05	RHOH/TCF7/CD74/IRF4/CD83/AIF1/HLA-DRA/HLA-DQB1/HLA-DPA1/HLA-DPB1/PRDM1/RPS3/CD3E/MAP3K8/PTPN6/XBP1/IL7R/FGL2/BMI1	19
GO:0031396	BP	GO:0031396	regulation of protein ubiquitination	15/287	210/18723	9.05217008589575e-07	3.7622306904942e-05	3.13007986531766e-05	ISG15/RPL11/RPL5/RPS7/RPL37/NPM1/RPS20/RPS3/BIRC3/RPS2/GABARAP/RPS15/BMI1/HSPA5/HERPUD1	15
GO:1903039	BP	GO:1903039	positive regulation of leukocyte cell-cell adhesion	16/287	239/18723	9.28468245455879e-07	3.8067198063691e-05	3.16709367368876e-05	RHOH/CD74/CD83/AIF1/HLA-DRA/HLA-DQB1/HLA-DPA1/HLA-DPB1/RPS3/CD3E/MAP3K8/PTPN6/XBP1/IL7R/ETS1/BMI1	16
GO:1904666	BP	GO:1904666	regulation of ubiquitin protein ligase activity	6/287	23/18723	9.9813118609137e-07	4.03777335813496e-05	3.35932432876787e-05	RPL11/RPL5/RPS7/RPL37/RPS20/RPS15	6
GO:1903706	BP	GO:1903706	regulation of hemopoiesis	20/287	367/18723	1.07266188378427e-06	4.28217915184404e-05	3.56266370819207e-05	ISG15/STAT1/RHOH/TCF7/CD74/IRF4/CD83/HLA-DRA/PRDM1/SPI1/PTPN6/FOS/TYROBP/ZFP36/XBP1/IL7R/FGL2/ETS1/FOXP1/PIK3R1	20
GO:1903320	BP	GO:1903320	regulation of protein modification by small protein conjugation or removal	16/287	242/18723	1.09500199275179e-06	4.31459226754406e-05	3.5896305927803e-05	ISG15/RPL11/RPL5/RPS7/RPL37/NPM1/RPS20/RPS3/BIRC3/RPS2/GABARAP/RPS15/NOP53/BMI1/HSPA5/HERPUD1	16
GO:0071706	BP	GO:0071706	tumor necrosis factor superfamily cytokine production	14/287	186/18723	1.12597382497434e-06	4.32430960123055e-05	3.59771516627376e-05	HSPB1/CYBB/LY96/GSTP1/PTPN6/OAS1/CYBA/TYROBP/ZFP36/CX3CR1/CLEC7A/FOXP1/PIK3R1/SELENOS	14
GO:1903555	BP	GO:1903555	regulation of tumor necrosis factor superfamily cytokine production	14/287	186/18723	1.12597382497434e-06	4.32430960123055e-05	3.59771516627376e-05	HSPB1/CYBB/LY96/GSTP1/PTPN6/OAS1/CYBA/TYROBP/ZFP36/CX3CR1/CLEC7A/FOXP1/PIK3R1/SELENOS	14
GO:0007159	BP	GO:0007159	leukocyte cell-cell adhesion	20/287	371/18723	1.26841418831543e-06	4.71915724711473e-05	3.92621832515044e-05	RHOH/CD74/CD83/AIF1/HLA-DRA/HLA-DQB1/HLA-DPA1/HLA-DPB1/RPS3/CD3E/MAP3K8/PTPN6/ITGB7/PECAM1/XBP1/CX3CR1/IL7R/FGL2/ETS1/BMI1	20
GO:0045730	BP	GO:0045730	respiratory burst	7/287	37/18723	1.28351470014838e-06	4.71915724711473e-05	3.92621832515044e-05	JCHAIN/CYBB/CYBA/GRN/CLEC7A/CD52/IGHA1	7
GO:0070663	BP	GO:0070663	regulation of leukocyte proliferation	16/287	245/18723	1.28802742755473e-06	4.71915724711473e-05	3.92621832515044e-05	MNDA/MZB1/CD74/AIF1/HLA-DPA1/HLA-DPB1/GSTP1/RPS3/CD3E/PTPN6/TNFRSF13B/BST2/TYROBP/LST1/CD40/BMI1	16
GO:0050870	BP	GO:0050870	positive regulation of T cell activation	15/287	216/18723	1.29100214736494e-06	4.71915724711473e-05	3.92621832515044e-05	RHOH/CD74/CD83/AIF1/HLA-DRA/HLA-DQB1/HLA-DPA1/HLA-DPB1/RPS3/CD3E/MAP3K8/PTPN6/XBP1/IL7R/BMI1	15
GO:0051438	BP	GO:0051438	regulation of ubiquitin-protein transferase activity	8/287	53/18723	1.34762209039507e-06	4.86748264554599e-05	4.04962126913204e-05	RPL11/RPL5/RPS7/RPL37/RPS20/RPS2/RPS15/BMI1	8
GO:0048525	BP	GO:0048525	negative regulation of viral process	10/287	92/18723	1.45931904312933e-06	5.20891056100517e-05	4.33368057637664e-05	ISG15/STAT1/FCN1/IFITM1/IFITM3/OAS1/BST2/ZFP36/MX1/LY6E	10
GO:0016032	BP	GO:0016032	viral process	21/287	415/18723	1.88414012599868e-06	6.64707109567443e-05	5.53019341755795e-05	ISG15/CXCR4/STAT1/RPSA/ST6GAL1/CD74/CANX/MGAT1/FCN1/IFITM1/IFITM3/EIF3A/ITGB7/OAS1/BST2/ZFP36/MX1/PPIB/MGAT4A/LY6E/SPCS1	21
GO:0042060	BP	GO:0042060	wound healing	21/287	422/18723	2.45272926630265e-06	8.55354091260028e-05	7.11632762322294e-05	FCER1G/SDC1/PLEK/CXCR4/GPX1/ANXA5/CLIC1/HSPB1/TIMP1/CD59/PTPN6/ANXA2/LMAN1/XBP1/ETS1/CLEC7A/SERPINA1/CD40/DST/HBB/CFLAR	21
GO:0042100	BP	GO:0042100	B cell proliferation	10/287	99/18723	2.86946697549198e-06	9.89313954959394e-05	8.23083948233226e-05	MNDA/MZB1/CD74/MS4A1/TNFRSF13B/TYROBP/CD79A/IL7R/CD40/BMI1	10
GO:0034470	BP	GO:0034470	ncRNA processing	20/287	395/18723	3.29979744254865e-06	0.000112489724052726	9.35885779684408e-05	RPL11/RPS8/RPL5/RPS27/RPS7/RPL14/RPL35A/RPS14/RPL10A/RPS6/RPL35/RPL7A/RPS25/RPS24/RPS21/RPS15/RPS28/RPS16/NOP53/RPS17	20
GO:1905897	BP	GO:1905897	regulation of response to endoplasmic reticulum stress	9/287	82/18723	4.54021109437085e-06	0.000153055560670235	0.000127338318178963	MANF/DNAJB9/XBP1/PIK3R1/ERN1/RACK1/HSPA5/SELENOS/HERPUD1	9
GO:1900101	BP	GO:1900101	regulation of endoplasmic reticulum unfolded protein response	6/287	30/18723	5.36445297165915e-06	0.000178854399077075	0.000148802292955912	DNAJB9/XBP1/PIK3R1/ERN1/RACK1/HSPA5	6
GO:0036503	BP	GO:0036503	ERAD pathway	10/287	107/18723	5.81149407594262e-06	0.000191652967678369	0.000159450375218655	CANX/DNAJB9/DERL3/CALR/ERLEC1/HSP90B1/SDF2L1/HSPA5/SELENOS/HERPUD1	10
GO:0002501	BP	GO:0002501	peptide antigen assembly with MHC protein complex	5/287	18/18723	5.94619926619503e-06	0.000193986758856298	0.000161392029884954	HLA-DRA/HLA-DQB1/HLA-DPA1/HLA-DPB1/CALR	5
GO:0030433	BP	GO:0030433	ubiquitin-dependent ERAD pathway	9/287	85/18723	6.12830200005887e-06	0.000197800726257219	0.000164565153372242	CANX/DNAJB9/DERL3/CALR/ERLEC1/HSP90B1/HSPA5/SELENOS/HERPUD1	9
GO:0001906	BP	GO:0001906	cell killing	13/287	188/18723	6.93596214001241e-06	0.000221512727713659	0.00018429293309418	SLAMF7/GNLY/HLA-DRA/RPL30/CD59/SPI1/GAPDH/PTPN6/TYROBP/CX3CR1/IL7R/CLEC7A/GZMM	13
GO:0002396	BP	GO:0002396	MHC protein complex assembly	5/287	19/18723	7.96895323176291e-06	0.000251852126095507	0.000209534537826398	HLA-DRA/HLA-DQB1/HLA-DPA1/HLA-DPB1/CALR	5
GO:0050821	BP	GO:0050821	protein stabilization	13/287	191/18723	8.23601373682562e-06	0.000257608924510608	0.000214324047106976	RPL11/RPL5/RPS7/NPM1/PIM2/GAPDH/GRN/IFI30/TYROBP/NOP53/CALR/PPIB/PIK3R1	13
GO:0022409	BP	GO:0022409	positive regulation of cell-cell adhesion	16/287	284/18723	8.60497750732604e-06	0.00026640307915538	0.000221640559211255	RHOH/CD74/CD83/AIF1/HLA-DRA/HLA-DQB1/HLA-DPA1/HLA-DPB1/RPS3/CD3E/MAP3K8/PTPN6/XBP1/IL7R/ETS1/BMI1	16
GO:0050792	BP	GO:0050792	regulation of viral process	12/287	164/18723	8.83577311464202e-06	0.000270785208382059	0.000225286378829469	ISG15/CXCR4/STAT1/CD74/FCN1/IFITM1/IFITM3/OAS1/BST2/ZFP36/MX1/LY6E	12
GO:0050670	BP	GO:0050670	regulation of lymphocyte proliferation	14/287	225/18723	1.03806244917386e-05	0.000314948147079349	0.000262028816117781	MNDA/MZB1/CD74/AIF1/HLA-DPA1/HLA-DPB1/RPS3/CD3E/PTPN6/TNFRSF13B/TYROBP/LST1/CD40/BMI1	14
GO:0032944	BP	GO:0032944	regulation of mononuclear cell proliferation	14/287	227/18723	1.14760937836684e-05	0.000344737312273762	0.000286812640888347	MNDA/MZB1/CD74/AIF1/HLA-DPA1/HLA-DPB1/RPS3/CD3E/PTPN6/TNFRSF13B/TYROBP/LST1/CD40/BMI1	14
GO:1901796	BP	GO:1901796	regulation of signal transduction by p53 class mediator	9/287	93/18723	1.28659298077493e-05	0.000380731166608192	0.000316758608585659	RPL11/RPL5/RPS7/RPL37/CD74/NPM1/RPS20/RPS15/NOP53	9
GO:0002831	BP	GO:0002831	regulation of response to biotic stimulus	17/287	327/18723	1.29252835071338e-05	0.000380731166608192	0.000316758608585659	ISG15/MNDA/STAT1/LY96/FCN1/SPI1/BIRC3/PTPN6/OAS1/CYBA/GRN/TYROBP/FGL2/CLEC7A/NOP53/FOXP1/RNF125	17
GO:0002683	BP	GO:0002683	negative regulation of immune system process	20/287	434/18723	1.32738493832164e-05	0.000387239029121908	0.000322172984017742	ISG15/MNDA/GPX1/CD74/CD59/SPI1/PTPN6/OAS1/CD68/TNFRSF13B/GRN/BST2/TYROBP/CX3CR1/IL7R/LST1/FGL2/PIK3R1/RNF125/SELENOS	20
GO:0034975	BP	GO:0034975	protein folding in endoplasmic reticulum	4/287	11/18723	1.63916282197539e-05	0.000473640000178412	0.000394056385673883	CANX/CALR/HSP90B1/HSPA5	4
GO:1903037	BP	GO:1903037	regulation of leukocyte cell-cell adhesion	17/287	336/18723	1.83370370982387e-05	0.000524854439208077	0.000436665491177521	RHOH/CD74/CD83/AIF1/HLA-DRA/HLA-DQB1/HLA-DPA1/HLA-DPB1/RPS3/CD3E/MAP3K8/PTPN6/XBP1/IL7R/FGL2/ETS1/BMI1	17
GO:0033077	BP	GO:0033077	T cell differentiation in thymus	8/287	75/18723	1.91689072381129e-05	0.000539205601105649	0.000448605291417044	CD74/RPS6/CD3E/CD3G/IL7R/CD3D/BCL11B/BMI1	8
GO:0043368	BP	GO:0043368	positive T cell selection	6/287	37/18723	1.91938711006625e-05	0.000539205601105649	0.000448605291417044	CD74/IRF4/CD3E/CD3G/CD3D/BCL11B	6
GO:0034660	BP	GO:0034660	ncRNA metabolic process	21/287	485/18723	2.04906718895879e-05	0.000566672849929806	0.00047145734105807	RPL11/RPS8/RPL5/RPS27/RPS7/RPL14/RPL35A/RPS14/RPL10A/RPS6/RPL35/RPL7A/RPS25/RPS24/RPS21/RPS15/RPS28/RPS16/NOP53/KCNQ1OT1/RPS17	21
GO:0002697	BP	GO:0002697	regulation of immune effector process	17/287	339/18723	2.05451593580352e-05	0.000566672849929806	0.00047145734105807	MZB1/CD74/IRF4/HLA-DRA/DNAJB9/CD59/SPI1/PTPN6/GRN/BST2/TYROBP/XBP1/CX3CR1/IL7R/FGL2/CLEC7A/CD40	17
GO:0002366	BP	GO:0002366	leukocyte activation involved in immune response	15/287	275/18723	2.40404009999615e-05	0.000657104293998948	0.000546693993341941	FCER1G/CD74/IRF4/HLA-DRA/RPS6/SPI1/POU2AF1/GRN/TYROBP/XBP1/CX3CR1/FGL2/CLEC7A/CD40/FOXP1	15
GO:0002263	BP	GO:0002263	cell activation involved in immune response	15/287	279/18723	2.84281781807045e-05	0.000757928434748164	0.000630577103884432	FCER1G/CD74/IRF4/HLA-DRA/RPS6/SPI1/POU2AF1/GRN/TYROBP/XBP1/CX3CR1/FGL2/CLEC7A/CD40/FOXP1	15
GO:1902105	BP	GO:1902105	regulation of leukocyte differentiation	15/287	279/18723	2.84281781807045e-05	0.000757928434748164	0.000630577103884432	RHOH/TCF7/CD74/IRF4/CD83/HLA-DRA/PRDM1/PTPN6/FOS/TYROBP/XBP1/IL7R/FGL2/FOXP1/PIK3R1	15
GO:0034340	BP	GO:0034340	response to type I interferon	7/287	58/18723	2.84785239160484e-05	0.000757928434748164	0.000630577103884432	ISG15/STAT1/IFITM1/IFITM3/PTPN6/OAS1/MX1	7
GO:0007249	BP	GO:0007249	I-kappaB kinase/NF-kappaB signaling	15/287	281/18723	3.08761119064047e-05	0.000814592378469843	0.000677720058137836	STAT1/TNFSF10/RHOH/CD74/HSPB1/PIM2/GSTP1/BIRC3/GAPDH/BST2/CX3CR1/CLEC7A/CD40/PRDX4/CFLAR	15
GO:1901798	BP	GO:1901798	positive regulation of signal transduction by p53 class mediator	5/287	25/18723	3.37669747919916e-05	0.000875632491614551	0.000728503873605	RPL11/RPS7/RPL37/RPS20/RPS15	5
GO:1903901	BP	GO:1903901	negative regulation of viral life cycle	5/287	25/18723	3.37669747919916e-05	0.000875632491614551	0.000728503873605	FCN1/IFITM1/IFITM3/BST2/LY6E	5
GO:2001233	BP	GO:2001233	regulation of apoptotic signaling pathway	17/287	356/18723	3.81417946285349e-05	0.000980696651720126	0.000815914571982397	RPL11/IFI6/RPS7/ITM2C/GPX1/TNFSF10/CD74/HSPB1/GSTP1/RPS3/XBP1/CX3CR1/BMI1/RACK1/SELENOS/HERPUD1/CFLAR	17
GO:0031397	BP	GO:0031397	negative regulation of protein ubiquitination	8/287	83/18723	4.03201625590471e-05	0.00102688395419821	0.000854341228243872	ISG15/RPL11/RPL5/RPS7/RPL37/RPS20/RPS3/RPS15	8
GO:0045047	BP	GO:0045047	protein targeting to ER	6/287	42/18723	4.06150542201007e-05	0.00102688395419821	0.000854341228243872	SEC62/SPCS2/SRPRB/SPCS1/HSPA5/HERPUD1	6
GO:0097193	BP	GO:0097193	intrinsic apoptotic signaling pathway	15/287	288/18723	4.09717176895664e-05	0.00102734042537309	0.000854721000605308	RPL11/IFI6/RPS7/GPX1/CD74/HSPB1/RPS3/XBP1/PDK1/PIK3R1/CRIP1/ERN1/RACK1/SELENOS/HERPUD1	15
GO:0045059	BP	GO:0045059	positive thymic T cell selection	4/287	14/18723	4.79455507957157e-05	0.00119235082880493	0.000992005442693064	CD74/CD3E/CD3G/CD3D	4
GO:1903573	BP	GO:1903573	negative regulation of response to endoplasmic reticulum stress	6/287	44/18723	5.32686108096703e-05	0.00131395906663853	0.00109318039128446	DNAJB9/XBP1/RACK1/HSPA5/SELENOS/HERPUD1	6
GO:0030888	BP	GO:0030888	regulation of B cell proliferation	7/287	64/18723	5.44072676714217e-05	0.00133122298479914	0.00110754353035712	MNDA/MZB1/CD74/TNFRSF13B/TYROBP/CD40/BMI1	7
GO:0006979	BP	GO:0006979	response to oxidative stress	19/287	446/18723	6.33072763333346e-05	0.001509949671959	0.00125623957025906	SDC1/RHOB/STAT1/GPX1/AIF1/HSPB1/TXN/GSTP1/RPS3/BTG1/FOS/ETS1/PDK1/PRDX4/ERN1/TP53INP1/RACK1/SELENOS/HBB	19
GO:0051607	BP	GO:0051607	defense response to virus	14/287	265/18723	6.336866679197e-05	0.001509949671959	0.00125623957025906	ISG15/IFI6/IFI44L/STAT1/IFITM1/IFITM3/BIRC3/OAS1/BST2/MX1/FGL2/NOP53/CD40/RNF125	14
GO:0140546	BP	GO:0140546	defense response to symbiont	14/287	265/18723	6.336866679197e-05	0.001509949671959	0.00125623957025906	ISG15/IFI6/IFI44L/STAT1/IFITM1/IFITM3/BIRC3/OAS1/BST2/MX1/FGL2/NOP53/CD40/RNF125	14
GO:0002468	BP	GO:0002468	dendritic cell antigen processing and presentation	4/287	15/18723	6.45932783294344e-05	0.001509949671959	0.00125623957025906	CD74/HLA-DRA/CD68/FGL2	4
GO:0030183	BP	GO:0030183	B cell differentiation	10/287	141/18723	6.46979094774787e-05	0.001509949671959	0.00125623957025906	DNAJB9/TPD52/SPI1/MS4A1/POU2AF1/PTPN6/CD79B/CD79A/XBP1/PIK3R1	10
GO:0034341	BP	GO:0034341	response to interferon-gamma	10/287	141/18723	6.46979094774787e-05	0.001509949671959	0.00125623957025906	STAT1/CD74/AIF1/HLA-DPA1/IFITM1/IFITM3/GAPDH/BST2/RPL13A/CD40	10
GO:0072599	BP	GO:0072599	establishment of protein localization to endoplasmic reticulum	6/287	46/18723	6.88924076789923e-05	0.00159556919769513	0.00132747282936298	SEC62/SPCS2/SRPRB/SPCS1/HSPA5/HERPUD1	6
GO:0019082	BP	GO:0019082	viral protein processing	5/287	29/18723	7.17814304998338e-05	0.00162526015027236	0.00135217494374392	ST6GAL1/CANX/MGAT1/MGAT4A/SPCS1	5
GO:0030970	BP	GO:0030970	retrograde protein transport, ER to cytosol	5/287	29/18723	7.17814304998338e-05	0.00162526015027236	0.00135217494374392	DERL3/ERLEC1/HSP90B1/SELENOS/HERPUD1	5
GO:1903513	BP	GO:1903513	endoplasmic reticulum to cytosol transport	5/287	29/18723	7.17814304998338e-05	0.00162526015027236	0.00135217494374392	DERL3/ERLEC1/HSP90B1/SELENOS/HERPUD1	5
GO:0045619	BP	GO:0045619	regulation of lymphocyte differentiation	11/287	174/18723	8.00277129243426e-05	0.00179854874824041	0.00149634663230077	RHOH/TCF7/CD74/IRF4/CD83/HLA-DRA/PRDM1/PTPN6/XBP1/IL7R/FGL2	11
GO:0048872	BP	GO:0048872	homeostasis of number of cells	14/287	272/18723	8.37486732708013e-05	0.00186833437282067	0.00155440648996425	ISG15/STAT1/CD74/RPS14/RPS6/SPI1/RPS24/TNFRSF17/TNFRSF13B/ZFP36/CX3CR1/IL7R/ETS1/RPS17	14
GO:0002399	BP	GO:0002399	MHC class II protein complex assembly	4/287	16/18723	8.50881454857822e-05	0.00187070603915843	0.00155637965579638	HLA-DRA/HLA-DQB1/HLA-DPA1/HLA-DPB1	4
GO:0002503	BP	GO:0002503	peptide antigen assembly with MHC class II protein complex	4/287	16/18723	8.50881454857822e-05	0.00187070603915843	0.00155637965579638	HLA-DRA/HLA-DQB1/HLA-DPA1/HLA-DPB1	4
GO:0042542	BP	GO:0042542	response to hydrogen peroxide	10/287	146/18723	8.67162233234721e-05	0.00187926443973867	0.00156350002653899	SDC1/RHOB/STAT1/GPX1/TXN/RPS3/ETS1/ERN1/RACK1/HBB	10
GO:0045580	BP	GO:0045580	regulation of T cell differentiation	10/287	146/18723	8.67162233234721e-05	0.00187926443973867	0.00156350002653899	RHOH/TCF7/CD74/IRF4/CD83/HLA-DRA/PRDM1/XBP1/IL7R/FGL2	10
GO:0032755	BP	GO:0032755	positive regulation of interleukin-6 production	8/287	93/18723	9.12373790410355e-05	0.00196322133340781	0.00163335001821876	CD74/AIF1/POU2AF1/CYBA/TYROBP/POU2F2/XBP1/CLEC7A	8
GO:0019080	BP	GO:0019080	viral gene expression	8/287	94/18723	9.84185669968458e-05	0.00209979380264595	0.00174697482522464	ST6GAL1/CANX/MGAT1/IFITM3/EIF3A/ZFP36/MGAT4A/SPCS1	8
GO:0050832	BP	GO:0050832	defense response to fungus	6/287	49/18723	9.89685279427721e-05	0.00209979380264595	0.00174697482522464	GNLY/SPI1/GAPDH/COTL1/CX3CR1/CLEC7A	6
GO:1903321	BP	GO:1903321	negative regulation of protein modification by small protein conjugation or removal	8/287	95/18723	0.000106061348092059	0.00223465368132852	0.00185917480061957	ISG15/RPL11/RPL5/RPS7/RPL37/RPS20/RPS3/RPS15	8
GO:0060263	BP	GO:0060263	regulation of respiratory burst	4/287	17/18723	0.000109931001182814	0.0022916395306335	0.00190658557209837	JCHAIN/GRN/CLEC7A/IGHA1	4
GO:0045058	BP	GO:0045058	T cell selection	6/287	50/18723	0.000111031974621992	0.0022916395306335	0.00190658557209837	CD74/IRF4/CD3E/CD3G/CD3D/BCL11B	6
GO:0060337	BP	GO:0060337	type I interferon signaling pathway	6/287	50/18723	0.000111031974621992	0.0022916395306335	0.00190658557209837	ISG15/STAT1/IFITM1/IFITM3/PTPN6/OAS1	6
GO:0045766	BP	GO:0045766	positive regulation of angiogenesis	11/287	181/18723	0.000113829492808765	0.00231784349786438	0.00192838660371189	RHOB/CXCR4/HSPB1/CYBB/BTG1/GRN/XBP1/CX3CR1/ETS1/CD40/MYDGF	11
GO:1904018	BP	GO:1904018	positive regulation of vasculature development	11/287	181/18723	0.000113829492808765	0.00231784349786438	0.00192838660371189	RHOB/CXCR4/HSPB1/CYBB/BTG1/GRN/XBP1/CX3CR1/ETS1/CD40/MYDGF	11
GO:0043122	BP	GO:0043122	regulation of I-kappaB kinase/NF-kappaB signaling	13/287	249/18723	0.000129890514483228	0.00262725213961409	0.00218580669284759	STAT1/TNFSF10/RHOH/CD74/HSPB1/PIM2/GSTP1/BIRC3/GAPDH/BST2/CLEC7A/CD40/CFLAR	13
GO:0071353	BP	GO:0071353	cellular response to interleukin-4	5/287	33/18723	0.000136446324024425	0.00274157713304705	0.00228092216807648	TCF7/RPLP0/XBP1/RPL3/HSPA5	5
GO:0007596	BP	GO:0007596	blood coagulation	12/287	217/18723	0.000137553906133869	0.00274564836322472	0.00228430932762477	FCER1G/PLEK/ANXA5/CLIC1/HSPB1/CD59/PTPN6/ANXA2/LMAN1/SERPINA1/CD40/HBB	12
GO:0071357	BP	GO:0071357	cellular response to type I interferon	6/287	52/18723	0.000138650954856955	0.00274945749696733	0.00228747842963177	ISG15/STAT1/IFITM1/IFITM3/PTPN6/OAS1	6
GO:0032743	BP	GO:0032743	positive regulation of interleukin-2 production	5/287	34/18723	0.000157981785463026	0.00311244634477157	0.00258947588202554	IRF4/CD83/RPS3/CD3E/CLEC7A	5
GO:0034101	BP	GO:0034101	erythrocyte homeostasis	9/287	129/18723	0.000169730289872173	0.00326805120101431	0.00271893514902415	ISG15/STAT1/RPS14/RPS6/SPI1/RPS24/ZFP36/ETS1/RPS17	9
GO:0000302	BP	GO:0000302	response to reactive oxygen species	12/287	222/18723	0.000170188559578201	0.00326805120101431	0.00271893514902415	SDC1/RHOB/STAT1/GPX1/TXN/GSTP1/RPS3/FOS/ETS1/ERN1/RACK1/HBB	12
GO:0007599	BP	GO:0007599	hemostasis	12/287	222/18723	0.000170188559578201	0.00326805120101431	0.00271893514902415	FCER1G/PLEK/ANXA5/CLIC1/HSPB1/CD59/PTPN6/ANXA2/LMAN1/SERPINA1/CD40/HBB	12
GO:0050817	BP	GO:0050817	coagulation	12/287	222/18723	0.000170188559578201	0.00326805120101431	0.00271893514902415	FCER1G/PLEK/ANXA5/CLIC1/HSPB1/CD59/PTPN6/ANXA2/LMAN1/SERPINA1/CD40/HBB	12
GO:0006968	BP	GO:0006968	cellular defense response	6/287	54/18723	0.000171447395531028	0.00327151822667384	0.00272181962584182	MNDA/FCMR/GNLY/LY96/TYROBP/CX3CR1	6
GO:0036498	BP	GO:0036498	IRE1-mediated unfolded protein response	4/287	19/18723	0.000174753475615776	0.00331376278136415	0.00275696601662257	DNAJB9/XBP1/ERN1/HSPA5	4
GO:0032760	BP	GO:0032760	positive regulation of tumor necrosis factor production	8/287	103/18723	0.000186715678236152	0.00351860476874836	0.00292738931945272	HSPB1/CYBB/LY96/OAS1/CYBA/TYROBP/CLEC7A/PIK3R1	8
GO:0022407	BP	GO:0022407	regulation of cell-cell adhesion	18/287	448/18723	0.000203883446549146	0.00381840973351919	0.00317681939457343	RHOH/CD74/CD83/AIF1/HLA-DRA/HLA-DQB1/HLA-DPA1/HLA-DPB1/SPI1/RPS3/CD3E/MAP3K8/PTPN6/XBP1/IL7R/FGL2/ETS1/BMI1	18
GO:0070670	BP	GO:0070670	response to interleukin-4	5/287	36/18723	0.000208751150888737	0.00383978058434981	0.00319459939675636	TCF7/RPLP0/XBP1/RPL3/HSPA5	5
GO:0002285	BP	GO:0002285	lymphocyte activation involved in immune response	11/287	194/18723	0.000209334323678332	0.00383978058434981	0.00319459939675636	FCER1G/CD74/IRF4/HLA-DRA/RPS6/SPI1/POU2AF1/XBP1/FGL2/CD40/FOXP1	11
GO:0050777	BP	GO:0050777	negative regulation of immune response	11/287	194/18723	0.000209334323678332	0.00383978058434981	0.00319459939675636	ISG15/GPX1/CD59/SPI1/PTPN6/OAS1/GRN/IL7R/FGL2/RNF125/SELENOS	11
GO:0045071	BP	GO:0045071	negative regulation of viral genome replication	6/287	56/18723	0.000210086874423886	0.00383978058434981	0.00319459939675636	ISG15/IFITM1/IFITM3/OAS1/BST2/MX1	6
GO:0032930	BP	GO:0032930	positive regulation of superoxide anion generation	4/287	20/18723	0.000215818724851713	0.00392092222275507	0.00326210716794458	GSTP1/CYBA/TYROBP/CLEC7A	4
GO:0031647	BP	GO:0031647	regulation of protein stability	14/287	298/18723	0.000217532253740941	0.0039285289157739	0.0032684357422981	RPL11/RPL5/RPS7/NPM1/TOMM7/PIM2/GAPDH/GRN/IFI30/TYROBP/NOP53/CALR/PPIB/PIK3R1	14
GO:2001242	BP	GO:2001242	regulation of intrinsic apoptotic signaling pathway	10/287	164/18723	0.000225798715919831	0.00403155575103702	0.00335415143843	RPL11/RPS7/GPX1/CD74/HSPB1/RPS3/XBP1/RACK1/SELENOS/HERPUD1	10
GO:0048145	BP	GO:0048145	regulation of fibroblast proliferation	7/287	80/18723	0.000225894686116115	0.00403155575103702	0.00335415143843	S100A6/CD74/GSTP1/ANXA2/IFI30/BMI1/TP53INP1	7
GO:0032635	BP	GO:0032635	interleukin-6 production	10/287	165/18723	0.000237174493785755	0.00418364775666267	0.0034806881034164	CD74/AIF1/POU2AF1/PTPN6/CYBA/TYROBP/POU2F2/XBP1/CLEC7A/SELENOS	10
GO:0032675	BP	GO:0032675	regulation of interleukin-6 production	10/287	165/18723	0.000237174493785755	0.00418364775666267	0.0034806881034164	CD74/AIF1/POU2AF1/PTPN6/CYBA/TYROBP/POU2F2/XBP1/CLEC7A/SELENOS	10
GO:1903557	BP	GO:1903557	positive regulation of tumor necrosis factor superfamily cytokine production	8/287	107/18723	0.000242846105919931	0.00425578915280575	0.00354070790286514	HSPB1/CYBB/LY96/OAS1/CYBA/TYROBP/CLEC7A/PIK3R1	8
GO:0048144	BP	GO:0048144	fibroblast proliferation	7/287	81/18723	0.000244069648183323	0.00425578915280575	0.00354070790286514	S100A6/CD74/GSTP1/ANXA2/IFI30/BMI1/TP53INP1	7
GO:0031960	BP	GO:0031960	response to corticosteroid	10/287	167/18723	0.000261371831327507	0.00453144077855804	0.00377004301668188	SDC1/AIF1/CYBB/GSTP1/CCND1/FOS/CYBA/ZFP36/BMI1/CFLAR	10
GO:0046597	BP	GO:0046597	negative regulation of viral entry into host cell	4/287	21/18723	0.000263399760352528	0.00454065268698619	0.00377770708926652	FCN1/IFITM1/IFITM3/LY6E	4
GO:0051348	BP	GO:0051348	negative regulation of transferase activity	13/287	268/18723	0.00026719905017598	0.00458012383183007	0.00381054607387451	RPL11/RPL5/RPS7/RPL37/NPM1/HSPB1/RPS20/GSTP1/PTPN6/RPS15/ZFP36/PIK3IP1/RACK1	13
GO:0002698	BP	GO:0002698	negative regulation of immune effector process	8/287	110/18723	0.000293439996557532	0.00500166825593007	0.00416126027052017	CD59/SPI1/PTPN6/GRN/BST2/CX3CR1/IL7R/FGL2	8
GO:0098586	BP	GO:0098586	cellular response to virus	7/287	84/18723	0.000305766513939774	0.0051826570016384	0.00431183828537241	IFI6/BIRC3/POU2AF1/OAS1/POU2F2/NOP53/RNF125	7
GO:0009620	BP	GO:0009620	response to fungus	6/287	60/18723	0.00030778434533698	0.00518787613195776	0.00431618046852677	GNLY/SPI1/GAPDH/COTL1/CX3CR1/CLEC7A	6
GO:0045061	BP	GO:0045061	thymic T cell selection	4/287	22/18723	0.000318070968870568	0.00533164264946577	0.00443579053999199	CD74/CD3E/CD3G/CD3D	4
GO:0002221	BP	GO:0002221	pattern recognition receptor signaling pathway	10/287	172/18723	0.00033105555341046	0.00551880521454581	0.004591505014912	CTSS/IRF4/LY96/FCN1/BIRC3/OAS1/CYBA/NOP53/CD40/RNF125	10
GO:0045861	BP	GO:0045861	negative regulation of proteolysis	15/287	351/18723	0.000360924379602659	0.00598385009680037	0.00497841048195097	RPL11/IFI6/RPL5/RPS7/GPX1/TIMP1/BIRC3/DNAJC1/GAPDH/ANXA2/CST3/BST2/SERPINA1/NOP53/HERPUD1	15
GO:0032623	BP	GO:0032623	interleukin-2 production	6/287	62/18723	0.000368399182189655	0.00604174658791033	0.00502657888415813	IRF4/CD83/RPS3/CD3E/ZFP36/CLEC7A	6
GO:0032663	BP	GO:0032663	regulation of interleukin-2 production	6/287	62/18723	0.000368399182189655	0.00604174658791033	0.00502657888415813	IRF4/CD83/RPS3/CD3E/ZFP36/CLEC7A	6
GO:0019058	BP	GO:0019058	viral life cycle	14/287	317/18723	0.000406814966343286	0.00663589574132004	0.0055208958080996	ISG15/CXCR4/RPSA/CD74/FCN1/IFITM1/IFITM3/ITGB7/OAS1/BST2/MX1/PPIB/LY6E/SPCS1	14
GO:0046596	BP	GO:0046596	regulation of viral entry into host cell	5/287	42/18723	0.000437024749764485	0.00706807958492653	0.00588046173009535	CD74/FCN1/IFITM1/IFITM3/LY6E	5
GO:0080164	BP	GO:0080164	regulation of nitric oxide metabolic process	6/287	64/18723	0.000437969334860312	0.00706807958492653	0.00588046173009535	AIF1/DYNLL1/CX3CR1/CLEC7A/SELENOS/HBB	6
GO:0045785	BP	GO:0045785	positive regulation of cell adhesion	17/287	437/18723	0.000441788022421726	0.00709198338638897	0.00590034908252463	RHOH/CD74/CD83/AIF1/HLA-DRA/HLA-DQB1/HLA-DPA1/HLA-DPB1/RPS3/CD3E/MAP3K8/PTPN6/XBP1/IL7R/ETS1/BMI1/CALR	17
GO:0032928	BP	GO:0032928	regulation of superoxide anion generation	4/287	24/18723	0.000451028834572193	0.00720221833732649	0.00599206174683722	GSTP1/CYBA/TYROBP/CLEC7A	4
GO:0043484	BP	GO:0043484	regulation of RNA splicing	9/287	148/18723	0.000471588504453002	0.00741459158406326	0.00616875086513677	NPM1/RBM3/AHNAK/CIRBP/PIK3R1/RBM38/RPS26/ERN1/SF1	9
GO:1903900	BP	GO:1903900	regulation of viral life cycle	9/287	148/18723	0.000471588504453002	0.00741459158406326	0.00616875086513677	ISG15/CD74/FCN1/IFITM1/IFITM3/OAS1/BST2/MX1/LY6E	9
GO:0006413	BP	GO:0006413	translational initiation	8/287	118/18723	0.000471659912895257	0.00741459158406326	0.00616875086513677	RPS3A/NPM1/HSPB1/RPS3/EIF3A/RPL13A/RPS5/RPS17	8
GO:0070665	BP	GO:0070665	positive regulation of leukocyte proliferation	9/287	150/18723	0.00051998026321607	0.00813206246699771	0.00676566831900236	CD74/AIF1/HLA-DPA1/HLA-DPB1/RPS3/CD3E/BST2/CD40/BMI1	9
GO:0034599	BP	GO:0034599	cellular response to oxidative stress	13/287	288/18723	0.000530429190855903	0.00825293417977851	0.00686623049755711	RHOB/GPX1/AIF1/HSPB1/TXN/RPS3/FOS/ETS1/PDK1/ERN1/TP53INP1/RACK1/SELENOS	13
GO:0002604	BP	GO:0002604	regulation of dendritic cell antigen processing and presentation	3/287	11/18723	0.000536862996744747	0.00831042006185492	0.00691405728353332	CD74/CD68/FGL2	3
GO:0042554	BP	GO:0042554	superoxide anion generation	5/287	44/18723	0.000544182181853231	0.00838095806975991	0.00697274310491076	CYBB/GSTP1/CYBA/TYROBP/CLEC7A	5
GO:0001909	BP	GO:0001909	leukocyte mediated cytotoxicity	8/287	124/18723	0.000656078972986043	0.0100532505254528	0.00836404772578698	SLAMF7/HLA-DRA/SPI1/PTPN6/TYROBP/CX3CR1/IL7R/GZMM	8
GO:2001234	BP	GO:2001234	negative regulation of apoptotic signaling pathway	11/287	224/18723	0.000707757019314789	0.0107906271185983	0.00897752622225265	IFI6/GPX1/CD74/HSPB1/GSTP1/XBP1/CX3CR1/BMI1/SELENOS/HERPUD1/CFLAR	11
GO:0002262	BP	GO:0002262	myeloid cell homeostasis	9/287	157/18723	0.000722505561676125	0.0109604093706268	0.00911878072052289	ISG15/STAT1/RPS14/RPS6/SPI1/RPS24/ZFP36/ETS1/RPS17	9
GO:0045646	BP	GO:0045646	regulation of erythrocyte differentiation	5/287	47/18723	0.000740426972274325	0.0111763951934343	0.00929847540986557	ISG15/STAT1/SPI1/ZFP36/ETS1	5
GO:0050878	BP	GO:0050878	regulation of body fluid levels	15/287	379/18723	0.000797591163779091	0.0119796613411176	0.00996677233320615	FCER1G/PLEK/ANXA5/CLIC1/HSPB1/CD59/CCND1/PTPN6/ANXA2/CYBA/LMAN1/XBP1/SERPINA1/CD40/HBB	15
GO:0032527	BP	GO:0032527	protein exit from endoplasmic reticulum	5/287	48/18723	0.000816293997957341	0.0122001772896678	0.0101502359714893	DERL3/ERLEC1/HSP90B1/SELENOS/HERPUD1	5
GO:0031341	BP	GO:0031341	regulation of cell killing	7/287	99/18723	0.000827325333416534	0.0123044365764008	0.0102369770357732	HLA-DRA/CD59/SPI1/TYROBP/CX3CR1/IL7R/CLEC7A	7
GO:0030099	BP	GO:0030099	myeloid cell differentiation	15/287	381/18723	0.000841209775281669	0.0124499046741687	0.0103580027785645	ISG15/STAT1/CD74/RPS14/IRF4/RPS6/SPI1/PTPN6/FOS/ANXA2/TYROBP/ZFP36/ETS1/FOXP1/PIK3R1	15
GO:0052372	BP	GO:0052372	modulation by symbiont of entry into host	5/287	49/18723	0.000897808255913542	0.0132230594584548	0.0110012478164572	CD74/FCN1/IFITM1/IFITM3/LY6E	5
GO:1900103	BP	GO:1900103	positive regulation of endoplasmic reticulum unfolded protein response	3/287	13/18723	0.000909637119888211	0.0133325556605837	0.0110923458606251	XBP1/PIK3R1/ERN1	3
GO:0098869	BP	GO:0098869	cellular oxidant detoxification	7/287	101/18723	0.000931415143040807	0.0135861228076241	0.0113033072520843	GPX1/TXN/GSTP1/PRDX4/TP53INP1/SELENOS/HBB	7
GO:0072331	BP	GO:0072331	signal transduction by p53 class mediator	9/287	163/18723	0.000943557851713847	0.0136973900578938	0.0113958787630814	RPL11/RPL5/RPS7/RPL37/CD74/NPM1/RPS20/RPS15/NOP53	9
GO:0070972	BP	GO:0070972	protein localization to endoplasmic reticulum	6/287	74/18723	0.000952620358902935	0.0137630960424357	0.0114505444644072	SEC62/SPCS2/SRPRB/SPCS1/HSPA5/HERPUD1	6
GO:0032103	BP	GO:0032103	positive regulation of response to external stimulus	16/287	427/18723	0.000962531300343106	0.0138403789821848	0.0115148418968459	MNDA/CXCR4/CD74/AIF1/HSPB1/LY96/FCN1/SPI1/NEAT1/CYBA/GRN/TYROBP/CX3CR1/ETS1/CLEC7A/CALR	16
GO:0030490	BP	GO:0030490	maturation of SSU-rRNA	5/287	50/18723	0.000985227842723715	0.0140999116736969	0.0117307664689745	RPS8/RPS14/RPS21/RPS28/RPS16	5
GO:0006465	BP	GO:0006465	signal peptide processing	3/287	14/18723	0.00114464391145889	0.0163044583444427	0.0135648930055766	SPCS2/SEC11C/SPCS1	3
GO:0060055	BP	GO:0060055	angiogenesis involved in wound healing	4/287	31/18723	0.0012276712821228	0.0174053956540213	0.0144808447345326	CXCR4/GPX1/XBP1/ETS1	4
GO:0045471	BP	GO:0045471	response to ethanol	8/287	137/18723	0.00125622393072374	0.0176452935454437	0.0146804336543642	EEF1B2/RPL15/RPL10A/CYBB/SPI1/GSTP1/CCND1/TP53INP1	8
GO:0050671	BP	GO:0050671	positive regulation of lymphocyte proliferation	8/287	137/18723	0.00125622393072374	0.0176452935454437	0.0146804336543642	CD74/AIF1/HLA-DPA1/HLA-DPB1/RPS3/CD3E/CD40/BMI1	8
GO:0007229	BP	GO:0007229	integrin-mediated signaling pathway	7/287	107/18723	0.00130666614390288	0.0182692400027712	0.0151995411742862	ISG15/PLEK/TIMP1/ITGB7/CD63/FYB1/DST	7
GO:0032946	BP	GO:0032946	positive regulation of mononuclear cell proliferation	8/287	138/18723	0.00131619694691777	0.0183180804447179	0.0152401751748373	CD74/AIF1/HLA-DPA1/HLA-DPB1/RPS3/CD3E/CD40/BMI1	8
GO:1900102	BP	GO:1900102	negative regulation of endoplasmic reticulum unfolded protein response	3/287	15/18723	0.00141465656974126	0.0195984841671004	0.0163054383765419	DNAJB9/RACK1/HSPA5	3
GO:0071216	BP	GO:0071216	cellular response to biotic stimulus	11/287	246/18723	0.00151121411831521	0.0208410165225834	0.0173391935680377	LY96/SPI1/GSTP1/CD68/ZFP36/XBP1/CX3CR1/CLEC7A/CD40/HSPA5/SELENOS	11
GO:0046209	BP	GO:0046209	nitric oxide metabolic process	6/287	81/18723	0.00152672781813455	0.0208701953776148	0.017363469630337	AIF1/DYNLL1/CX3CR1/CLEC7A/SELENOS/HBB	6
GO:0032611	BP	GO:0032611	interleukin-1 beta production	7/287	110/18723	0.00153396623902706	0.0208701953776148	0.017363469630337	MNDA/HSPB1/GSTP1/TYROBP/CX3CR1/CLEC7A/FOXP1	7
GO:0032651	BP	GO:0032651	regulation of interleukin-1 beta production	7/287	110/18723	0.00153396623902706	0.0208701953776148	0.017363469630337	MNDA/HSPB1/GSTP1/TYROBP/CX3CR1/CLEC7A/FOXP1	7
GO:0045637	BP	GO:0045637	regulation of myeloid cell differentiation	10/287	210/18723	0.00154225021875873	0.0208892284094375	0.0173793046268019	ISG15/STAT1/CD74/SPI1/FOS/TYROBP/ZFP36/ETS1/FOXP1/PIK3R1	10
GO:0032633	BP	GO:0032633	interleukin-4 production	4/287	33/18723	0.00155869994341471	0.0209252018952223	0.017409233648386	FCER1G/IRF4/CD83/CD3E	4
GO:0032673	BP	GO:0032673	regulation of interleukin-4 production	4/287	33/18723	0.00155869994341471	0.0209252018952223	0.017409233648386	FCER1G/IRF4/CD83/CD3E	4
GO:2001057	BP	GO:2001057	reactive nitrogen species metabolic process	6/287	82/18723	0.00162646392615241	0.0217387293037287	0.0180860676787085	AIF1/DYNLL1/CX3CR1/CLEC7A/SELENOS/HBB	6
GO:0071361	BP	GO:0071361	cellular response to ethanol	3/287	16/18723	0.00172148005226175	0.0227621774919571	0.0189375504373983	CYBB/SPI1/TP53INP1	3
GO:1901163	BP	GO:1901163	regulation of trophoblast cell migration	3/287	16/18723	0.00172148005226175	0.0227621774919571	0.0189375504373983	TIMP1/ARHGDIB/CALR	3
GO:0046718	BP	GO:0046718	viral entry into host cell	8/287	144/18723	0.00172554410782799	0.0227621774919571	0.0189375504373983	CXCR4/RPSA/CD74/FCN1/IFITM1/IFITM3/ITGB7/LY6E	8
GO:0051085	BP	GO:0051085	chaperone cofactor-dependent protein refolding	4/287	34/18723	0.00174546236447494	0.0228264345423145	0.0189910106624814	CD74/DNAJB1/SDF2L1/HSPA5	4
GO:0098751	BP	GO:0098751	bone cell development	4/287	34/18723	0.00174546236447494	0.0228264345423145	0.0189910106624814	PTPN6/ANXA2/TYROBP/FOXP1	4
GO:0044403	BP	GO:0044403	biological process involved in symbiotic interaction	12/287	290/18723	0.00180633202957006	0.0235210788743158	0.0195689370088503	CXCR4/RPSA/GPX1/CD74/FCN1/IFITM1/IFITM3/GAPDH/ITGB7/CX3CR1/PPIB/LY6E	12
GO:0002286	BP	GO:0002286	T cell activation involved in immune response	7/287	114/18723	0.00188365743017949	0.0244231480477118	0.0203194355266325	FCER1G/CD74/IRF4/HLA-DRA/RPS6/FGL2/FOXP1	7
GO:0045454	BP	GO:0045454	cell redox homeostasis	4/287	35/18723	0.00194719681608296	0.0249274056539903	0.0207389649787561	GPX1/TXN/PRDX4/SELENOS	4
GO:0097421	BP	GO:0097421	liver regeneration	4/287	35/18723	0.00194719681608296	0.0249274056539903	0.0207389649787561	CCND1/RPL19/RPS15/RPS16	4
GO:1905898	BP	GO:1905898	positive regulation of response to endoplasmic reticulum stress	4/287	35/18723	0.00194719681608296	0.0249274056539903	0.0207389649787561	XBP1/PIK3R1/ERN1/HERPUD1	4
GO:0045069	BP	GO:0045069	regulation of viral genome replication	6/287	85/18723	0.00195553526599925	0.0249289663741248	0.0207402634580548	ISG15/IFITM1/IFITM3/OAS1/BST2/MX1	6
GO:0045088	BP	GO:0045088	regulation of innate immune response	10/287	218/18723	0.00203179117471884	0.0257926963351337	0.0214588647301289	ISG15/MNDA/FCN1/SPI1/BIRC3/PTPN6/OAS1/GRN/TYROBP/CLEC7A	10
GO:0051384	BP	GO:0051384	response to glucocorticoid	8/287	148/18723	0.00205018008591908	0.0259120148060185	0.0215581346510885	SDC1/AIF1/GSTP1/CCND1/FOS/ZFP36/BMI1/CFLAR	8
GO:0036035	BP	GO:0036035	osteoclast development	3/287	17/18723	0.00206681199177867	0.0259120148060185	0.0215581346510885	ANXA2/TYROBP/FOXP1	3
GO:0061450	BP	GO:0061450	trophoblast cell migration	3/287	17/18723	0.00206681199177867	0.0259120148060185	0.0215581346510885	TIMP1/ARHGDIB/CALR	3
GO:1990748	BP	GO:1990748	cellular detoxification	7/287	116/18723	0.00208018703975298	0.0259723764551874	0.0216083540018525	GPX1/TXN/GSTP1/PRDX4/TP53INP1/SELENOS/HBB	7
GO:0052547	BP	GO:0052547	regulation of peptidase activity	16/287	461/18723	0.00210859705747645	0.0262191945589489	0.0218137003616416	IFI6/GPX1/TNFSF10/TIMP1/RPS3/BIRC3/GAPDH/ANXA2/GRN/CST3/BST2/CLEC7A/SERPINA1/RACK1/HERPUD1/CFLAR	16
GO:0009411	BP	GO:0009411	response to UV	8/287	149/18723	0.00213840027533559	0.0264802445908089	0.022030887322194	GPX1/NPM1/TIMP1/CCND1/CIRBP/PIK3R1/CRIP1/TP53INP1	8
GO:0042119	BP	GO:0042119	neutrophil activation	4/287	36/18723	0.00216450252423224	0.0264802445908089	0.022030887322194	FCER1G/SPI1/GRN/TYROBP	4
GO:0051385	BP	GO:0051385	response to mineralocorticoid	4/287	36/18723	0.00216450252423224	0.0264802445908089	0.022030887322194	CYBB/CCND1/FOS/CYBA	4
GO:0090322	BP	GO:0090322	regulation of superoxide metabolic process	4/287	36/18723	0.00216450252423224	0.0264802445908089	0.022030887322194	GSTP1/CYBA/TYROBP/CLEC7A	4
GO:1903828	BP	GO:1903828	negative regulation of cellular protein localization	7/287	117/18723	0.0021842129546724	0.0266140646766107	0.0221422222164634	RHOQ/TXN/SPI1/CLTC/LMAN1/DERL3/ERLEC1	7
GO:0062197	BP	GO:0062197	cellular response to chemical stress	13/287	337/18723	0.00219723525342344	0.0266656470355469	0.0221851374219344	RHOB/GPX1/AIF1/HSPB1/TXN/RPS3/FOS/ETS1/PDK1/ERN1/TP53INP1/RACK1/SELENOS	13
GO:0044409	BP	GO:0044409	entry into host	8/287	151/18723	0.00232378403377972	0.0280890866872019	0.0233694028643479	CXCR4/RPSA/CD74/FCN1/IFITM1/IFITM3/ITGB7/LY6E	8
GO:0043123	BP	GO:0043123	positive regulation of I-kappaB kinase/NF-kappaB signaling	9/287	186/18723	0.00235035316781167	0.0281856581468008	0.0234497478527663	TNFSF10/CD74/PIM2/BIRC3/GAPDH/BST2/CLEC7A/CD40/CFLAR	9
GO:0071478	BP	GO:0071478	cellular response to radiation	9/287	186/18723	0.00235035316781167	0.0281856581468008	0.0234497478527663	RHOB/NPM1/TIMP1/CCND2/CYBA/PIK3R1/CRIP1/TP53INP1/HSPA5	9
GO:0002274	BP	GO:0002274	myeloid leukocyte activation	10/287	223/18723	0.00239663919172583	0.0283973853988245	0.0236258995199602	FCER1G/RHOH/CD74/IRF4/AIF1/SPI1/GRN/TYROBP/CX3CR1/FOXP1	10
GO:0000462	BP	GO:0000462	maturation of SSU-rRNA from tricistronic rRNA transcript (SSU-rRNA, 5.8S rRNA, LSU-rRNA)	4/287	37/18723	0.00239797319676274	0.0283973853988245	0.0236258995199602	RPS8/RPS14/RPS21/RPS16	4
GO:0033120	BP	GO:0033120	positive regulation of RNA splicing	4/287	37/18723	0.00239797319676274	0.0283973853988245	0.0236258995199602	RBM3/CIRBP/PIK3R1/ERN1	4
GO:0030865	BP	GO:0030865	cortical cytoskeleton organization	5/287	61/18723	0.00241320985589262	0.0283973853988245	0.0236258995199602	RHOB/RHOQ/PLEK/RHOH/CALR	5
GO:0002695	BP	GO:0002695	negative regulation of leukocyte activation	9/287	187/18723	0.00243687889307617	0.0283973853988245	0.0236258995199602	MNDA/CD74/SPI1/PTPN6/TNFRSF13B/GRN/TYROBP/LST1/FGL2	9
GO:0006417	BP	GO:0006417	regulation of translation	16/287	468/18723	0.00244963814324811	0.0283973853988245	0.0236258995199602	RPL5/RPS14/NPM1/HSPB1/RBM3/RPS4X/RPL10/RPS3/DNAJC1/GAPDH/RPL38/CIRBP/ZFP36/RPL13A/CALR/RACK1	16
GO:0002283	BP	GO:0002283	neutrophil activation involved in immune response	3/287	18/18723	0.00245224620121689	0.0283973853988245	0.0236258995199602	FCER1G/SPI1/TYROBP	3
GO:0030889	BP	GO:0030889	negative regulation of B cell proliferation	3/287	18/18723	0.00245224620121689	0.0283973853988245	0.0236258995199602	MNDA/TNFRSF13B/TYROBP	3
GO:1900424	BP	GO:1900424	regulation of defense response to bacterium	3/287	18/18723	0.00245224620121689	0.0283973853988245	0.0236258995199602	CYBA/GRN/FOXP1	3
GO:0030218	BP	GO:0030218	erythrocyte differentiation	7/287	120/18723	0.00252053035542314	0.0290771448606609	0.0241914420344394	ISG15/STAT1/RPS14/RPS6/SPI1/ZFP36/ETS1	7
GO:0032613	BP	GO:0032613	interleukin-10 production	5/287	62/18723	0.00259257921323499	0.0295709974923119	0.0246023148133657	ISG15/IRF4/CD83/TYROBP/CLEC7A	5
GO:0032653	BP	GO:0032653	regulation of interleukin-10 production	5/287	62/18723	0.00259257921323499	0.0295709974923119	0.0246023148133657	ISG15/IRF4/CD83/TYROBP/CLEC7A	5
GO:0045428	BP	GO:0045428	regulation of nitric oxide biosynthetic process	5/287	62/18723	0.00259257921323499	0.0295709974923119	0.0246023148133657	AIF1/DYNLL1/CX3CR1/CLEC7A/HBB	5
GO:0070664	BP	GO:0070664	negative regulation of leukocyte proliferation	6/287	90/18723	0.00261284529501419	0.0296905341763035	0.024701766282058	MNDA/GSTP1/PTPN6/TNFRSF13B/TYROBP/LST1	6
GO:0002224	BP	GO:0002224	toll-like receptor signaling pathway	7/287	121/18723	0.0026410533313752	0.0297879398044326	0.0247828052773928	CTSS/IRF4/LY96/BIRC3/OAS1/CYBA/CD40	7
GO:0042177	BP	GO:0042177	negative regulation of protein catabolic process	7/287	121/18723	0.0026410533313752	0.0297879398044326	0.0247828052773928	RPL11/RPL5/RPS7/TIMP1/ANXA2/CST3/NOP53	7
GO:0019221	BP	GO:0019221	cytokine-mediated signaling pathway	16/287	472/18723	0.00266433908950075	0.0299392770279455	0.0249087139829349	ISG15/FCER1G/CXCR4/STAT1/CD74/IFITM1/IFITM3/SPI1/GSTP1/BIRC3/PTPN6/OAS1/TNFRSF17/MX1/CX3CR1/IL7R	16
GO:0045582	BP	GO:0045582	positive regulation of T cell differentiation	6/287	91/18723	0.00276206159848821	0.0309228593720045	0.0257270293772567	RHOH/CD74/CD83/HLA-DRA/XBP1/IL7R	6
GO:0002704	BP	GO:0002704	negative regulation of leukocyte mediated immunity	5/287	63/18723	0.00278142135307754	0.0310251190633723	0.0258121068292568	SPI1/PTPN6/BST2/CX3CR1/IL7R	5
GO:0052548	BP	GO:0052548	regulation of endopeptidase activity	15/287	432/18723	0.00286449844034738	0.0316511726404651	0.0263329674190179	IFI6/GPX1/TNFSF10/TIMP1/RPS3/BIRC3/GAPDH/ANXA2/CST3/BST2/CLEC7A/SERPINA1/RACK1/HERPUD1/CFLAR	15
GO:0002281	BP	GO:0002281	macrophage activation involved in immune response	3/287	19/18723	0.00287927608726709	0.0316511726404651	0.0263329674190179	GRN/TYROBP/CX3CR1	3
GO:0033194	BP	GO:0033194	response to hydroperoxide	3/287	19/18723	0.00287927608726709	0.0316511726404651	0.0263329674190179	GPX1/AIF1/TP53INP1	3
GO:0061760	BP	GO:0061760	antifungal innate immune response	3/287	19/18723	0.00287927608726709	0.0316511726404651	0.0263329674190179	SPI1/CX3CR1/CLEC7A	3
GO:0030168	BP	GO:0030168	platelet activation	7/287	123/18723	0.00289534110275072	0.0317128696958328	0.0263842977936395	FCER1G/PLEK/CLIC1/HSPB1/PTPN6/CD40/HBB	7
GO:0051084	BP	GO:0051084	'de novo' posttranslational protein folding	4/287	39/18723	0.00291575243605742	0.0318215571618641	0.0264747229900254	CD74/DNAJB1/SDF2L1/HSPA5	4
GO:1902107	BP	GO:1902107	positive regulation of leukocyte differentiation	8/287	157/18723	0.00295647334517847	0.0319851581639208	0.0266108348461583	RHOH/CD74/CD83/HLA-DRA/FOS/TYROBP/XBP1/IL7R	8
GO:1903708	BP	GO:1903708	positive regulation of hemopoiesis	8/287	157/18723	0.00295647334517847	0.0319851581639208	0.0266108348461583	RHOH/CD74/CD83/HLA-DRA/FOS/TYROBP/XBP1/IL7R	8
GO:0002440	BP	GO:0002440	production of molecular mediator of immune response	12/287	308/18723	0.00296236962559715	0.0319851581639208	0.0266108348461583	IGKC/MZB1/CD74/HLA-DRA/HLA-DQB1/HLA-DPA1/HLA-DPB1/DNAJB9/BST2/XBP1/CLEC7A/CD40	12
GO:0097237	BP	GO:0097237	cellular response to toxic substance	7/287	124/18723	0.00302931405068535	0.0325919816658843	0.0271156965044549	GPX1/TXN/GSTP1/PRDX4/TP53INP1/SELENOS/HBB	7
GO:0006487	BP	GO:0006487	protein N-linked glycosylation	5/287	65/18723	0.00318865487845076	0.0341850844566064	0.0284411173461965	ST6GAL1/MGAT1/DERL3/MGAT4A/KRTCAP2	5
GO:0002577	BP	GO:0002577	regulation of antigen processing and presentation	3/287	20/18723	0.00334929797475216	0.0350405863979244	0.0291528731159916	CD74/CD68/FGL2	3
GO:0003159	BP	GO:0003159	morphogenesis of an endothelium	3/287	20/18723	0.00334929797475216	0.0350405863979244	0.0291528731159916	RHOB/CXCR4/FOXP1	3
GO:0039535	BP	GO:0039535	regulation of RIG-I signaling pathway	3/287	20/18723	0.00334929797475216	0.0350405863979244	0.0291528731159916	BIRC3/NOP53/RNF125	3
GO:0061154	BP	GO:0061154	endothelial tube morphogenesis	3/287	20/18723	0.00334929797475216	0.0350405863979244	0.0291528731159916	RHOB/CXCR4/FOXP1	3
GO:0072567	BP	GO:0072567	chemokine (C-X-C motif) ligand 2 production	3/287	20/18723	0.00334929797475216	0.0350405863979244	0.0291528731159916	CD74/OAS1/FOXP1	3
GO:1902236	BP	GO:1902236	negative regulation of endoplasmic reticulum stress-induced intrinsic apoptotic signaling pathway	3/287	20/18723	0.00334929797475216	0.0350405863979244	0.0291528731159916	XBP1/SELENOS/HERPUD1	3
GO:2000341	BP	GO:2000341	regulation of chemokine (C-X-C motif) ligand 2 production	3/287	20/18723	0.00334929797475216	0.0350405863979244	0.0291528731159916	CD74/OAS1/FOXP1	3
GO:0032733	BP	GO:0032733	positive regulation of interleukin-10 production	4/287	41/18723	0.00350514774670254	0.0365450799432835	0.0304045733282427	ISG15/IRF4/CD83/CLEC7A	4
GO:0032612	BP	GO:0032612	interleukin-1 production	7/287	128/18723	0.00361319536449814	0.0374144530235064	0.0311278695314049	MNDA/HSPB1/GSTP1/TYROBP/CX3CR1/CLEC7A/FOXP1	7
GO:0032652	BP	GO:0032652	regulation of interleukin-1 production	7/287	128/18723	0.00361319536449814	0.0374144530235064	0.0311278695314049	MNDA/HSPB1/GSTP1/TYROBP/CX3CR1/CLEC7A/FOXP1	7
GO:0070527	BP	GO:0070527	platelet aggregation	5/287	67/18723	0.0036371716911687	0.0375346221462783	0.031227847173013	PLEK/CLIC1/HSPB1/PTPN6/HBB	5
GO:0090317	BP	GO:0090317	negative regulation of intracellular protein transport	4/287	42/18723	0.0038281080621697	0.0390740197304871	0.0325085866543067	TXN/LMAN1/DERL3/ERLEC1	4
GO:0035455	BP	GO:0035455	response to interferon-alpha	3/287	21/18723	0.00386361434381877	0.0390740197304871	0.0325085866543067	IFITM1/IFITM3/BST2	3
GO:0051767	BP	GO:0051767	nitric-oxide synthase biosynthetic process	3/287	21/18723	0.00386361434381877	0.0390740197304871	0.0325085866543067	STAT1/GSTP1/SELENOS	3
GO:0051769	BP	GO:0051769	regulation of nitric-oxide synthase biosynthetic process	3/287	21/18723	0.00386361434381877	0.0390740197304871	0.0325085866543067	STAT1/GSTP1/SELENOS	3
GO:0071605	BP	GO:0071605	monocyte chemotactic protein-1 production	3/287	21/18723	0.00386361434381877	0.0390740197304871	0.0325085866543067	GSTP1/OAS1/CLEC7A	3
GO:0071637	BP	GO:0071637	regulation of monocyte chemotactic protein-1 production	3/287	21/18723	0.00386361434381877	0.0390740197304871	0.0325085866543067	GSTP1/OAS1/CLEC7A	3
GO:0072593	BP	GO:0072593	reactive oxygen species metabolic process	10/287	239/18723	0.00393045840857149	0.039617976118292	0.0329611444789453	IFI6/GPX1/CYBB/GSTP1/CYBA/TYROBP/CLEC7A/PRDX4/HBB/CFLAR	10
GO:0032642	BP	GO:0032642	regulation of chemokine production	6/287	98/18723	0.00399198976581652	0.0398411083864714	0.0331467848283518	CD74/AIF1/GSTP1/OAS1/CLEC7A/FOXP1	6
GO:0070301	BP	GO:0070301	cellular response to hydrogen peroxide	6/287	98/18723	0.00399198976581652	0.0398411083864714	0.0331467848283518	RHOB/TXN/RPS3/ETS1/ERN1/RACK1	6
GO:2001243	BP	GO:2001243	negative regulation of intrinsic apoptotic signaling pathway	6/287	98/18723	0.00399198976581652	0.0398411083864714	0.0331467848283518	GPX1/CD74/HSPB1/XBP1/SELENOS/HERPUD1	6
GO:0019079	BP	GO:0019079	viral genome replication	7/287	131/18723	0.00410449609748806	0.0408296431468157	0.0339692205065621	ISG15/IFITM1/IFITM3/OAS1/BST2/MX1/PPIB	7
GO:0006458	BP	GO:0006458	'de novo' protein folding	4/287	43/18723	0.00417064257636351	0.0412173601846478	0.0342917911816207	CD74/DNAJB1/SDF2L1/HSPA5	4
GO:0036230	BP	GO:0036230	granulocyte activation	4/287	43/18723	0.00417064257636351	0.0412173601846478	0.0342917911816207	FCER1G/SPI1/GRN/TYROBP	4
GO:0032602	BP	GO:0032602	chemokine production	6/287	99/18723	0.00419616166468103	0.0413349171774098	0.0343895955977618	CD74/AIF1/GSTP1/OAS1/CLEC7A/FOXP1	6
GO:0002381	BP	GO:0002381	immunoglobulin production involved in immunoglobulin-mediated immune response	5/287	70/18723	0.00439228437939256	0.0431268310908642	0.0358804222169421	HLA-DRA/HLA-DQB1/HLA-DPA1/HLA-DPB1/CD40	5
GO:0002220	BP	GO:0002220	innate immune response activating cell surface receptor signaling pathway	3/287	22/18723	0.00442343698196849	0.0431534012967602	0.035902527949773	FCN1/TYROBP/CLEC7A	3
GO:0032069	BP	GO:0032069	regulation of nuclease activity	3/287	22/18723	0.00442343698196849	0.0431534012967602	0.035902527949773	NPM1/RPS3/OAS1	3
GO:0002833	BP	GO:0002833	positive regulation of response to biotic stimulus	8/287	168/18723	0.00445741861406808	0.0432231841154049	0.0359605854729698	MNDA/LY96/FCN1/SPI1/CYBA/GRN/TYROBP/CLEC7A	8
GO:0010595	BP	GO:0010595	positive regulation of endothelial cell migration	7/287	133/18723	0.00445908260650024	0.0432231841154049	0.0359605854729698	RHOB/HSPB1/GRN/ETS1/CD40/CALR/FOXP1	7
GO:0042102	BP	GO:0042102	positive regulation of T cell proliferation	6/287	101/18723	0.00462751993569252	0.0447130429455131	0.0372001099758319	AIF1/HLA-DPA1/HLA-DPB1/RPS3/CD3E/BMI1	6
GO:0061515	BP	GO:0061515	myeloid cell development	5/287	71/18723	0.00466706609613552	0.0449519953513497	0.0373989122757994	RPS6/PTPN6/ANXA2/TYROBP/FOXP1	5
GO:0071364	BP	GO:0071364	cellular response to epidermal growth factor stimulus	4/287	45/18723	0.00491657336343983	0.0469686925398624	0.0390767528399508	EEF1A1/GSTP1/ZFP36/CFLAR	4
GO:0043434	BP	GO:0043434	response to peptide hormone	14/287	414/18723	0.00492334362643654	0.0469686925398624	0.0390767528399508	RHOQ/STAT1/TNFSF10/MZB1/CYBB/TIMP1/GSTP1/BTG1/CYBA/XBP1/LEPROTL1/PIK3R1/SELENOS/CFLAR	14
GO:0032729	BP	GO:0032729	positive regulation of interferon-gamma production	5/287	72/18723	0.00495385023492287	0.0469686925398624	0.0390767528399508	ISG15/HLA-DPA1/HLA-DPB1/CD3E/CLEC7A	5
GO:0043903	BP	GO:0043903	regulation of biological process involved in symbiotic interaction	5/287	72/18723	0.00495385023492287	0.0469686925398624	0.0390767528399508	CD74/FCN1/IFITM1/IFITM3/LY6E	5
GO:0070227	BP	GO:0070227	lymphocyte apoptotic process	5/287	72/18723	0.00495385023492287	0.0469686925398624	0.0390767528399508	CD74/RPS6/CD3G/IL7R/FOXP1	5
GO:0002758	BP	GO:0002758	innate immune response-activating signal transduction	3/287	23/18723	0.00502989005289965	0.0473934360885016	0.0394301286265229	FCN1/TYROBP/CLEC7A	3
GO:0018279	BP	GO:0018279	protein N-linked glycosylation via asparagine	3/287	23/18723	0.00502989005289965	0.0473934360885016	0.0394301286265229	ST6GAL1/MGAT1/DERL3	3
GO:0043281	BP	GO:0043281	regulation of cysteine-type endopeptidase activity involved in apoptotic process	9/287	209/18723	0.0050701252223216	0.0474776540880362	0.0395001958516153	IFI6/GPX1/TNFSF10/RPS3/BIRC3/CLEC7A/RACK1/HERPUD1/CFLAR	9
GO:0071222	BP	GO:0071222	cellular response to lipopolysaccharide	9/287	209/18723	0.0050701252223216	0.0474776540880362	0.0395001958516153	LY96/SPI1/GSTP1/CD68/ZFP36/XBP1/CX3CR1/CD40/SELENOS	9
GO:0045639	BP	GO:0045639	positive regulation of myeloid cell differentiation	6/287	103/18723	0.00509067889986527	0.0475234454836653	0.039538293123488	ISG15/STAT1/CD74/FOS/TYROBP/ETS1	6
GO:0050866	BP	GO:0050866	negative regulation of cell activation	9/287	210/18723	0.00522808977471994	0.0486565164923322	0.0404809792695461	MNDA/CD74/SPI1/PTPN6/TNFRSF13B/GRN/TYROBP/LST1/FGL2	9
GO:2000107	BP	GO:2000107	negative regulation of leukocyte apoptotic process	4/287	46/18723	0.00532101343804444	0.0493450682006141	0.0410538367085566	CD74/IL7R/FOXP1/SELENOS	4
GO:0045621	BP	GO:0045621	positive regulation of lymphocyte differentiation	6/287	104/18723	0.00533460196763396	0.0493450682006141	0.0410538367085566	RHOH/CD74/CD83/HLA-DRA/XBP1/IL7R	6
GO:0022626	CC	GO:0022626	cytosolic ribosome	63/297	102/19550	3.79354216049171e-90	1.36567517777701e-87	1.08215781630869e-87	ISG15/RPL11/RPS8/RPL5/RPS27/RPS7/RPS27A/RPL31/RPL37A/RPL32/RPL15/RPSA/RPL14/RPL29/RPL24/RPL35A/RPL9/RPL34/RPS3A/RPL37/RPS23/RPS14/RPS18/RPS10/RPL10A/RPS12/RPS4X/RPL10/RPS20/RPL30/RPS6/RPL35/RPL7A/RPLP2/RPL27A/RPS3/RPS25/RPS24/RPL41/RPL6/RPLP0/RPL21/RPS29/RPL4/RPS2/RPS15A/RPL13/RPL23A/RPL19/RPL38/RPS21/RPS15/RPL36/RPS28/RPL18A/RPS16/RPL18/RPL13A/RPS5/RPL3/RPS26/RPL36A/RPS17	63
GO:0044391	CC	GO:0044391	ribosomal subunit	65/297	180/19550	7.78751502052548e-73	1.40175270369459e-70	1.1107455634539e-70	ISG15/RPL11/RPS8/RPL5/RPS27/RPS7/RPS27A/RPL31/RPL37A/RPL32/RPL15/RPSA/RPL14/RPL29/RPL24/RPL35A/RPL9/RPL34/RPS3A/RPL37/RPS23/RPS14/NPM1/RPS18/RPS10/RPL10A/RPS12/RPS4X/RPL10/RPS20/RPL30/RPS6/RPL35/RPL7A/RPLP2/RPL27A/RPS3/RPS25/RPS24/RPL41/RPL6/RPLP0/RPL21/RPS29/RPL4/RPS2/RPS15A/RPL13/RPL23A/RPL19/RPL38/RPS21/RPS15/RPL36/RPS28/RPL18A/RPS16/RPL18/RPL13A/RPS5/RPL3/RPS26/RACK1/RPL36A/RPS17	65
GO:0005840	CC	GO:0005840	ribosome	67/297	240/19550	2.03570493488185e-66	2.44284592185822e-64	1.93570539422099e-64	ISG15/RPL11/RPS8/RPL5/RPS27/RPS7/RPS27A/RPL31/RPL37A/RPL32/RPL15/RPSA/RPL14/RPL29/RPL24/RPL35A/RPL9/RPL34/RPS3A/RPL37/RPS23/RPS14/NPM1/CANX/RPS18/RPS10/RPL10A/RPS12/RPS4X/RPL10/RPS20/RPL30/RPS6/RPL35/RPL7A/RPLP2/RPL27A/RPS3/RPS25/RPS24/RPL41/RPL6/RPLP0/RPL21/RPS29/RPL4/RPS2/RPS15A/RPL13/RPL23A/RPL19/RPL38/RPS21/RPS15/RPL36/RPS28/RPL18A/RPS16/RPL18/RPL13A/RPS5/RPL3/RPS26/RACK1/SF1/RPL36A/RPS17	67
GO:0022625	CC	GO:0022625	cytosolic large ribosomal subunit	35/297	58/19550	1.89177332172181e-49	1.70259598954962e-47	1.34913307943845e-47	RPL11/RPL5/RPL31/RPL37A/RPL32/RPL15/RPL14/RPL29/RPL24/RPL35A/RPL9/RPL34/RPL37/RPL10A/RPL10/RPL30/RPL35/RPL7A/RPLP2/RPL27A/RPL41/RPL6/RPLP0/RPL21/RPL4/RPL13/RPL23A/RPL19/RPL38/RPL36/RPL18A/RPL18/RPL13A/RPL3/RPL36A	35
GO:0022627	CC	GO:0022627	cytosolic small ribosomal subunit	28/297	42/19550	1.46054536639102e-41	1.05159266380153e-39	8.33279566930455e-40	ISG15/RPS8/RPS27/RPS7/RPS27A/RPSA/RPS3A/RPS23/RPS14/RPS18/RPS10/RPS12/RPS4X/RPS20/RPS6/RPS3/RPS25/RPS24/RPS29/RPS2/RPS15A/RPS21/RPS15/RPS28/RPS16/RPS5/RPS26/RPS17	28
GO:0015934	CC	GO:0015934	large ribosomal subunit	36/297	113/19550	5.8752859093801e-38	3.52517154562806e-36	2.79333768674036e-36	RPL11/RPL5/RPL31/RPL37A/RPL32/RPL15/RPL14/RPL29/RPL24/RPL35A/RPL9/RPL34/RPL37/NPM1/RPL10A/RPL10/RPL30/RPL35/RPL7A/RPLP2/RPL27A/RPL41/RPL6/RPLP0/RPL21/RPL4/RPL13/RPL23A/RPL19/RPL38/RPL36/RPL18A/RPL18/RPL13A/RPL3/RPL36A	36
GO:0015935	CC	GO:0015935	small ribosomal subunit	30/297	71/19550	3.49807862315272e-36	1.79901186333569e-34	1.42553279229231e-34	ISG15/RPS8/RPS27/RPS7/RPS27A/RPSA/RPS3A/RPS23/RPS14/NPM1/RPS18/RPS10/RPS12/RPS4X/RPS20/RPS6/RPS3/RPS25/RPS24/RPS29/RPS2/RPS15A/RPS21/RPS15/RPS28/RPS16/RPS5/RPS26/RACK1/RPS17	30
GO:0042788	CC	GO:0042788	polysomal ribosome	20/297	32/19550	4.31641100945552e-29	1.94238495425498e-27	1.53914129416111e-27	RPL11/RPL31/RPL32/RPL24/RPS23/RPL10A/RPL30/RPL7A/RPL41/RPL6/RPS29/RPL19/RPL38/RPS21/RPL36/RPS28/RPL18A/RPL18/RPS26/RPL36A	20
GO:0005925	CC	GO:0005925	focal adhesion	47/297	418/19550	2.83533055799227e-27	1.13413222319691e-25	8.98683720720358e-26	RPS8/RPL5/RPS7/RHOB/RPL31/RPL37A/LAP3/RPL9/ANXA5/RPS3A/RPS14/NPM1/RPS18/RPS10/RPL10A/HSPB1/ARPC1B/RPS4X/RPL30/RPL7A/RPLP2/CD59/AHNAK/RPS3/ITGB7/RPL6/RPLP0/RPS29/RPL4/RPS2/CYBA/YWHAE/RPL19/CLTC/RPL38/RPS15/RPS16/RPL18/RPL13A/RPS5/RPL3/CALR/PPIB/HSP90B1/DST/HSPA5/RPS17	47
GO:0005844	CC	GO:0005844	polysome	24/297	66/19550	3.15473734917502e-27	1.13570544570301e-25	8.99930338554136e-26	RPL11/RPL31/RPL32/RPL24/RPS23/RPL10A/RPS4X/RPL30/RPS6/RPL7A/RPS3/RPL41/RPL6/RPS29/RPL19/RPL38/RPS21/RPL36/RPS28/RPL18A/RPL18/CALR/RPS26/RPL36A	24
GO:0030055	CC	GO:0030055	cell-substrate junction	47/297	425/19550	5.92291826609259e-27	1.93840961435758e-25	1.53599124412545e-25	RPS8/RPL5/RPS7/RHOB/RPL31/RPL37A/LAP3/RPL9/ANXA5/RPS3A/RPS14/NPM1/RPS18/RPS10/RPL10A/HSPB1/ARPC1B/RPS4X/RPL30/RPL7A/RPLP2/CD59/AHNAK/RPS3/ITGB7/RPL6/RPLP0/RPS29/RPL4/RPS2/CYBA/YWHAE/RPL19/CLTC/RPL38/RPS15/RPS16/RPL18/RPL13A/RPS5/RPL3/CALR/PPIB/HSP90B1/DST/HSPA5/RPS17	47
GO:0009897	CC	GO:0009897	external side of plasma membrane	33/297	421/19550	1.15679741178027e-14	3.47039223534081e-13	2.74993068940748e-13	SLAMF7/FCER1G/SDC1/IGKC/CXCR4/CD74/CD83/TRBC2/FCN1/CD59/MS4A1/CD3E/CD3G/CLEC2D/IGHG1/IGHG3/IGHM/CD79B/CD79A/FCGRT/FCGR3A/CX3CR1/IL7R/TRBC1/CD3D/CD69/CD40/CALR/IGLC2/IGHG4/IGHG2/IGLC3/IGHA1	33
GO:0140534	CC	GO:0140534	endoplasmic reticulum protein-containing complex	17/297	125/19550	7.07741610728211e-12	1.95989984509351e-10	1.55302005269105e-10	MZB1/SSR4/SPCS2/SEC11C/DERL3/CALR/PPIB/HSP90B1/SRPRB/SDF2L1/ERN1/SPCS1/RNF125/KRTCAP2/HSPA5/PDIA6/SELENOS	17
GO:0005791	CC	GO:0005791	rough endoplasmic reticulum	14/297	82/19550	2.23765391515926e-11	5.75396721040952e-10	4.55943015795608e-10	SEC62/RPS23/CANX/CYBB/SSR4/CKAP4/RPL6/RPS29/RPL4/RPS21/RPS28/RPL18/SRPRB/RPS26	14
GO:0042571	CC	GO:0042571	immunoglobulin complex, circulating	12/297	77/19550	1.84511866757149e-09	4.42828480217159e-08	3.50896251867982e-08	IGKC/JCHAIN/TRBC2/IGHG1/IGHG3/IGHM/TRBC1/IGLC2/IGHG4/IGHG2/IGLC3/IGHA1	12
GO:0034663	CC	GO:0034663	endoplasmic reticulum chaperone complex	6/297	10/19550	2.33256774306541e-09	5.24827742189718e-08	4.15872275243899e-08	MZB1/PPIB/HSP90B1/SDF2L1/HSPA5/PDIA6	6
GO:0005788	CC	GO:0005788	endoplasmic reticulum lumen	21/297	313/19550	1.50498137906314e-08	3.18701939095723e-07	2.52538671037839e-07	MANF/VCAN/MZB1/CANX/TXNDC5/DNAJB9/TIMP1/CFP/CKAP4/CST3/SERPINA1/CALR/ERLEC1/PPIB/HSP90B1/MGAT4A/SDF2L1/PDIA4/HSPA5/PDIA6/MYDGF	21
GO:0030176	CC	GO:0030176	integral component of endoplasmic reticulum membrane	14/297	162/19550	1.894333796345e-07	3.67083670539384e-06	2.90876241860155e-06	SEC62/CD74/CANX/HLA-DRA/HLA-DQB1/HLA-DPA1/HLA-DPB1/SARAF/DERL3/CALR/ERN1/SPCS1/HSPA5/SELENOS	14
GO:0071556	CC	GO:0071556	integral component of lumenal side of endoplasmic reticulum membrane	7/297	29/19550	2.0393537252188e-07	3.67083670539384e-06	2.90876241860155e-06	CD74/CANX/HLA-DRA/HLA-DQB1/HLA-DPA1/HLA-DPB1/CALR	7
GO:0098553	CC	GO:0098553	lumenal side of endoplasmic reticulum membrane	7/297	29/19550	2.0393537252188e-07	3.67083670539384e-06	2.90876241860155e-06	CD74/CANX/HLA-DRA/HLA-DQB1/HLA-DPA1/HLA-DPB1/CALR	7
GO:0019814	CC	GO:0019814	immunoglobulin complex	14/297	167/19550	2.75768913229898e-07	4.72746708394111e-06	3.7460338589124e-06	IGKC/JCHAIN/TRBC2/IGHG1/IGHG3/IGHM/CD79B/CD79A/TRBC1/IGLC2/IGHG4/IGHG2/IGLC3/IGHA1	14
GO:0031227	CC	GO:0031227	intrinsic component of endoplasmic reticulum membrane	14/297	170/19550	3.43193042557733e-07	5.61588615094472e-06	4.4500150494328e-06	SEC62/CD74/CANX/HLA-DRA/HLA-DQB1/HLA-DPA1/HLA-DPB1/SARAF/DERL3/CALR/ERN1/SPCS1/HSPA5/SELENOS	14
GO:0072562	CC	GO:0072562	blood microparticle	13/297	146/19550	3.68833339172075e-07	5.77304356964986e-06	4.57454622039507e-06	IGKC/ZBTB38/JCHAIN/CLIC1/IGHG1/IGHG3/IGHM/IGLC2/IGHG4/IGHG2/IGLC3/HBB/IGHA1	13
GO:1904813	CC	GO:1904813	ficolin-1-rich granule lumen	12/297	124/19550	4.23781823241771e-07	6.35672734862656e-06	5.03705588151403e-06	CTSS/MNDA/EEF1A1/FCN1/GSTP1/COTL1/CST3/FGL2/SERPINA1/PRDX4/COMMD3/HBB	12
GO:0005790	CC	GO:0005790	smooth endoplasmic reticulum	7/297	33/19550	5.29876156921859e-07	7.63021665967478e-06	6.04616583266627e-06	CANX/RPL10/GABARAP/CALR/PPIB/PRDX4/HSPA5	7
GO:0101002	CC	GO:0101002	ficolin-1-rich granule	14/297	185/19550	9.57581328429545e-07	1.32588183936399e-05	1.05062566803404e-05	CTSS/MNDA/FCER1G/EEF1A1/FCN1/GSTP1/DYNLL1/COTL1/CST3/FGL2/SERPINA1/PRDX4/COMMD3/HBB	14
GO:0098576	CC	GO:0098576	lumenal side of membrane	7/297	36/19550	9.95761146366949e-07	1.32768152848927e-05	1.05205173748711e-05	CD74/CANX/HLA-DRA/HLA-DQB1/HLA-DPA1/HLA-DPB1/CALR	7
GO:0030669	CC	GO:0030669	clathrin-coated endocytic vesicle membrane	9/297	72/19550	1.40563428575237e-06	1.80724408168162e-05	1.43205598285298e-05	CD74/HLA-DRA/HLA-DQB1/HLA-DPA1/HLA-DPB1/CD3G/CLTC/IL7R/CD3D	9
GO:0042613	CC	GO:0042613	MHC class II protein complex	5/297	17/19550	4.16820398775638e-06	5.17432219169757e-05	4.10012080102352e-05	CD74/HLA-DRA/HLA-DQB1/HLA-DPA1/HLA-DPB1	5
GO:0005793	CC	GO:0005793	endoplasmic reticulum-Golgi intermediate compartment	11/297	132/19550	5.61407490648896e-06	6.73688988778675e-05	5.33829578827547e-05	STK17B/MGAT1/CD59/LMAN1/SERPINA1/CALR/MGAT4A/HSPA5/TMED9/PDIA6/MYDGF	11
GO:0042470	CC	GO:0042470	melanosome	10/297	109/19550	6.37511048412388e-06	7.17199929463936e-05	5.68307546446569e-05	CANX/CD63/ANXA2/YWHAE/CLTC/PPIB/HSP90B1/PDIA4/HSPA5/PDIA6	10
GO:0048770	CC	GO:0048770	pigment granule	10/297	109/19550	6.37511048412388e-06	7.17199929463936e-05	5.68307546446569e-05	CANX/CD63/ANXA2/YWHAE/CLTC/PPIB/HSP90B1/PDIA4/HSPA5/PDIA6	10
GO:0030666	CC	GO:0030666	endocytic vesicle membrane	13/297	193/19550	8.43437318337636e-06	9.20113438186512e-05	7.29095736106856e-05	RPS27A/CD74/HLA-DRA/HLA-DQB1/HLA-DPA1/HLA-DPB1/CYBB/CD3G/CYBA/CLTC/IL7R/CD3D/CALR	13
GO:0045334	CC	GO:0045334	clathrin-coated endocytic vesicle	9/297	91/19550	1.00619796903619e-05	0.000106538608486185	8.44209441513335e-05	CD74/HLA-DRA/HLA-DQB1/HLA-DPA1/HLA-DPB1/CD3G/CLTC/IL7R/CD3D	9
GO:0030134	CC	GO:0030134	COPII-coated ER to Golgi transport vesicle	9/297	94/19550	1.3123726814587e-05	0.00013498690437861	0.00010696330727077	CD74/HLA-DRA/HLA-DQB1/HLA-DPA1/HLA-DPB1/CD59/LMAN1/SERPINA1/TMED9	9
GO:0005775	CC	GO:0005775	vacuolar lumen	12/297	174/19550	1.48014934938882e-05	0.000148014934938882	0.000117286688211804	CTSS/MNDA/SDC1/VCAN/CD74/TXNDC5/PSAP/NPC2/ANXA2/GRN/IFI30/FTL	12
GO:0030139	CC	GO:0030139	endocytic vesicle	17/297	336/19550	1.65127610267493e-05	0.000160664701881885	0.000127310333947342	CTSS/RPS27A/GNLY/CD74/HLA-DRA/HLA-DQB1/HLA-DPA1/HLA-DPB1/CYBB/CD3G/CYBA/CLTC/IL7R/CD3D/CALR/HSP90B1/HBB	17
GO:0005766	CC	GO:0005766	primary lysosome	11/297	155/19550	2.57652557007928e-05	0.000237833129545779	0.00018845841551727	MNDA/TXNDC5/PSAP/CD63/CKAP4/NPC2/ANXA2/CD68/GRN/BST2/FTL	11
GO:0042582	CC	GO:0042582	azurophil granule	11/297	155/19550	2.57652557007928e-05	0.000237833129545779	0.00018845841551727	MNDA/TXNDC5/PSAP/CD63/CKAP4/NPC2/ANXA2/CD68/GRN/BST2/FTL	11
GO:0030867	CC	GO:0030867	rough endoplasmic reticulum membrane	5/297	25/19550	3.23915264858365e-05	0.000284413403290272	0.000225368515472701	SSR4/RPS29/RPS28/SRPRB/RPS26	5
GO:0042611	CC	GO:0042611	MHC protein complex	5/297	25/19550	3.23915264858365e-05	0.000284413403290272	0.000225368515472701	CD74/HLA-DRA/HLA-DQB1/HLA-DPA1/HLA-DPB1	5
GO:0034774	CC	GO:0034774	secretory granule lumen	16/297	322/19550	3.63986514715814e-05	0.000306764759895313	0.00024307967816266	S100A11/MNDA/TXNDC5/EEF1A1/TIMP1/CFP/FCN1/GSTP1/PTPN6/NPC2/ANXA2/COTL1/GRN/FTL/SERPINA1/PRDX4	16
GO:0005765	CC	GO:0005765	lysosomal membrane	18/297	395/19550	3.74934706538716e-05	0.000306764759895313	0.00024307967816266	ITM2C/CD74/HLA-DRA/HLA-DQB1/HLA-DPA1/HLA-DPB1/EEF1A1/IFITM1/IFITM3/AHNAK/PSAP/CD63/CKAP4/ANXA2/CD68/GRN/CLTC/BST2	18
GO:0098852	CC	GO:0098852	lytic vacuole membrane	18/297	395/19550	3.74934706538716e-05	0.000306764759895313	0.00024307967816266	ITM2C/CD74/HLA-DRA/HLA-DQB1/HLA-DPA1/HLA-DPB1/EEF1A1/IFITM1/IFITM3/AHNAK/PSAP/CD63/CKAP4/ANXA2/CD68/GRN/CLTC/BST2	18
GO:0060205	CC	GO:0060205	cytoplasmic vesicle lumen	16/297	325/19550	4.068006567007e-05	0.00032544052536056	0.000257878311031321	S100A11/MNDA/TXNDC5/EEF1A1/TIMP1/CFP/FCN1/GSTP1/PTPN6/NPC2/ANXA2/COTL1/GRN/FTL/SERPINA1/PRDX4	16
GO:0012507	CC	GO:0012507	ER to Golgi transport vesicle membrane	7/297	62/19550	4.18675795787144e-05	0.000327659318442113	0.000259636477478984	CD74/HLA-DRA/HLA-DQB1/HLA-DPA1/HLA-DPB1/CD59/LMAN1	7
GO:0031983	CC	GO:0031983	vesicle lumen	16/297	327/19550	4.37758435243906e-05	0.000335304333378311	0.000265694369431352	S100A11/MNDA/TXNDC5/EEF1A1/TIMP1/CFP/FCN1/GSTP1/PTPN6/NPC2/ANXA2/COTL1/GRN/FTL/SERPINA1/PRDX4	16
GO:0005774	CC	GO:0005774	vacuolar membrane	19/297	444/19550	5.34846062938149e-05	0.000401134547203612	0.000317858076877716	ITM2C/CD74/HLA-DRA/HLA-DQB1/HLA-DPA1/HLA-DPB1/EEF1A1/IFITM1/IFITM3/AHNAK/PSAP/CD63/CKAP4/ANXA2/GABARAP/CD68/GRN/CLTC/BST2	19
GO:0030665	CC	GO:0030665	clathrin-coated vesicle membrane	9/297	116/19550	7.03250475686513e-05	0.000516673818871724	0.000409411125480225	CD74/HLA-DRA/HLA-DQB1/HLA-DPA1/HLA-DPB1/CD3G/CLTC/IL7R/CD3D	9
GO:0030662	CC	GO:0030662	coated vesicle membrane	11/297	181/19550	0.000105677078809736	0.0007608749674301	0.000602915544367126	CD74/HLA-DRA/HLA-DQB1/HLA-DPA1/HLA-DPB1/CD59/CD3G/CLTC/LMAN1/IL7R/CD3D	11
GO:0043202	CC	GO:0043202	lysosomal lumen	8/297	97/19550	0.00011578863970917	0.000817331574417667	0.000647651627681836	CTSS/SDC1/VCAN/CD74/TXNDC5/PSAP/NPC2/IFI30	8
GO:0070820	CC	GO:0070820	tertiary granule	10/297	164/19550	0.000210932563467041	0.00146030236246413	0.00115714017610462	CTSS/FCER1G/CYBB/CFP/CD59/PTPN6/DYNLL1/CYBA/CST3/HBB	10
GO:0097038	CC	GO:0097038	perinuclear endoplasmic reticulum	4/297	21/19550	0.00025473655745587	0.00173028605064364	0.00137107461907727	CYBB/CYBA/PIK3R1/CREB3L2	4
GO:0071682	CC	GO:0071682	endocytic vesicle lumen	4/297	23/19550	0.00036797986193471	0.00245319907956474	0.00194390921216972	GNLY/CALR/HSP90B1/HBB	4
GO:0005770	CC	GO:0005770	late endosome	13/297	282/19550	0.000401714220815186	0.00262940217260849	0.00208353213092661	CTSS/RHOB/CXCR4/CD74/HLA-DRA/IFITM3/PSAP/CD63/ANXA2/CD68/GRN/BST2/CD79A	13
GO:0044322	CC	GO:0044322	endoplasmic reticulum quality control compartment	4/297	25/19550	0.000513268592908342	0.00329958381155363	0.00261458249395039	CANX/CALR/ERLEC1/HERPUD1	4
GO:0014069	CC	GO:0014069	postsynaptic density	14/297	330/19550	0.000557720786045645	0.00352244706976197	0.00279117881843711	RPS27/RPL14/RPS14/RPS18/RPL10A/RPL30/RPS3/RPS25/EIF3A/RPL6/RPLP0/RPL38/RPL18A/DNAJB1	14
GO:0032279	CC	GO:0032279	asymmetric synapse	14/297	335/19550	0.000646325620099949	0.00401167626268934	0.00317884288651699	RPS27/RPL14/RPS14/RPS18/RPL10A/RPL30/RPS3/RPS25/EIF3A/RPL6/RPLP0/RPL38/RPL18A/DNAJB1	14
GO:0030135	CC	GO:0030135	coated vesicle	13/297	299/19550	0.000695553482790228	0.00424405514922851	0.00336297937263429	CD74/HLA-DRA/HLA-DQB1/HLA-DPA1/HLA-DPB1/CD59/CD3G/CLTC/LMAN1/IL7R/CD3D/SERPINA1/TMED9	13
GO:0030136	CC	GO:0030136	clathrin-coated vesicle	10/297	196/19550	0.000859922014069519	0.00515953208441712	0.00408840115461122	CD74/HLA-DRA/HLA-DQB1/HLA-DPA1/HLA-DPB1/CD3G/CLTC/IL7R/CD3D/TMED9	10
GO:0033116	CC	GO:0033116	endoplasmic reticulum-Golgi intermediate compartment membrane	6/297	77/19550	0.00112240551299621	0.00662403253571535	0.0052488678864879	MGAT1/CD59/LMAN1/SERPINA1/CALR/TMED9	6
GO:0099572	CC	GO:0099572	postsynaptic specialization	14/297	356/19550	0.00116033891664652	0.00673745177407656	0.00533874102565716	RPS27/RPL14/RPS14/RPS18/RPL10A/RPL30/RPS3/RPS25/EIF3A/RPL6/RPLP0/RPL38/RPL18A/DNAJB1	14
GO:0098984	CC	GO:0098984	neuron to neuron synapse	14/297	361/19550	0.00132366272160013	0.00756378698057218	0.00599352711033644	RPS27/RPL14/RPS14/RPS18/RPL10A/RPL30/RPS3/RPS25/EIF3A/RPL6/RPLP0/RPL38/RPL18A/DNAJB1	14
GO:0098554	CC	GO:0098554	cytoplasmic side of endoplasmic reticulum membrane	3/297	15/19550	0.00137918577251746	0.00775791997041072	0.00614735763737224	RPS29/RPS28/RPS26	3
GO:1904724	CC	GO:1904724	tertiary granule lumen	5/297	55/19550	0.00146280250887616	0.00810167543377563	0.00641974866243625	CTSS/CFP/PTPN6/CST3/HBB	5
GO:0035577	CC	GO:0035577	azurophil granule membrane	5/297	58/19550	0.00185691083972522	0.0101286045803194	0.00802588257680277	PSAP/CD63/CKAP4/CD68/BST2	5
GO:0062023	CC	GO:0062023	collagen-containing extracellular matrix	15/297	425/19550	0.00226581745007094	0.0121745415227692	0.00964707822418263	CTSS/S100A6/ANXA5/VCAN/TIMP1/CFP/FCN1/PSAP/ANXA2/LMAN1/FGL2/SERPINA1/CALR/HSP90B1/DST	15
GO:0031301	CC	GO:0031301	integral component of organelle membrane	14/297	387/19550	0.00251516374397932	0.0133155727622435	0.0105512287092631	SEC62/CD74/CANX/HLA-DRA/HLA-DQB1/HLA-DPA1/HLA-DPB1/SARAF/DERL3/CALR/ERN1/SPCS1/HSPA5/SELENOS	14
GO:0035578	CC	GO:0035578	azurophil granule lumen	6/297	91/19550	0.00264556423023869	0.013802943809941	0.0109374203874094	MNDA/TXNDC5/NPC2/ANXA2/GRN/FTL	6
GO:0030667	CC	GO:0030667	secretory granule membrane	12/297	311/19550	0.00299103656415181	0.015382473758495	0.0121890362238367	FCER1G/CYBB/CD59/PSAP/CD63/CKAP4/DYNLL1/CYBA/CD68/PECAM1/BST2/TYROBP	12
GO:0032588	CC	GO:0032588	trans-Golgi network membrane	6/297	100/19550	0.00422597437195634	0.0214274756887927	0.0169790816130492	CD74/HLA-DRA/HLA-DQB1/HLA-DPA1/HLA-DPB1/CLTC	6
GO:0031300	CC	GO:0031300	intrinsic component of organelle membrane	14/297	417/19550	0.00486940706344664	0.0243470353172332	0.0192925338332462	SEC62/CD74/CANX/HLA-DRA/HLA-DQB1/HLA-DPA1/HLA-DPB1/SARAF/DERL3/CALR/ERN1/SPCS1/HSPA5/SELENOS	14
GO:0070821	CC	GO:0070821	tertiary granule membrane	5/297	73/19550	0.00506408597883281	0.0249735746901344	0.0197890021667439	FCER1G/CYBB/CD59/DYNLL1/CYBA	5
GO:0098802	CC	GO:0098802	plasma membrane signaling receptor complex	11/297	306/19550	0.00737278976939931	0.0358676259051858	0.0284214228663899	TRBC2/CD3E/CD3G/PTPN6/ITGB7/CD79B/CD79A/TRBC1/CD3D/TRAC/CD40	11
GO:0042101	CC	GO:0042101	T cell receptor complex	7/297	148/19550	0.00755173528749507	0.0362483293799763	0.0287230914092795	TRBC2/CD3E/CD3G/PTPN6/TRBC1/CD3D/TRAC	7
GO:0003735	MF	GO:0003735	structural constituent of ribosome	63/290	182/18368	3.31947841078848e-68	1.46057050074693e-65	1.27188435950211e-65	ISG15/RPL11/RPS8/RPL5/RPS27/RPS7/RPS27A/RPL31/RPL37A/RPL32/RPL15/RPSA/RPL14/RPL29/RPL24/RPL35A/RPL9/RPL34/RPS3A/RPL37/RPS23/RPS14/RPS18/RPS10/RPL10A/RPS12/RPS4X/RPL10/RPS20/RPL30/RPS6/RPL35/RPL7A/RPLP2/RPL27A/RPS3/RPS25/RPS24/RPL41/RPL6/RPLP0/RPL21/RPS29/RPL4/RPS2/RPS15A/RPL13/RPL23A/RPL19/RPL38/RPS21/RPS15/RPL36/RPS28/RPL18A/RPS16/RPL18/RPL13A/RPS5/RPL3/RPS26/RPL36A/RPS17	63
GO:0019843	MF	GO:0019843	rRNA binding	15/290	68/18368	1.37736537949387e-13	3.0302038348865e-11	2.63874209545141e-11	RPL11/RPL5/RPL9/RPL37/RPS14/NPM1/RPS18/RPS4X/RPS3/RPLP0/RPL23A/RPL19/CIRBP/RPS5/NOP53	15
GO:0003823	MF	GO:0003823	antigen binding	19/290	171/18368	2.93739435581428e-11	4.30817838852761e-09	3.75161945795228e-09	IGKC/JCHAIN/HLA-DRA/HLA-DQB1/HLA-DPA1/HLA-DPB1/TRBC2/FCN1/IGHG1/IGHG3/IGHM/IL7R/TRBC1/CD40/IGLC2/IGHG4/IGHG2/IGLC3/IGHA1	19
GO:0034987	MF	GO:0034987	immunoglobulin receptor binding	12/290	79/18368	3.81620149351731e-09	4.19782164286905e-07	3.65551932536922e-07	IGKC/JCHAIN/TRBC2/IGHG1/IGHG3/IGHM/TRBC1/IGLC2/IGHG4/IGHG2/IGLC3/IGHA1	12
GO:0055106	MF	GO:0055106	ubiquitin-protein transferase regulator activity	7/290	22/18368	3.167027149113e-08	2.78698389121944e-06	2.42694291005712e-06	RPL11/RPL5/RPS7/RPL37/RPS20/RPS15/BMI1	7
GO:0023026	MF	GO:0023026	MHC class II protein complex binding	7/290	27/18368	1.54115261966507e-07	1.13017858775438e-05	9.84174655365061e-06	CD74/HLA-DRA/HLA-DQB1/HLA-DPA1/HLA-DPB1/MS4A1/YWHAE	7
GO:0023023	MF	GO:0023023	MHC protein complex binding	7/290	36/18368	1.28273241674207e-06	7.36881298577365e-05	6.41686106895122e-05	CD74/HLA-DRA/HLA-DQB1/HLA-DPA1/HLA-DPB1/MS4A1/YWHAE	7
GO:0045296	MF	GO:0045296	cadherin binding	19/290	332/18368	1.49776964187393e-06	7.36881298577365e-05	6.41686106895122e-05	S100A11/STAT1/RPL15/RPL14/RPL29/RPL24/RPL34/CLIC1/RPL7A/AHNAK/RPL6/ANXA2/RPS2/YWHAE/RPL23A/DNAJB1/RPS26/RACK1/HSPA5	19
GO:0004857	MF	GO:0004857	enzyme inhibitor activity	9/290	70/18368	1.50725720163552e-06	7.36881298577365e-05	6.41686106895122e-05	RPL11/RPL5/RPS7/ANXA5/RPL37/RPS20/DYNLL1/ANXA2/RPS15	9
GO:0051082	MF	GO:0051082	unfolded protein binding	11/290	122/18368	3.73715016633414e-06	0.000164434607318702	0.000143191859004803	NPM1/CANX/PFDN5/LMAN1/CALR/ERLEC1/PPIB/HSP90B1/DNAJB1/ERN1/HSPA5	11
GO:0019865	MF	GO:0019865	immunoglobulin binding	5/290	23/18368	2.52557595323051e-05	0.0010102303812922	0.000879722150216177	FCER1G/JCHAIN/MS4A1/FCGRT/FCGR3A	5
GO:0140678	MF	GO:0140678	molecular function inhibitor activity	10/290	128/18368	3.62879809274158e-05	0.00133055930067191	0.00115866886469994	RPL11/RPL5/RPS7/ANXA5/RPL37/RPS20/DYNLL1/ANXA2/RPS15/RACK1	10
GO:0044548	MF	GO:0044548	S100 protein binding	4/290	14/18368	5.37735633692195e-05	0.00180835321615459	0.00157473820736907	S100A11/S100A6/AHNAK/ANXA2	4
GO:0048027	MF	GO:0048027	mRNA 5'-UTR binding	5/290	27/18368	5.75385114231007e-05	0.00180835321615459	0.00157473820736907	RPL5/RPS7/RPS3A/RPS14/RPL41	5
GO:0003756	MF	GO:0003756	protein disulfide isomerase activity	4/290	20/18368	0.000241523871091905	0.00664190645502738	0.00578386112351667	TXNDC5/CRELD2/PDIA4/PDIA6	4
GO:0016864	MF	GO:0016864	intramolecular oxidoreductase activity, transposing S-S bonds	4/290	20/18368	0.000241523871091905	0.00664190645502738	0.00578386112351667	TXNDC5/CRELD2/PDIA4/PDIA6	4
GO:0002020	MF	GO:0002020	protease binding	9/290	135/18368	0.00029674684336219	0.00768050653408021	0.00668828798661531	TIMP1/PSAP/ANXA2/CLTC/CST3/DERL3/SERPINA1/SELENOS/CFLAR	9
GO:0044183	MF	GO:0044183	protein folding chaperone	5/290	40/18368	0.000396613537315189	0.00902043556786241	0.00785511614043521	CD74/HSPB1/CALR/DNAJB1/HSPA5	5
GO:0016209	MF	GO:0016209	antioxidant activity	7/290	86/18368	0.000421598196285739	0.00902043556786241	0.00785511614043521	GPX1/TXN/GSTP1/PRDX4/TP53INP1/SELENOS/HBB	7
GO:0008097	MF	GO:0008097	5S rRNA binding	3/290	10/18368	0.000430520788466161	0.00902043556786241	0.00785511614043521	RPL11/RPL5/NOP53	3
GO:0032395	MF	GO:0032395	MHC class II receptor activity	3/290	10/18368	0.000430520788466161	0.00902043556786241	0.00785511614043521	HLA-DRA/HLA-DQB1/HLA-DPA1	3
GO:0019864	MF	GO:0019864	IgG binding	3/290	11/18368	0.000585064467116747	0.0107261818971404	0.00934050289607439	FCER1G/FCGRT/FCGR3A	3
GO:0042608	MF	GO:0042608	T cell receptor binding	3/290	11/18368	0.000585064467116747	0.0107261818971404	0.00934050289607439	HLA-DRA/CD3E/CD3G	3
GO:0097371	MF	GO:0097371	MDM2/MDM4 family protein binding	3/290	11/18368	0.000585064467116747	0.0107261818971404	0.00934050289607439	RPL37/RPS20/RPS15	3
GO:0051787	MF	GO:0051787	misfolded protein binding	4/290	29/18368	0.00105884494231491	0.0186356709847425	0.0162281919580054	DNAJB9/DERL3/SDF2L1/HSPA5	4
GO:0051087	MF	GO:0051087	chaperone binding	7/290	107/18368	0.00154610422995037	0.0261648408145447	0.022784693915058	DNAJB9/DNAJC1/GRN/CALR/DNAJB1/SDF2L1/HSPA5	7
GO:0140375	MF	GO:0140375	immune receptor activity	8/290	144/18368	0.00207260898637694	0.033775850148365	0.0294124628086241	FCER1G/CXCR4/CD74/HLA-DRA/HLA-DQB1/HLA-DPA1/CX3CR1/IL7R	8
GO:0042605	MF	GO:0042605	peptide antigen binding	4/290	36/18368	0.00240838940049832	0.0378461191506879	0.0329569075857665	HLA-DRA/HLA-DQB1/HLA-DPA1/HLA-DPB1	4
GO:0043021	MF	GO:0043021	ribonucleoprotein complex binding	8/290	149/18368	0.00256354577662633	0.0388951773005374	0.033870441477023	RPSA/NPM1/RBM3/NEAT1/DERL3/SNRPD2/RACK1/HSPA5	8
