# Supplementary material for: A neutrophil extracellular trap-related risk score predicts prognosis and characterizes the tumor microenvironment in multiple myeloma
Source: Sci Rep. 2024 Jan 27;14:2264. doi: 10.1038/s41598-024-52922-7 (PMC10817968; doi:10.1038/s41598-024-52922-7)
Supplement: Supplementary file 14 — Supplementary Information 14. [file 41598_2024_52922_MOESM14_ESM.csv]

	ID	Description	GeneRatio	BgRatio	pvalue	p.adjust	qvalue	geneID	Count
hsa03010	hsa03010	Ribosome	62/198	167/8292	5.8757276124247e-60	1.30441152995828e-57	1.09474082884123e-57	RPL11/RPS8/RPL5/RPS27/RPS7/RPS27A/RPL31/RPL37A/RPL32/RPL15/RPSA/RPL14/RPL29/RPL24/RPL35A/RPL9/RPL34/RPS3A/RPL37/RPS23/RPS14/RPS18/RPS10/RPL10A/RPS12/RPS4X/RPL10/RPS20/RPL30/RPS6/RPL35/RPL7A/RPLP2/RPL27A/RPS3/RPS25/RPS24/RPL41/RPL6/RPLP0/RPL21/RPS29/RPL4/RPS2/RPS15A/RPL13/RPL23A/RPL19/RPL38/RPS21/RPS15/RPL36/RPS28/RPL18A/RPS16/RPL18/RPL13A/RPS5/RPL3/RPS26/RPL36A/RPS17	62
hsa05171	hsa05171	Coronavirus disease - COVID-19	69/198	232/8292	2.02169537414873e-59	2.24408186530509e-57	1.88336884854908e-57	ISG15/RPL11/RPS8/RPL5/RPS27/RPS7/RPS27A/RPL31/STAT1/RPL37A/RPL32/RPL15/RPSA/RPL14/RPL29/RPL24/RPL35A/RPL9/RPL34/RPS3A/RPL37/RPS23/RPS14/RPS18/RPS10/RPL10A/RPS12/CYBB/RPS4X/RPL10/RPS20/RPL30/RPS6/RPL35/RPL7A/RPLP2/RPL27A/RPS3/RPS25/RPS24/RPL41/RPL6/OAS1/RPLP0/RPL21/RPS29/FOS/RPL4/RPS2/RPS15A/RPL13/RPL23A/RPL19/RPL38/RPS21/RPS15/RPL36/RPS28/RPL18A/RPS16/RPL18/RPL13A/RPS5/RPL3/MX1/PIK3R1/RPS26/RPL36…	69
hsa04141	hsa04141	Protein processing in endoplasmic reticulum	19/198	171/8292	2.0786727566106e-08	1.53821783989185e-06	1.29096518568448e-06	SEC62/CANX/TXNDC5/SSR4/DNAJC1/CKAP4/LMAN1/DERL3/XBP1/CALR/ERLEC1/HSP90B1/DNAJB1/ERN1/PDIA4/HSPA5/PDIA6/SELENOS/HERPUD1	19
hsa05140	hsa05140	Leishmaniasis	11/198	77/8292	1.83812940514722e-06	8.39919386331428e-05	7.04911007020686e-05	STAT1/HLA-DRA/HLA-DQB1/HLA-DPA1/HLA-DPB1/EEF1A1/CYBB/PTPN6/FOS/CYBA/FCGR3A	11
hsa04672	hsa04672	Intestinal immune network for IgA production	9/198	49/8292	1.89171032957529e-06	8.39919386331428e-05	7.04911007020686e-05	CXCR4/HLA-DRA/HLA-DQB1/HLA-DPA1/HLA-DPB1/ITGB7/TNFRSF17/TNFRSF13B/CD40	9
hsa05166	hsa05166	Human T-cell leukemia virus 1 infection	18/198	222/8292	5.40642373563983e-06	0.000200037678218674	0.0001678836844225	CANX/HLA-DRA/HLA-DQB1/HLA-DPA1/HLA-DPB1/SPI1/CCND1/CD3E/CD3G/CCND2/FOS/ZFP36/CD3D/ETS1/CD40/CALR/PIK3R1/CREB3L2	18
hsa03060	hsa03060	Protein export	6/198	23/8292	1.23589699559121e-05	0.00039195590431607	0.000328953034916758	SEC62/SPCS2/SEC11C/SRPRB/SPCS1/HSPA5	6
hsa04612	hsa04612	Antigen processing and presentation	10/198	78/8292	1.47139884794071e-05	0.000408313180303547	0.000342681047480928	CTSS/CD74/CANX/HLA-DRA/HLA-DQB1/HLA-DPA1/HLA-DPB1/IFI30/CALR/HSPA5	10
hsa04640	hsa04640	Hematopoietic cell lineage	11/198	99/8292	2.19307614932519e-05	0.000540958783500214	0.000454005237930478	HLA-DRA/HLA-DQB1/HLA-DPA1/HLA-DPB1/CD59/MS4A1/CD3E/CD3G/IL7R/CD3D/CD7	11
hsa04658	hsa04658	Th1 and Th2 cell differentiation	10/198	92/8292	6.30937128862227e-05	0.00140068042607414	0.00117553549272226	STAT1/HLA-DRA/HLA-DQB1/HLA-DPA1/HLA-DPB1/CD3E/CD3G/FOS/CD3D/MAF	10
hsa05310	hsa05310	Asthma	6/198	31/8292	7.68627778767582e-05	0.00155123060805821	0.00130188628556806	FCER1G/HLA-DRA/HLA-DQB1/HLA-DPA1/HLA-DPB1/CD40	6
hsa05169	hsa05169	Epstein-Barr virus infection	15/198	202/8292	9.29850659966793e-05	0.00172022372093857	0.00144371549836949	ISG15/STAT1/HLA-DRA/HLA-DQB1/HLA-DPA1/HLA-DPB1/CCND1/CD3E/CD3G/CCND2/OAS1/CD3D/CD40/CALR/PIK3R1	15
hsa04659	hsa04659	Th17 cell differentiation	10/198	108/8292	0.000243403664623763	0.003976026282655	0.00333692106225668	STAT1/IRF4/HLA-DRA/HLA-DQB1/HLA-DPA1/HLA-DPB1/CD3E/CD3G/FOS/CD3D	10
hsa05340	hsa05340	Primary immunodeficiency	6/198	38/8292	0.000250779105685901	0.003976026282655	0.00333692106225668	CD3E/TNFRSF13B/CD79A/IL7R/CD3D/CD40	6
hsa04145	hsa04145	Phagosome	12/198	152/8292	0.000268650424503716	0.003976026282655	0.00333692106225668	CTSS/CANX/HLA-DRA/HLA-DQB1/HLA-DPA1/HLA-DPB1/CYBB/TUBA1A/CYBA/FCGR3A/CLEC7A/CALR	12
hsa05132	hsa05132	Salmonella infection	16/198	249/8292	0.000292768709151785	0.00406216583948101	0.00340921457367539	RHOB/TNFSF10/RHOH/TCF7/ARPC1B/LY96/TXN/AHNAK/RPS3/BIRC3/GAPDH/TUBA1A/DYNLL1/FOS/ANXA2/HSP90B1	16
hsa05162	hsa05162	Measles	11/198	139/8292	0.000473603070674893	0.00618469892293095	0.00519057235352669	STAT1/CCND1/CD3E/CD3G/CCND2/OAS1/FOS/MX1/CD3D/PIK3R1/RACK1	11
hsa05330	hsa05330	Allograft rejection	5/198	38/8292	0.00195182726662857	0.024072536288419	0.0202031243387869	HLA-DRA/HLA-DQB1/HLA-DPA1/HLA-DPB1/CD40	5
hsa05416	hsa05416	Viral myocarditis	6/198	60/8292	0.00294485417919346	0.0344082961989972	0.0288775174358583	HLA-DRA/HLA-DQB1/HLA-DPA1/HLA-DPB1/CCND1/CD40	6
hsa05321	hsa05321	Inflammatory bowel disease	6/198	65/8292	0.00440415731321134	0.0488861461766458	0.0410282023388635	STAT1/HLA-DRA/HLA-DQB1/HLA-DPA1/HLA-DPB1/MAF	6
