# Supplementary material for: A neutrophil extracellular trap-related risk score predicts prognosis and characterizes the tumor microenvironment in multiple myeloma
Source: Sci Rep. 2024 Jan 27;14:2264. doi: 10.1038/s41598-024-52922-7 (PMC10817968; doi:10.1038/s41598-024-52922-7)
Supplement: Supplementary file 17 — Supplementary Information 17. [file 41598_2024_52922_MOESM17_ESM.csv]

	ID	Description	setSize	enrichmentScore	NES	pvalue	p.adjust	qvalues	rank	leading_edge	core_enrichment
KEGG_PURINE_METABOLISM	KEGG_PURINE_METABOLISM	KEGG_PURINE_METABOLISM	144	0.578087264415442	1.76942238816503	0.00101522842639594	0.0123682076236821	0.00946201676128684	2247	tags=33%, list=13%, signal=29%	RRM2/DCK/PFAS/PNP/IMPDH2/NME1/POLE4/ADSL/PAICS/NME7/ATIC/HPRT1/POLD2/POLE2/ADA/PRIM1/POLR2I/POLR1C/PNPT1/POLR2H/POLR2K/POLR3C/PPAT/RRM1/POLR3GL/NT5C3A/POLE3/POLR1D/ADK/APRT/POLA1/PRPS2/POLD1/NUDT5/POLR2J/POLR2D/POLR2L/POLR2G/GUK1/POLR2B/POLR1B/GMPR2/PRPS1/POLR2F/POLR3G/PAPSS2/POLR3K
KEGG_HUNTINGTONS_DISEASE	KEGG_HUNTINGTONS_DISEASE	KEGG_HUNTINGTONS_DISEASE	148	0.651761387548263	1.99866999428279	0.00101626016260163	0.0123682076236821	0.00946201676128684	3895	tags=59%, list=22%, signal=47%	SLC25A5/NDUFV2/NDUFB2/COX6C/COX5B/UQCRC2/PPID/BAX/VDAC1/NDUFS6/CYC1/TAF4B/SOD1/NDUFB9/NDUFA8/VDAC2/POLR2I/UQCRFS1/UQCRB/POLR2H/AP2S1/SDHC/VDAC3/POLR2K/COX7B/NDUFB3/NDUFAB1/NDUFA4/COX7C/UQCRQ/NDUFB8/COX6B1/COX7A2/CASP3/NDUFS2/NDUFB7/COX8A/TFAM/NDUFB5/CREB3L4/POLR2J/EP300/NDUFA1/NDUFA9/POLR2D/POLR2L/PLCB4/NDUFS4/POLR2G/NDUFB10/NDUFA2/TBPL1/POLR2B/NDUFV3/NDUFS3/SDHA/POLR2F/NDUFB6/COX7A2L/UQCRC1/NDUF…
KEGG_ALZHEIMERS_DISEASE	KEGG_ALZHEIMERS_DISEASE	KEGG_ALZHEIMERS_DISEASE	136	0.58340382931089	1.77666964182358	0.00102249488752556	0.0123682076236821	0.00946201676128684	3557	tags=49%, list=20%, signal=40%	NDUFV2/NDUFB2/COX6C/COX5B/UQCRC2/NDUFS6/CYC1/NDUFB9/NDUFA8/GAPDH/UQCRFS1/UQCRB/SDHC/COX7B/HSD17B10/NDUFB3/NDUFAB1/NDUFA4/COX7C/CAPN2/UQCRQ/NDUFB8/CALM3/COX6B1/COX7A2/CASP3/NDUFS2/NDUFB7/COX8A/NDUFB5/FADD/PPP3R1/NAE1/NDUFA1/NDUFA9/PLCB4/PSEN2/NDUFS4/NDUFB10/NDUFA2/NDUFV3/NDUFS3/CDK5/SDHA/NDUFB6/COX7A2L/UQCRC1/NDUFS7/PPP3CB/COX5A/NDUFA5/UQCR11/SDHB/PSENEN/NDUFA7/NDUFB4/COX7B2/MT-CO1/PLCB1/SDHD/CASP…
KEGG_UBIQUITIN_MEDIATED_PROTEOLYSIS	KEGG_UBIQUITIN_MEDIATED_PROTEOLYSIS	KEGG_UBIQUITIN_MEDIATED_PROTEOLYSIS	123	0.551089650848024	1.66849808339611	0.00102354145342886	0.0123682076236821	0.00946201676128684	3950	tags=42%, list=23%, signal=33%	UBE2S/UBE2C/FANCL/CDC20/UBE2A/UBE2Q2/RBX1/UBE2D1/KEAP1/UBA3/SKP2/UBE2G2/CUL2/UBE2E3/WWP1/SOCS3/CDC16/CDC23/UBE2G1/PRPF19/UBR5/UBE2D2/UBA2/UBE2L6/PIAS3/UBE2N/UBE2D3/SIAH1/SKP1/NEDD4/ANAPC7/PIAS2/XIAP/ANAPC10/BRCA1/UBE4A/RNF7/ANAPC4/CDC26/PIAS4/TRIP12/UBE2K/UBE2Q1/ANAPC5/ERCC8/UBE2M/UBE2E1/RCHY1/DDB1/UBE2E2/ANAPC11/TRIM32
KEGG_OOCYTE_MEIOSIS	KEGG_OOCYTE_MEIOSIS	KEGG_OOCYTE_MEIOSIS	106	0.54370718708208	1.63855396086384	0.00102564102564103	0.0123682076236821	0.00946201676128684	3235	tags=34%, list=19%, signal=28%	MAD2L1/CCNB1/CDK1/AURKA/PTTG1/CDC20/YWHAB/RBX1/CCNE2/SLK/FBXO5/SMC3/CALM3/YWHAZ/YWHAQ/PPP2CA/PPP3R1/CDC16/YWHAG/PPP1CB/CDC23/ESPL1/SKP1/PPP1CC/PPP2R5C/PPP3CB/ANAPC7/MAP2K1/ANAPC10/IGF1R/ANAPC4/CDC26/RPS6KA3/ANAPC5/ADCY3/PPP2R5A
KEGG_CELL_CYCLE	KEGG_CELL_CYCLE	KEGG_CELL_CYCLE	119	0.665495711430087	2.01546918693123	0.00102669404517454	0.0123682076236821	0.00946201676128684	2837	tags=49%, list=16%, signal=41%	MAD2L1/MYC/CCNB1/BUB1B/CDK1/PCNA/DBF4/CDKN2C/TTK/MCM3/PTTG1/CCNA2/CDC20/MCM2/YWHAB/WEE1/MCM7/ORC6/PRKDC/RBX1/CCNE2/CDC7/CCND2/SKP2/MCM6/RAD21/TFDP1/CHEK1/SMC3/ATR/YWHAZ/YWHAQ/BUB3/GADD45B/MCM4/CCNH/CDC16/ORC3/EP300/YWHAG/STAG2/CDC23/CDC45/ESPL1/CDC6/SKP1/CDK4/MCM5/SMAD2/ORC2/ORC4/ORC5/CDC25B/ANAPC7/ANAPC10/HDAC2/ANAPC4/CDC26
KEGG_SPLICEOSOME	KEGG_SPLICEOSOME	KEGG_SPLICEOSOME	109	0.670856935557682	2.02371097831764	0.00102669404517454	0.0123682076236821	0.00946201676128684	4233	tags=69%, list=24%, signal=52%	SNRPF/SNRPD1/LSM7/HNRNPC/SNRPG/THOC2/LSM5/HNRNPA1/SNRPD2/SMNDC1/SNRPB/THOC1/LSM4/SF3B4/CRNKL1/ALYREF/SRSF10/SNRPD3/PRPF3/NCBP2/PQBP1/HNRNPU/BUD31/LSM6/SNRPA1/PRPF4/ACIN1/SNRPE/SNW1/TRA2B/HNRNPK/RBM8A/PRPF19/SRSF3/SNRNP200/SLU7/PPIH/EIF4A3/PLRG1/DHX15/RBM25/HNRNPA3/TXNL4A/PCBP1/DDX46/SRSF7/U2SURP/NCBP1/MAGOHB/SF3B6/PRPF38B/SRSF6/SF3A2/CTNNBL1/LSM3/SNRPA/SNRNP27/PPIL1/SRSF1/PHF5A/SF3A3/SNRPC/CDC40/…
KEGG_OXIDATIVE_PHOSPHORYLATION	KEGG_OXIDATIVE_PHOSPHORYLATION	KEGG_OXIDATIVE_PHOSPHORYLATION	96	0.650826308910417	1.94931049057546	0.00103199174406605	0.0123682076236821	0.00946201676128684	3920	tags=66%, list=22%, signal=51%	PPA1/NDUFV2/NDUFA11/NDUFB2/COX6C/COX5B/UQCRC2/NDUFS6/CYC1/NDUFB9/NDUFA8/UQCRFS1/UQCRB/SDHC/COX7B/NDUFB3/ATP6V0E2/NDUFAB1/NDUFA4/COX7C/UQCRQ/NDUFB8/COX6B1/COX7A2/NDUFS2/NDUFB7/COX8A/ATP6V1F/NDUFB5/NDUFA1/NDUFA9/NDUFS4/NDUFB10/NDUFA2/ATP6V1C1/NDUFV3/NDUFS3/SDHA/NDUFB6/COX7A2L/UQCRC1/NDUFS7/COX5A/NDUFA5/UQCR11/SDHB/NDUFA7/NDUFB4/COX7B2/ATP6V1G1/MT-CO1/ATP6AP1/SDHD/MT-CO2/COX6A1/NDUFS1/UQCR10/NDUFB1/…
KEGG_PARKINSONS_DISEASE	KEGG_PARKINSONS_DISEASE	KEGG_PARKINSONS_DISEASE	94	0.682336946024056	2.04194600981716	0.00103305785123967	0.0123682076236821	0.00946201676128684	3557	tags=67%, list=20%, signal=54%	SLC25A5/NDUFV2/NDUFB2/COX6C/COX5B/UQCRC2/PPID/UCHL1/VDAC1/NDUFS6/CYC1/NDUFB9/NDUFA8/VDAC2/UQCRFS1/UQCRB/SDHC/VDAC3/COX7B/NDUFB3/NDUFAB1/NDUFA4/COX7C/UQCRQ/UBE2G2/NDUFB8/COX6B1/COX7A2/CASP3/NDUFS2/NDUFB7/COX8A/NDUFB5/PARK7/NDUFA1/NDUFA9/UBE2G1/NDUFS4/NDUFB10/NDUFA2/UBE2L6/NDUFV3/NDUFS3/SDHA/NDUFB6/COX7A2L/UQCRC1/NDUFS7/COX5A/NDUFA5/UQCR11/SDHB/NDUFA7/NDUFB4/COX7B2/MT-CO1/SDHD/MT-CO2/COX6A1/NDUFS1/…
KEGG_PYRIMIDINE_METABOLISM	KEGG_PYRIMIDINE_METABOLISM	KEGG_PYRIMIDINE_METABOLISM	90	0.669507516949037	1.99494425719951	0.00103842159916926	0.0123682076236821	0.00946201676128684	2771	tags=47%, list=16%, signal=39%	RRM2/DCK/TYMS/CTPS1/PNP/NME1/POLE4/NME7/POLD2/CMPK2/POLE2/DUT/PRIM1/POLR2I/POLR1C/PNPT1/POLR2H/POLR2K/POLR3C/RRM1/POLR3GL/TK1/NT5C3A/POLE3/POLR1D/POLA1/POLD1/POLR2J/POLR2D/POLR2L/POLR2G/POLR2B/POLR1B/CMPK1/POLR2F/POLR3G/POLR3K/UPP1/POLR2E/RRM2B/UMPS/ENTPD1
KEGG_RNA_DEGRADATION	KEGG_RNA_DEGRADATION	KEGG_RNA_DEGRADATION	51	0.649016928501009	1.81418275865259	0.00109769484083425	0.0123682076236821	0.00946201676128684	3909	tags=61%, list=22%, signal=47%	EXOSC8/LSM7/LSM5/EXOSC5/PNPT1/C1D/LSM4/WDR61/EXOSC4/ZCCHC7/TTC37/EXOSC2/LSM6/HSPA9/EXOSC7/LSM1/CNOT8/DCPS/CNOT6/LSM3/CNOT10/PAPOLA/CNOT2/XRN1/XRN2/EXOSC6/EXOSC3/DIS3/DCP1B/EDC4/LSM8
KEGG_NUCLEOTIDE_EXCISION_REPAIR	KEGG_NUCLEOTIDE_EXCISION_REPAIR	KEGG_NUCLEOTIDE_EXCISION_REPAIR	41	0.672542617308879	1.82647370043725	0.00112107623318386	0.0123682076236821	0.00946201676128684	2624	tags=46%, list=15%, signal=39%	RFC4/PCNA/CETN2/POLE4/POLD2/RPA3/RBX1/POLE2/GTF2H3/RFC2/POLE3/POLD1/CCNH/RFC5/RAD23B/RFC3/MNAT1/LIG1/RAD23A
KEGG_PROTEASOME	KEGG_PROTEASOME	KEGG_PROTEASOME	36	0.740011841501045	1.9901313956439	0.00112994350282486	0.0123682076236821	0.00946201676128684	2889	tags=69%, list=17%, signal=58%	PSMB4/PSMD4/PSMA7/PSMA4/PSMC6/PSMD8/POMP/PSME1/PSMC5/PSMD14/PSMA1/PSMA8/PSMA2/PSMB5/PSMB6/PSMB10/PSMD2/PSMC4/PSMC1/PSMD12/PSMD13/PSMA5/PSMD7/PSMB7/PSMD1
KEGG_DNA_REPLICATION	KEGG_DNA_REPLICATION	KEGG_DNA_REPLICATION	35	0.794698306490135	2.11765749809675	0.0011441647597254	0.0123682076236821	0.00946201676128684	1580	tags=63%, list=9%, signal=57%	RFC4/PCNA/MCM3/MCM2/POLE4/POLD2/RPA3/MCM7/RNASEH2A/POLE2/PRIM1/DNA2/MCM6/RFC2/POLE3/FEN1/POLA1/POLD1/MCM4/RFC5/RNASEH2C/RFC3
KEGG_BASE_EXCISION_REPAIR	KEGG_BASE_EXCISION_REPAIR	KEGG_BASE_EXCISION_REPAIR	32	0.696203468824016	1.84116750153419	0.00115207373271889	0.0123682076236821	0.00946201676128684	4155	tags=72%, list=24%, signal=55%	PCNA/POLE4/POLD2/NTHL1/UNG/APEX1/POLE2/TDG/HMGB1/POLE3/PARP1/FEN1/POLD1/NEIL3/LIG1/NEIL2/MPG/XRCC1/POLD3/OGG1/POLE/PARP4/LIG3
KEGG_CITRATE_CYCLE_TCA_CYCLE	KEGG_CITRATE_CYCLE_TCA_CYCLE	KEGG_CITRATE_CYCLE_TCA_CYCLE	29	0.721899575303761	1.88346630111767	0.00115874855156431	0.0123682076236821	0.00946201676128684	3577	tags=72%, list=20%, signal=58%	PCK2/FH/MDH1/PDHA1/SUCLA2/SDHC/SUCLG2/PDHB/DLD/IDH3G/MDH2/IDH3B/SDHA/DLAT/OGDHL/IDH3A/SDHB/CS/SDHD/SUCLG1/ACLY
KEGG_RNA_POLYMERASE	KEGG_RNA_POLYMERASE	KEGG_RNA_POLYMERASE	26	0.778285190473269	1.9985797481296	0.00118063754427391	0.0123682076236821	0.00946201676128684	2570	tags=65%, list=15%, signal=56%	POLR2I/POLR1C/POLR2H/POLR2K/POLR3C/POLR3GL/POLR1D/POLR2J/POLR2D/POLR2L/POLR2G/POLR2B/POLR1B/POLR2F/POLR3G/POLR3K/POLR2E
KEGG_MISMATCH_REPAIR	KEGG_MISMATCH_REPAIR	KEGG_MISMATCH_REPAIR	21	0.768776672613543	1.89196592898487	0.00121654501216545	0.0123682076236821	0.00946201676128684	2618	tags=62%, list=15%, signal=53%	RFC4/PCNA/POLD2/RPA3/MSH2/EXO1/RFC2/POLD1/RFC5/RFC3/MSH6/LIG1/MSH3
KEGG_ONE_CARBON_POOL_BY_FOLATE	KEGG_ONE_CARBON_POOL_BY_FOLATE	KEGG_ONE_CARBON_POOL_BY_FOLATE	14	0.836249282097237	1.88011740434707	0.0012853470437018	0.0123799215261805	0.0094709782167501	1319	tags=57%, list=8%, signal=53%	TYMS/DHFR/ATIC/MTHFD2/MTFMT/MTHFD1/SHMT2/MTR
KEGG_P53_SIGNALING_PATHWAY	KEGG_P53_SIGNALING_PATHWAY	KEGG_P53_SIGNALING_PATHWAY	66	0.540177348518642	1.56150774227928	0.0031813361611877	0.0291092258748674	0.0222693531283139	2801	tags=29%, list=16%, signal=24%	RRM2/CCNB1/CDK1/PMAIP1/BAX/CCNE2/CCND2/CHEK1/ATR/CASP3/GTSE1/GADD45B/PTEN/CCNG1/SIAH1/CDK4/EI24/RRM2B/SESN1
KEGG_ASTHMA	KEGG_ASTHMA	KEGG_ASTHMA	15	-0.722278286985435	-2.10276181572025	0.00454545454545455	0.0396103896103896	0.0303030303030303	2983	tags=47%, list=17%, signal=39%	RNASE3/EPX/FCER1G/CD40LG/PRG2/CCL11/CD40
KEGG_RIBOSOME	KEGG_RIBOSOME	KEGG_RIBOSOME	66	0.530622045087195	1.53388592450231	0.00530222693531283	0.0441048876891931	0.0337414441338089	4558	tags=62%, list=26%, signal=46%	MRPL13/RPL22L1/RPL26L1/RPS24/RSL24D1/RPL10L/RPL35A/RPL14/RPS21/RPS7/RPL31/RPL18/RPL15/RPL29/RPL24/RPL37/RPL36AL/RPL7/RPL12/UBA52/RPL10A/RPL6/RPL39/RPL11/RPL8/RPS19/RPS2/RPL35/RPL36/RPL27/RPS6/RPL22/RPS4X/RPL32/RPS10/RPL19/RPS15/RPS16/RPL9/RPLP0/RPS3
