# Supplementary material for: A neutrophil extracellular trap-related risk score predicts prognosis and characterizes the tumor microenvironment in multiple myeloma
Source: Sci Rep. 2024 Jan 27;14:2264. doi: 10.1038/s41598-024-52922-7 (PMC10817968; doi:10.1038/s41598-024-52922-7)
Supplement: Supplementary file 18 — Supplementary Information 18. [file 41598_2024_52922_MOESM18_ESM.csv]

	logFC	AveExpr	t	P.Value	adj.P.Val	B	pathway	group
KEGG_VALINE_LEUCINE_AND_ISOLEUCINE_BIOSYNTHESIS	0.334755027904961	-0.0196643526361969	9.98427637765054	3.01651340297514e-21	5.61071492953376e-19	37.5141686710814	KEGG_VALINE_LEUCINE_AND_ISOLEUCINE_BIOSYNTHESIS	up
KEGG_PARKINSONS_DISEASE	0.228115911407912	-0.0163397035194866	8.05602834859389	7.87469187847053e-15	7.32346344697759e-13	23.0944931963413	KEGG_PARKINSONS_DISEASE	up
KEGG_PYRIMIDINE_METABOLISM	0.184042882543571	-0.0323584330702784	7.89854583175453	2.39095029706174e-14	1.48238918417828e-12	22.0133968121459	KEGG_PYRIMIDINE_METABOLISM	up
KEGG_BASE_EXCISION_REPAIR	0.236787731049366	-0.0200398129841118	7.71670072759432	8.45292468239392e-14	3.93060997731317e-12	20.7848373920432	KEGG_BASE_EXCISION_REPAIR	up
KEGG_PURINE_METABOLISM	0.10980405942673	-0.0370077345184526	7.61793013360059	1.66345175560939e-13	6.18804053086693e-12	20.1265633780558	KEGG_PURINE_METABOLISM	up
KEGG_OXIDATIVE_PHOSPHORYLATION	0.195063183708332	-0.0245575232769181	7.46041700113905	4.83199471931537e-13	1.49791836298777e-11	19.0901434416267	KEGG_OXIDATIVE_PHOSPHORYLATION	up
KEGG_RNA_POLYMERASE	0.242041271339992	-0.0475085979509954	7.38370000185468	8.07427912188318e-13	2.14545130952896e-11	18.5913673906905	KEGG_RNA_POLYMERASE	up
KEGG_HUNTINGTONS_DISEASE	0.170628153686119	-0.0187326269869413	7.25415110305264	1.90435569837538e-12	4.42762699872275e-11	17.7581595172605	KEGG_HUNTINGTONS_DISEASE	up
KEGG_CITRATE_CYCLE_TCA_CYCLE	0.21753446718052	-0.0310068584369745	6.98191388441706	1.11345088794096e-11	2.30113183507798e-10	16.0449034636284	KEGG_CITRATE_CYCLE_TCA_CYCLE	up
KEGG_ALZHEIMERS_DISEASE	0.127388562850841	-0.0174606073877482	6.62915265698354	1.01648268833534e-10	1.89065780030374e-09	13.902710493217	KEGG_ALZHEIMERS_DISEASE	up
KEGG_CELL_CYCLE	0.169522278962823	-0.0137755764307142	6.57111382358689	1.45023269431244e-10	2.45221164674649e-09	13.5588608798233	KEGG_CELL_CYCLE	up
KEGG_HOMOLOGOUS_RECOMBINATION	0.161171368252755	-0.0535155577560633	6.36792614937249	4.93653730114584e-10	7.65163281677605e-09	12.3745887276864	KEGG_HOMOLOGOUS_RECOMBINATION	up
KEGG_ONE_CARBON_POOL_BY_FOLATE	0.174000806954396	-0.0609397354057543	6.3273157230409	6.28319627043018e-10	8.98980389461549e-09	12.1415642395242	KEGG_ONE_CARBON_POOL_BY_FOLATE	up
KEGG_DNA_REPLICATION	0.243194514516919	-0.0236132012397499	6.24659830718086	1.01119261700473e-09	1.34344161973486e-08	11.682071025313	KEGG_DNA_REPLICATION	up
KEGG_RNA_DEGRADATION	0.182042233955314	-0.0255372024301168	5.80307731624385	1.26660398634544e-08	1.57058894306834e-07	9.24576319739386	KEGG_RNA_DEGRADATION	up
KEGG_OOCYTE_MEIOSIS	0.0888463656620756	-0.0279419127446757	5.65875998604268	2.79169229329208e-08	3.24534229095204e-07	8.48590555796754	KEGG_OOCYTE_MEIOSIS	up
KEGG_PROTEASOME	0.201939487387647	-0.054250483683732	5.63464989214661	3.18074208572234e-08	3.38149912978849e-07	8.36056211229677	KEGG_PROTEASOME	up
KEGG_NUCLEOTIDE_EXCISION_REPAIR	0.177716020268859	-0.0278550904031149	5.62938781568126	3.27241851269854e-08	3.38149912978849e-07	8.33326685678583	KEGG_NUCLEOTIDE_EXCISION_REPAIR	up
KEGG_MISMATCH_REPAIR	0.206351857880578	-0.0189984061340039	5.59324091127508	3.97545682464737e-08	3.89176299676006e-07	8.14636065695286	KEGG_MISMATCH_REPAIR	up
KEGG_PYRUVATE_METABOLISM	0.116933646802783	-0.052339806586777	5.53695482525899	5.37176337478191e-08	4.99573993854718e-07	7.85738899707835	KEGG_PYRUVATE_METABOLISM	up
KEGG_SPLICEOSOME	0.184464441097501	-0.01046686764851	5.35174340177092	1.42133538424504e-07	1.25889705461704e-06	6.92443183049726	KEGG_SPLICEOSOME	up
KEGG_FOLATE_BIOSYNTHESIS	0.138029400071384	0.0038456056521868	5.06950983887825	5.9428423571074e-07	5.02440308373626e-06	5.55628817082289	KEGG_FOLATE_BIOSYNTHESIS	up
KEGG_MELANOGENESIS	-0.0666233141523458	-0.0176221531508465	-5.05968917097379	6.23901042902655e-07	5.04546060782147e-06	5.50985949141543	KEGG_MELANOGENESIS	down
KEGG_ECM_RECEPTOR_INTERACTION	-0.114084967464411	0.00355684300121925	-5.02086962829976	7.55572370494363e-07	5.85568587133131e-06	5.32711564809541	KEGG_ECM_RECEPTOR_INTERACTION	down
KEGG_CELL_ADHESION_MOLECULES_CAMS	-0.0968064420478473	-0.03269474628786	-4.78012225170188	2.41100480842752e-06	1.79378757747008e-05	4.22183176179408	KEGG_CELL_ADHESION_MOLECULES_CAMS	down
KEGG_GLYCOSPHINGOLIPID_BIOSYNTHESIS_LACTO_AND_NEOLACTO_SERIES	-0.104040995496127	-0.100954755675242	-4.76854077009654	2.54638554486366e-06	1.82164504363324e-05	4.16988615699235	KEGG_GLYCOSPHINGOLIPID_BIOSYNTHESIS_LACTO_AND_NEOLACTO_SERIES	down
KEGG_AXON_GUIDANCE	-0.0750721874782993	-0.0182021445835555	-4.72799386500389	3.08045180912672e-06	2.12208902406508e-05	3.98891625254713	KEGG_AXON_GUIDANCE	down
KEGG_CYTOKINE_CYTOKINE_RECEPTOR_INTERACTION	-0.101513446263397	0.00550946002859889	-4.57402687973483	6.27013926439497e-06	4.16516393991951e-05	3.31442743120451	KEGG_CYTOKINE_CYTOKINE_RECEPTOR_INTERACTION	down
KEGG_NEUROACTIVE_LIGAND_RECEPTOR_INTERACTION	-0.114058193733313	-0.0176510519142847	-4.56036796028304	6.67191469874676e-06	4.27922804816172e-05	3.2555666373828	KEGG_NEUROACTIVE_LIGAND_RECEPTOR_INTERACTION	down
KEGG_JAK_STAT_SIGNALING_PATHWAY	-0.0688756666870586	0.000611733171333156	-4.53773023145168	7.39277683654735e-06	4.58352163865936e-05	3.1583646418203	KEGG_JAK_STAT_SIGNALING_PATHWAY	down
KEGG_GNRH_SIGNALING_PATHWAY	-0.0635889787181878	-0.0285268603535378	-4.5046633054626	8.58146692450642e-06	5.14888015470385e-05	3.01717073154736	KEGG_GNRH_SIGNALING_PATHWAY	down
KEGG_CYSTEINE_AND_METHIONINE_METABOLISM	0.0893023350157135	-0.0251620371677848	4.48940944775999	9.18967674246426e-06	5.34149960655735e-05	2.95235382422329	KEGG_CYSTEINE_AND_METHIONINE_METABOLISM	up
KEGG_NON_HOMOLOGOUS_END_JOINING	0.151239276976441	-0.000251722313758172	4.47247747211824	9.91316958857726e-06	5.58742285901628e-05	2.8806403459713	KEGG_NON_HOMOLOGOUS_END_JOINING	up
KEGG_P53_SIGNALING_PATHWAY	0.0779264305481927	-0.0283904598939073	4.44360207313271	1.12746283758493e-05	6.00932385531449e-05	2.75891078302285	KEGG_P53_SIGNALING_PATHWAY	up
KEGG_METABOLISM_OF_XENOBIOTICS_BY_CYTOCHROME_P450	-0.0997775541365526	-0.0193386579735108	-4.44293972851493	1.13078674696778e-05	6.00932385531449e-05	2.75612697065253	KEGG_METABOLISM_OF_XENOBIOTICS_BY_CYTOCHROME_P450	down
KEGG_DRUG_METABOLISM_CYTOCHROME_P450	-0.113859913037624	-0.0178305860871396	-4.4233060609817	1.23369054253873e-05	6.37406780311675e-05	2.67377906290147	KEGG_DRUG_METABOLISM_CYTOCHROME_P450	down
KEGG_AMINOACYL_TRNA_BIOSYNTHESIS	0.140128403535365	-0.0508304434798458	4.40883129996582	1.31523607226981e-05	6.61172728222121e-05	2.61328167804832	KEGG_AMINOACYL_TRNA_BIOSYNTHESIS	up
KEGG_HEMATOPOIETIC_CELL_LINEAGE	-0.122172448988676	0.0114850940883279	-4.39202843317038	1.41637157056635e-05	6.9327661085616e-05	2.54328086464008	KEGG_HEMATOPOIETIC_CELL_LINEAGE	down
KEGG_TASTE_TRANSDUCTION	-0.108006371753715	-0.070193546624141	-4.34157119203382	1.76675851201064e-05	8.4260790572815e-05	2.33454350646971	KEGG_TASTE_TRANSDUCTION	down
KEGG_ARACHIDONIC_ACID_METABOLISM	-0.084886083367916	-0.0542181750293858	-4.3300087458294	1.85800167647696e-05	8.63970779561787e-05	2.28702126694619	KEGG_ARACHIDONIC_ACID_METABOLISM	down
KEGG_CALCIUM_SIGNALING_PATHWAY	-0.0851870227017725	-0.0230348912765281	-4.28727104003512	2.23593066455858e-05	0.000101434903318999	2.112374510588	KEGG_CALCIUM_SIGNALING_PATHWAY	down
KEGG_LYSINE_DEGRADATION	0.100003953161024	-0.00153370503084628	4.27981914447242	2.30893346051382e-05	0.000102252767537041	2.0820850476292	KEGG_LYSINE_DEGRADATION	up
KEGG_ALPHA_LINOLENIC_ACID_METABOLISM	-0.113706187366615	0.0102443300224099	-4.22030763821113	2.97932357102854e-05	0.000128873066095653	1.84192652251443	KEGG_ALPHA_LINOLENIC_ACID_METABOLISM	down
KEGG_FOCAL_ADHESION	-0.05906673067028	-0.0151760226268146	-4.20742215276342	3.14715503663893e-05	0.000133038826548828	1.79033416774085	KEGG_FOCAL_ADHESION	down
KEGG_GLYCOLYSIS_GLUCONEOGENESIS	0.070808564436959	-0.0330478648582745	4.13946016276471	4.19225080497651e-05	0.000173279699939029	1.52062407404814	KEGG_GLYCOLYSIS_GLUCONEOGENESIS	up
KEGG_GLYCOSAMINOGLYCAN_BIOSYNTHESIS_HEPARAN_SULFATE	-0.0730582088574639	-0.0360816640908853	-4.0957059399917	5.03184076600699e-05	0.000203461387495065	1.34912716952173	KEGG_GLYCOSAMINOGLYCAN_BIOSYNTHESIS_HEPARAN_SULFATE	down
KEGG_LEUKOCYTE_TRANSENDOTHELIAL_MIGRATION	-0.0744760124406328	-0.0253595774518215	-4.07442618793921	5.49580258710935e-05	0.000217493464085604	1.26632855759225	KEGG_LEUKOCYTE_TRANSENDOTHELIAL_MIGRATION	down
KEGG_PHOSPHATIDYLINOSITOL_SIGNALING_SYSTEM	-0.0660364749430453	-0.0133607016406458	-4.03751998871015	6.39838008342939e-05	0.000247937228232889	1.12367409586157	KEGG_PHOSPHATIDYLINOSITOL_SIGNALING_SYSTEM	down
KEGG_BUTANOATE_METABOLISM	0.0793057287727472	-0.00610076006718967	4.01646843458116	6.97453613939085e-05	0.000261390344542316	1.04284128567434	KEGG_BUTANOATE_METABOLISM	up
KEGG_VASCULAR_SMOOTH_MUSCLE_CONTRACTION	-0.0557821702142638	-0.0253487395352834	-4.01464753225414	7.02662216511603e-05	0.000261390344542316	1.03586786235798	KEGG_VASCULAR_SMOOTH_MUSCLE_CONTRACTION	down
KEGG_CARDIAC_MUSCLE_CONTRACTION	0.076221912302356	-0.0287115115226478	4.00537242879333	7.29771316287662e-05	0.000266151891822559	1.00039292245034	KEGG_CARDIAC_MUSCLE_CONTRACTION	up
KEGG_TERPENOID_BACKBONE_BIOSYNTHESIS	0.109859751444689	-0.00863053825439948	3.94090463907922	9.47507611055479e-05	0.00033891618395446	0.755923847800305	KEGG_TERPENOID_BACKBONE_BIOSYNTHESIS	up
KEGG_ARRHYTHMOGENIC_RIGHT_VENTRICULAR_CARDIOMYOPATHY_ARVC	-0.0778390632309465	-0.0286705893220184	-3.9147538894128	0.000105231229417995	0.000369302050410322	0.657808012487356	KEGG_ARRHYTHMOGENIC_RIGHT_VENTRICULAR_CARDIOMYOPATHY_ARVC	down
KEGG_ERBB_SIGNALING_PATHWAY	-0.0578204993628563	0.00386509602498375	-3.88416075803964	0.000118884864209726	0.000409492310055722	0.543796104913015	KEGG_ERBB_SIGNALING_PATHWAY	down
KEGG_PANTOTHENATE_AND_COA_BIOSYNTHESIS	0.0883174691285716	-0.00549111145904061	3.85046987567913	0.000135854408966528	0.000459434910323169	0.419203791466465	KEGG_PANTOTHENATE_AND_COA_BIOSYNTHESIS	up
KEGG_INTESTINAL_IMMUNE_NETWORK_FOR_IGA_PRODUCTION	-0.0765286712583365	0.00946739745593501	-3.82788161286323	0.000148487552657628	0.000493190799898552	0.336236842150918	KEGG_INTESTINAL_IMMUNE_NETWORK_FOR_IGA_PRODUCTION	down
KEGG_CHEMOKINE_SIGNALING_PATHWAY	-0.0588238813287662	-0.0210455083520647	-3.81201440655344	0.000158016871037573	0.000515634000227869	0.278228793923854	KEGG_CHEMOKINE_SIGNALING_PATHWAY	down
KEGG_MAPK_SIGNALING_PATHWAY	-0.0498392161509602	-0.0211733807080667	-3.79104025508747	0.000171501684149251	0.000549988159513115	0.20189585034801	KEGG_MAPK_SIGNALING_PATHWAY	down
KEGG_BASAL_TRANSCRIPTION_FACTORS	0.0996280936246542	-0.0361846072196674	3.72987118452807	0.000217300108249522	0.000685047798888323	-0.0184724791811641	KEGG_BASAL_TRANSCRIPTION_FACTORS	up
KEGG_VALINE_LEUCINE_AND_ISOLEUCINE_DEGRADATION	0.0990970087544742	-0.00595129000009121	3.70798373066412	0.000236321826632149	0.000728799472645148	-0.0965091782711278	KEGG_VALINE_LEUCINE_AND_ISOLEUCINE_DEGRADATION	up
KEGG_REGULATION_OF_ACTIN_CYTOSKELETON	-0.0503353641505258	-0.0142249526557782	-3.70502001135709	0.000239014880813731	0.000728799472645148	-0.107042830606531	KEGG_REGULATION_OF_ACTIN_CYTOSKELETON	down
KEGG_RIBOFLAVIN_METABOLISM	0.103397899415677	0.00353977347815047	3.69552523653777	0.000247838393586687	0.000743515180760061	-0.140736001950989	KEGG_RIBOFLAVIN_METABOLISM	up
KEGG_BASAL_CELL_CARCINOMA	-0.0717439258350665	0.00356514113795526	-3.65465113207003	0.000289441833587292	0.000854542556305339	-0.284855814702865	KEGG_BASAL_CELL_CARCINOMA	down
KEGG_OTHER_GLYCAN_DEGRADATION	-0.113706674545965	0.000155908790970376	-3.61810398022485	0.000332119282173711	0.000965221663817347	-0.41244434119919	KEGG_OTHER_GLYCAN_DEGRADATION	down
KEGG_ALANINE_ASPARTATE_AND_GLUTAMATE_METABOLISM	0.0751810588643997	-0.0360933166362078	3.58586002096486	0.000374611582815487	0.00107196545236432	-0.524009023756372	KEGG_ALANINE_ASPARTATE_AND_GLUTAMATE_METABOLISM	up
KEGG_UBIQUITIN_MEDIATED_PROTEOLYSIS	0.0988723315828746	-0.0068727204064699	3.57119958420062	0.000395573071356528	0.00111479683745931	-0.574423604480979	KEGG_UBIQUITIN_MEDIATED_PROTEOLYSIS	up
KEGG_T_CELL_RECEPTOR_SIGNALING_PATHWAY	-0.053941000702313	-0.0186562046344128	-3.56410641749785	0.000406105068143424	0.00112739615932354	-0.598745913273825	KEGG_T_CELL_RECEPTOR_SIGNALING_PATHWAY	down
KEGG_OLFACTORY_TRANSDUCTION	-0.0978504972079583	-0.0506067193001625	-3.51958520100307	0.000478450782020393	0.00130870360964402	-0.750367461008285	KEGG_OLFACTORY_TRANSDUCTION	down
KEGG_ASTHMA	-0.119367226471774	0.00846064345915575	-3.49646608713375	0.000520616684246594	0.00140340149666473	-0.828392871500054	KEGG_ASTHMA	down
KEGG_TIGHT_JUNCTION	-0.0490678157516142	-0.0583509920917919	-3.48204177808574	0.000548659212350243	0.00145786590710207	-0.876828026863173	KEGG_TIGHT_JUNCTION	down
KEGG_AMYOTROPHIC_LATERAL_SCLEROSIS_ALS	-0.0460130009588631	0.00443272159576368	-3.44824877546462	0.000619980221098923	0.00160797722225414	-0.989560297389293	KEGG_AMYOTROPHIC_LATERAL_SCLEROSIS_ALS	down
KEGG_PRIMARY_IMMUNODEFICIENCY	-0.0718431221174242	0.00367800442130034	-3.44714805806507	0.000622442795711282	0.00160797722225414	-0.993214778124773	KEGG_PRIMARY_IMMUNODEFICIENCY	down
KEGG_GLYOXYLATE_AND_DICARBOXYLATE_METABOLISM	0.0871973125040432	-0.00401032029751865	3.41870596594418	0.000689331560411442	0.001756379044336	-1.0872624119113	KEGG_GLYOXYLATE_AND_DICARBOXYLATE_METABOLISM	up
KEGG_COMPLEMENT_AND_COAGULATION_CASCADES	-0.0848118594809787	-0.010250453316847	-3.38578914524417	0.000775092413323923	0.00194820525511148	-1.19518559365302	KEGG_COMPLEMENT_AND_COAGULATION_CASCADES	down
KEGG_HEDGEHOG_SIGNALING_PATHWAY	-0.0662288356042697	-0.0101274693773183	-3.26833657604109	0.00116884780197629	0.00287579564316263	-1.57219888998832	KEGG_HEDGEHOG_SIGNALING_PATHWAY	down
KEGG_DILATED_CARDIOMYOPATHY	-0.0669514269421475	-0.0396273646293918	-3.26300199762097	0.00119052413767846	0.00287579564316263	-1.58902227519835	KEGG_DILATED_CARDIOMYOPATHY	down
KEGG_LINOLEIC_ACID_METABOLISM	-0.099210157558893	0.00647307595111415	-3.26248981250364	0.0011926248242266	0.00287579564316263	-1.5906361520285	KEGG_LINOLEIC_ACID_METABOLISM	down
KEGG_RETINOL_METABOLISM	-0.0753495701371255	-0.0658319619056882	-3.25917659587603	0.00120629694894242	0.00287579564316263	-1.6010701578025	KEGG_RETINOL_METABOLISM	down
KEGG_LYSOSOME	-0.0656481866213659	-0.0187730779282276	-3.25554729014548	0.00122144008499918	0.00287579564316263	-1.61248802163299	KEGG_LYSOSOME	down
KEGG_ALDOSTERONE_REGULATED_SODIUM_REABSORPTION	-0.0635586171453276	0.00493607392034921	-3.24880455387351	0.00125004261363024	0.00290634907669032	-1.63366867003579	KEGG_ALDOSTERONE_REGULATED_SODIUM_REABSORPTION	down
KEGG_GLYCOSPHINGOLIPID_BIOSYNTHESIS_GANGLIO_SERIES	-0.0707128495457179	-0.00197646070249635	-3.23832370363879	0.00129573656635618	0.00297539507829938	-1.66650873425617	KEGG_GLYCOSPHINGOLIPID_BIOSYNTHESIS_GANGLIO_SERIES	down
KEGG_AUTOIMMUNE_THYROID_DISEASE	-0.100294574356768	0.000938317498676317	-3.19303954127188	0.00151150716134937	0.00342854063428027	-1.8072379035701	KEGG_AUTOIMMUNE_THYROID_DISEASE	down
KEGG_MELANOMA	-0.0397166335590622	-0.049065940706842	-3.17689032277381	0.00159617147918154	0.0035769625919008	-1.85696786930164	KEGG_MELANOMA	down
KEGG_HISTIDINE_METABOLISM	-0.0538227558753256	-7.35446844808095e-05	-3.17158677795373	0.0016249178300033	0.00359803233786444	-1.87324718560163	KEGG_HISTIDINE_METABOLISM	down
KEGG_LEISHMANIA_INFECTION	-0.0645388869293139	-0.0081416816970755	-3.13359740041691	0.00184522458172313	0.00403778555530003	-1.98909748102793	KEGG_LEISHMANIA_INFECTION	down
KEGG_RIBOSOME	0.130458444080179	0.0157293833744986	3.12058832019661	0.00192678563586192	0.00416723404965484	-2.0284629386295	KEGG_RIBOSOME	up
KEGG_VEGF_SIGNALING_PATHWAY	-0.0529827921434883	-0.00849897052315796	-2.98575268403975	0.00299074167732702	0.00637589229912962	-2.42724660141675	KEGG_VEGF_SIGNALING_PATHWAY	down
KEGG_HYPERTROPHIC_CARDIOMYOPATHY_HCM	-0.0610135611254286	-0.0174928632723498	-2.98306845940983	0.00301655119528713	0.00637589229912962	-2.43501408092232	KEGG_HYPERTROPHIC_CARDIOMYOPATHY_HCM	down
KEGG_BIOSYNTHESIS_OF_UNSATURATED_FATTY_ACIDS	0.0682038079369487	-0.00943445072796562	2.96323863728328	0.00321362724738652	0.00671611986532464	-2.49218907084255	KEGG_BIOSYNTHESIS_OF_UNSATURATED_FATTY_ACIDS	up
KEGG_GLYCOSAMINOGLYCAN_DEGRADATION	-0.0614934880961615	0.00815765330942636	-2.9466957192577	0.00338696964763901	0.00699973727178729	-2.53960704871516	KEGG_GLYCOSAMINOGLYCAN_DEGRADATION	down
KEGG_PROPANOATE_METABOLISM	0.0680624881171474	-0.0366955627150224	2.93273275998725	0.00353988120930814	0.00723536159265179	-2.57943162660678	KEGG_PROPANOATE_METABOLISM	up
KEGG_LONG_TERM_DEPRESSION	-0.0390108334473515	0.00231032799035615	-2.89538252462384	0.00398039779871385	0.00801035892816165	-2.68506732310916	KEGG_LONG_TERM_DEPRESSION	down
KEGG_FRUCTOSE_AND_MANNOSE_METABOLISM	0.0606769892081664	-0.00182384858649807	2.89339524999977	0.00400517946408082	0.00801035892816165	-2.69065137137918	KEGG_FRUCTOSE_AND_MANNOSE_METABOLISM	up
KEGG_MATURITY_ONSET_DIABETES_OF_THE_YOUNG	-0.0838137379812746	0.00489688851048833	-2.68214885566313	0.00759749139759274	0.0150333340420452	-3.26315657182381	KEGG_MATURITY_ONSET_DIABETES_OF_THE_YOUNG	down
KEGG_GLYCOSAMINOGLYCAN_BIOSYNTHESIS_KERATAN_SULFATE	-0.0700423270600207	0.00770390977486451	-2.66696761656488	0.00794337049384163	0.0155522832826794	-3.30268650054721	KEGG_GLYCOSAMINOGLYCAN_BIOSYNTHESIS_KERATAN_SULFATE	down
KEGG_PATHOGENIC_ESCHERICHIA_COLI_INFECTION	0.0629528007874172	-0.0136734312158087	2.64087017873015	0.00857115374267753	0.0166066103764377	-3.37013356289963	KEGG_PATHOGENIC_ESCHERICHIA_COLI_INFECTION	up
KEGG_PEROXISOME	0.0569215061106847	-0.0321974267841795	2.61561513111534	0.00922068665004942	0.0176809042980329	-3.43479241036654	KEGG_PEROXISOME	up
KEGG_TYPE_II_DIABETES_MELLITUS	-0.0440636861866476	-0.0349579202693222	-2.55535942529296	0.0109517423908964	0.020785960048028	-3.58662991236574	KEGG_TYPE_II_DIABETES_MELLITUS	down
KEGG_WNT_SIGNALING_PATHWAY	-0.0269137070122551	-0.0183516904009072	-2.54611409953088	0.0112415692424402	0.0211205240312513	-3.60962353288338	KEGG_WNT_SIGNALING_PATHWAY	down
KEGG_DORSO_VENTRAL_AXIS_FORMATION	-0.0610363861428356	-0.00128515326696416	-2.53535303699347	0.0115875044394625	0.0215527582574002	-3.63628507061035	KEGG_DORSO_VENTRAL_AXIS_FORMATION	down
KEGG_NOD_LIKE_RECEPTOR_SIGNALING_PATHWAY	-0.039937194653669	-0.0133544360091428	-2.51687243911521	0.0122037636286034	0.0224742577714875	-3.68181682749612	KEGG_NOD_LIKE_RECEPTOR_SIGNALING_PATHWAY	down
KEGG_PPAR_SIGNALING_PATHWAY	-0.0372564061761067	-0.0296398427606933	-2.47434420311157	0.0137338574612249	0.0248680960940409	-3.78536771209808	KEGG_PPAR_SIGNALING_PATHWAY	down
KEGG_PROTEIN_EXPORT	0.0953077969486674	0.0122721380663291	2.47336403958424	0.0137710424606786	0.0248680960940409	-3.78773408026283	KEGG_PROTEIN_EXPORT	up
KEGG_NATURAL_KILLER_CELL_MEDIATED_CYTOTOXICITY	-0.0331603424636735	-0.11196571242662	-2.46756557409959	0.0139928526279823	0.0250256787385068	-3.80171444051124	KEGG_NATURAL_KILLER_CELL_MEDIATED_CYTOTOXICITY	down
KEGG_TOLL_LIKE_RECEPTOR_SIGNALING_PATHWAY	-0.0456876126232511	0.00189897007169555	-2.42265030039148	0.0158209105450613	0.027902392258629	-3.90892663288727	KEGG_TOLL_LIKE_RECEPTOR_SIGNALING_PATHWAY	down
KEGG_PRIMARY_BILE_ACID_BIOSYNTHESIS	-0.0661366546227017	-0.00788130628703132	-2.42078099018098	0.0159013633301864	0.027902392258629	-3.91334714111873	KEGG_PRIMARY_BILE_ACID_BIOSYNTHESIS	down
KEGG_RENIN_ANGIOTENSIN_SYSTEM	-0.0715043925313232	-0.0441117209960219	-2.40977539930913	0.0163823901376669	0.0284777996785612	-3.93930564485888	KEGG_RENIN_ANGIOTENSIN_SYSTEM	down
KEGG_FC_EPSILON_RI_SIGNALING_PATHWAY	-0.039265891551212	0.0048042974159121	-2.34281762530363	0.0195948220667401	0.0337466380038301	-4.09475487767663	KEGG_FC_EPSILON_RI_SIGNALING_PATHWAY	down
KEGG_CIRCADIAN_RHYTHM_MAMMAL	-0.0728484823002132	-0.0164879600776416	-2.33772970416442	0.019860106826736	0.0338897235758981	-4.10639257256552	KEGG_CIRCADIAN_RHYTHM_MAMMAL	down
KEGG_SYSTEMIC_LUPUS_ERYTHEMATOSUS	-0.047988801213264	-0.0465066058146949	-2.31115287476178	0.0212975860254933	0.036012281824925	-4.16678135469736	KEGG_SYSTEMIC_LUPUS_ERYTHEMATOSUS	down
KEGG_PATHWAYS_IN_CANCER	-0.0225584297569087	-0.0130743981724073	-2.27760101544342	0.0232415926173955	0.0389453714129331	-4.24205732154815	KEGG_PATHWAYS_IN_CANCER	down
KEGG_GLIOMA	-0.0351727423748747	-0.024363329843274	-2.25756727232795	0.0244746177328881	0.0406453473064035	-4.28649224486332	KEGG_GLIOMA	down
KEGG_PROGESTERONE_MEDIATED_OOCYTE_MATURATION	0.0375665633331355	-0.023910663265498	2.15149288776343	0.0319948720587578	0.0526641256896367	-4.51537254870866	KEGG_PROGESTERONE_MEDIATED_OOCYTE_MATURATION	no
KEGG_STEROID_HORMONE_BIOSYNTHESIS	-0.0475690524534447	-0.0260022934131101	-2.14686092067978	0.0323642699567546	0.052804861508389	-4.52512169480009	KEGG_STEROID_HORMONE_BIOSYNTHESIS	no
KEGG_GLYCEROLIPID_METABOLISM	-0.0322906834009622	-0.0385844987275563	-2.1060161824818	0.0357833240665859	0.0577548374691869	-4.61019946016289	KEGG_GLYCEROLIPID_METABOLISM	no
KEGG_STEROID_BIOSYNTHESIS	0.0672813337581694	-0.0614434781420597	2.10332415866347	0.0360191459485251	0.0577548374691869	-4.61575062207739	KEGG_STEROID_BIOSYNTHESIS	no
KEGG_TAURINE_AND_HYPOTAURINE_METABOLISM	-0.0569038097134702	-0.00477277650354268	-2.0768330196918	0.038411550284039	0.0610645158361646	-4.67000641495514	KEGG_TAURINE_AND_HYPOTAURINE_METABOLISM	no
KEGG_ABC_TRANSPORTERS	-0.0365483209206115	0.00142587750135077	-2.07180781545164	0.0388803497792885	0.0612859750758276	-4.68022237474312	KEGG_ABC_TRANSPORTERS	no
KEGG_ASCORBATE_AND_ALDARATE_METABOLISM	-0.0568898118470348	-0.00737353116298243	-2.06325540479951	0.0396894162706811	0.0615547550673292	-4.69755318380772	KEGG_ASCORBATE_AND_ALDARATE_METABOLISM	no
KEGG_CYTOSOLIC_DNA_SENSING_PATHWAY	0.041052976316358	-0.0388981060128318	2.06301101220639	0.0397127452047285	0.0615547550673292	-4.69804739422655	KEGG_CYTOSOLIC_DNA_SENSING_PATHWAY	no
KEGG_AMINO_SUGAR_AND_NUCLEOTIDE_SUGAR_METABOLISM	0.0500923003719255	-0.00407132410214012	2.05341847321458	0.0406376872102072	0.0624678497611449	-4.71740008657249	KEGG_AMINO_SUGAR_AND_NUCLEOTIDE_SUGAR_METABOLISM	no
KEGG_PORPHYRIN_AND_CHLOROPHYLL_METABOLISM	0.0448234268062009	-0.00392480882066512	2.02611488672146	0.0433712721374622	0.0661234148980981	-4.77200024295812	KEGG_PORPHYRIN_AND_CHLOROPHYLL_METABOLISM	no
KEGG_PROSTATE_CANCER	-0.0281953133771007	-0.0214689668859472	-2.00618412571682	0.0454637808980155	0.068750107699438	-4.81140399984424	KEGG_PROSTATE_CANCER	no
KEGG_ETHER_LIPID_METABOLISM	-0.0355751369266378	0.00592012128718898	-1.99070455203224	0.0471473079713782	0.0707209619570672	-4.8417439087034	KEGG_ETHER_LIPID_METABOLISM	no
KEGG_LONG_TERM_POTENTIATION	-0.0244368440623844	-0.0278905127026801	-1.96380610832435	0.0501978792065462	0.0746944442593407	-4.89391603638952	KEGG_LONG_TERM_POTENTIATION	no
KEGG_ADHERENS_JUNCTION	-0.0294589669759116	-0.0150021789528401	-1.94946700453071	0.0518908335739243	0.0766007543234121	-4.92144331777649	KEGG_ADHERENS_JUNCTION	no
KEGG_O_GLYCAN_BIOSYNTHESIS	0.0321268037711768	-0.101824981148362	1.89211555750552	0.0591486209815547	0.086627114193458	-5.02956085095075	KEGG_O_GLYCAN_BIOSYNTHESIS	no
KEGG_GLYCOSYLPHOSPHATIDYLINOSITOL_GPI_ANCHOR_BIOSYNTHESIS	0.0536419828625484	-0.0381866413266978	1.84048747172056	0.066387114955469	0.0964687764196659	-5.12417351691018	KEGG_GLYCOSYLPHOSPHATIDYLINOSITOL_GPI_ANCHOR_BIOSYNTHESIS	no
KEGG_B_CELL_RECEPTOR_SIGNALING_PATHWAY	-0.0394452440364966	-0.0243883385874059	-1.81020221441139	0.0709639198184342	0.102320070435882	-5.17847501393816	KEGG_B_CELL_RECEPTOR_SIGNALING_PATHWAY	no
KEGG_TYROSINE_METABOLISM	-0.0344211764305812	-0.000732431545260142	-1.77048254340546	0.0773568271338717	0.110679768053078	-5.24834745131925	KEGG_TYROSINE_METABOLISM	no
KEGG_LIMONENE_AND_PINENE_DEGRADATION	0.0627037644706129	-0.0104694323275049	1.72859499860307	0.0846010216960401	0.120120534621858	-5.32037846651126	KEGG_LIMONENE_AND_PINENE_DEGRADATION	no
KEGG_ENDOMETRIAL_CANCER	-0.0322089882852681	-0.0166554216009334	-1.71569375507825	0.0869400369238555	0.122506415665433	-5.34222131992021	KEGG_ENDOMETRIAL_CANCER	no
KEGG_REGULATION_OF_AUTOPHAGY	-0.0381050855004321	0.00521061878384862	-1.64644298311122	0.100404836492247	0.140415786372617	-5.45670915949082	KEGG_REGULATION_OF_AUTOPHAGY	no
KEGG_VASOPRESSIN_REGULATED_WATER_REABSORPTION	-0.029041824789201	-0.0204075412375722	-1.64085661487774	0.101560022927808	0.140971375108749	-5.46574182832878	KEGG_VASOPRESSIN_REGULATED_WATER_REABSORPTION	no
KEGG_INOSITOL_PHOSPHATE_METABOLISM	-0.0290594955546487	-0.0202228315398612	-1.62160739837449	0.105622042601094	0.145523703139285	-5.49663392309414	KEGG_INOSITOL_PHOSPHATE_METABOLISM	no
KEGG_FATTY_ACID_METABOLISM	0.036116712521291	-0.00538822585589663	1.60354828934887	0.109549519747874	0.14982507847871	-5.52528871227094	KEGG_FATTY_ACID_METABOLISM	no
KEGG_NICOTINATE_AND_NICOTINAMIDE_METABOLISM	0.0285100728035985	0.00144390455032565	1.59733397027578	0.110927488308842	0.150602283397406	-5.53507579492187	KEGG_NICOTINATE_AND_NICOTINAMIDE_METABOLISM	no
KEGG_SELENOAMINO_ACID_METABOLISM	0.0394982286529401	0.00631653994291006	1.55018418392429	0.121834608164286	0.164211863177951	-5.60810956387966	KEGG_SELENOAMINO_ACID_METABOLISM	no
KEGG_NON_SMALL_CELL_LUNG_CANCER	-0.0297791509469131	-0.0130341845627871	-1.53478509266559	0.125573689515309	0.168033857912571	-5.63149370846895	KEGG_NON_SMALL_CELL_LUNG_CANCER	no
KEGG_TRYPTOPHAN_METABOLISM	-0.0234179414899751	-0.000311749762620665	-1.47034262761082	0.142201935458132	0.188925428537232	-5.72684652815143	KEGG_TRYPTOPHAN_METABOLISM	no
KEGG_VIRAL_MYOCARDITIS	0.024653131373658	-0.000349748177489987	1.43675816608716	0.151515518362548	0.199871534861233	-5.7749354929252	KEGG_VIRAL_MYOCARDITIS	no
KEGG_EPITHELIAL_CELL_SIGNALING_IN_HELICOBACTER_PYLORI_INFECTION	-0.0267925157868488	0.00701272383543749	-1.37595184376113	0.169554341449743	0.222092306406001	-5.85920251593607	KEGG_EPITHELIAL_CELL_SIGNALING_IN_HELICOBACTER_PYLORI_INFECTION	no
KEGG_PRION_DISEASES	-0.023153542929369	-0.0507745757345349	-1.34443691006662	0.179517516174591	0.233498307751566	-5.90145597742626	KEGG_PRION_DISEASES	no
KEGG_ACUTE_MYELOID_LEUKEMIA	-0.0256944201092298	0.00311130892944047	-1.31271829264944	0.18997962917712	0.24539035435378	-5.94300232398826	KEGG_ACUTE_MYELOID_LEUKEMIA	no
KEGG_ALLOGRAFT_REJECTION	-0.032684611220364	0.00711327310943714	-1.2359473798585	0.217154365410651	0.278556634250904	-6.03948606156894	KEGG_ALLOGRAFT_REJECTION	no
KEGG_PROXIMAL_TUBULE_BICARBONATE_RECLAMATION	0.0250960269107968	-0.0864267825259003	1.22720685062579	0.220417799862423	0.280806238180895	-6.05010508915772	KEGG_PROXIMAL_TUBULE_BICARBONATE_RECLAMATION	no
KEGG_RIG_I_LIKE_RECEPTOR_SIGNALING_PATHWAY	-0.023720958079796	-0.00915628446958145	-1.1791148148138	0.239005912637965	0.302415644562322	-6.10719407670642	KEGG_RIG_I_LIKE_RECEPTOR_SIGNALING_PATHWAY	no
KEGG_FC_GAMMA_R_MEDIATED_PHAGOCYTOSIS	-0.020226152817688	-0.00952818401488899	-1.15762015120844	0.24766311565024	0.311252293992869	-6.13197687576803	KEGG_FC_GAMMA_R_MEDIATED_PHAGOCYTOSIS	no
KEGG_COLORECTAL_CANCER	0.0231948890032988	-0.00174412369219692	1.134075913274	0.257395950786598	0.32040315945172	-6.15860282602598	KEGG_COLORECTAL_CANCER	no
KEGG_SMALL_CELL_LUNG_CANCER	-0.0167871617888648	-0.0229943996845242	-1.13170729876199	0.258389644719129	0.32040315945172	-6.16125136581873	KEGG_SMALL_CELL_LUNG_CANCER	no
KEGG_TYPE_I_DIABETES_MELLITUS	-0.0292589709637317	4.98515544136601e-05	-1.09150879925374	0.275661626417134	0.339556705387993	-6.20536102291923	KEGG_TYPE_I_DIABETES_MELLITUS	no
KEGG_DRUG_METABOLISM_OTHER_ENZYMES	-0.021306669056183	0.00319533911006763	-1.02242236717588	0.307157173586669	0.375863383467897	-6.2774628144934	KEGG_DRUG_METABOLISM_OTHER_ENZYMES	no
KEGG_GALACTOSE_METABOLISM	0.022700461351346	0.00228296119757216	0.999673631880386	0.318031940136314	0.38662706447944	-6.30017817448146	KEGG_GALACTOSE_METABOLISM	no
KEGG_VIBRIO_CHOLERAE_INFECTION	-0.0209970919558228	-0.0106212271012411	-0.990995029982726	0.322246558242008	0.389206882032555	-6.30870999453554	KEGG_VIBRIO_CHOLERAE_INFECTION	no
KEGG_PENTOSE_PHOSPHATE_PATHWAY	0.0231312207023418	-0.00449156479631717	0.931976351015653	0.351872883353515	0.422247460024218	-6.36476599375204	KEGG_PENTOSE_PHOSPHATE_PATHWAY	no
KEGG_STARCH_AND_SUCROSE_METABOLISM	0.0166371326072094	0.000530784767840971	0.899448060239752	0.368918579016963	0.439181621501325	-6.39419655349999	KEGG_STARCH_AND_SUCROSE_METABOLISM	no
KEGG_GAP_JUNCTION	-0.0134784812989987	-0.017060181051693	-0.894140675672385	0.37174792299529	0.439181621501325	-6.39889968407584	KEGG_GAP_JUNCTION	no
KEGG_NEUROTROPHIN_SIGNALING_PATHWAY	-0.0166452600464813	-0.00698678575165942	-0.891672547865154	0.373068259124781	0.439181621501325	-6.40107736583376	KEGG_NEUROTROPHIN_SIGNALING_PATHWAY	no
KEGG_ENDOCYTOSIS	-0.0104086903292914	-0.0330659681213525	-0.841632356232192	0.400462627316991	0.468465714974594	-6.44393530441589	KEGG_ENDOCYTOSIS	no
KEGG_MTOR_SIGNALING_PATHWAY	0.0174039044959908	0.00249978477942308	0.825608350348418	0.409485124482233	0.476026457210596	-6.45713806587936	KEGG_MTOR_SIGNALING_PATHWAY	no
KEGG_ADIPOCYTOKINE_SIGNALING_PATHWAY	-0.0108094874341588	-0.062927838555519	-0.783860661576776	0.43355439334667	0.500876504114786	-6.49034727031156	KEGG_ADIPOCYTOKINE_SIGNALING_PATHWAY	no
KEGG_GLYCOSAMINOGLYCAN_BIOSYNTHESIS_CHONDROITIN_SULFATE	-0.0163837301003886	-0.0497969009987729	-0.77483886027696	0.438861692398787	0.502853803429576	-6.49729816396502	KEGG_GLYCOSAMINOGLYCAN_BIOSYNTHESIS_CHONDROITIN_SULFATE	no
KEGG_INSULIN_SIGNALING_PATHWAY	-0.0109244869246425	-0.0362109347500472	-0.771774345845142	0.440672956768929	0.502853803429576	-6.49964097892638	KEGG_INSULIN_SIGNALING_PATHWAY	no
KEGG_GLYCOSPHINGOLIPID_BIOSYNTHESIS_GLOBO_SERIES	-0.0198109452375592	0.00109243777293806	-0.740227168110843	0.459567032503003	0.521216268570479	-6.52322045621053	KEGG_GLYCOSPHINGOLIPID_BIOSYNTHESIS_GLOBO_SERIES	no
KEGG_GLUTATHIONE_METABOLISM	-0.0132936320354543	-0.02236389452014	-0.735388878180411	0.462504491881303	0.521368699938923	-6.52674996894578	KEGG_GLUTATHIONE_METABOLISM	no
KEGG_NITROGEN_METABOLISM	-0.016240805663167	-0.0386609561489952	-0.710499886102081	0.477780222835565	0.53534410510491	-6.54454151771439	KEGG_NITROGEN_METABOLISM	no
KEGG_PANCREATIC_CANCER	0.0133671421945972	-0.0162446378902751	0.639906966778312	0.522574635751926	0.582029235029092	-6.59167880036607	KEGG_PANCREATIC_CANCER	no
KEGG_N_GLYCAN_BIOSYNTHESIS	-0.018122776288363	-0.0106009363593803	-0.624190120625832	0.532834481954813	0.589902636967982	-6.60150404925435	KEGG_N_GLYCAN_BIOSYNTHESIS	no
KEGG_NOTCH_SIGNALING_PATHWAY	0.0144046155297439	-0.017946618434716	0.619392166649663	0.535986804556929	0.589902636967982	-6.60445486136458	KEGG_NOTCH_SIGNALING_PATHWAY	no
KEGG_ARGININE_AND_PROLINE_METABOLISM	0.00982412838455824	-0.0165173946657688	0.534778328405129	0.593080179372257	0.648899490371999	-6.65275800155671	KEGG_ARGININE_AND_PROLINE_METABOLISM	no
KEGG_CHRONIC_MYELOID_LEUKEMIA	-0.0109424817549227	-0.012293967297389	-0.516636986502449	0.605675781349483	0.658805235853824	-6.66219355701906	KEGG_CHRONIC_MYELOID_LEUKEMIA	no
KEGG_SPHINGOLIPID_METABOLISM	-0.00814557245501919	-0.0580267117724345	-0.482932117948914	0.629390260300891	0.680619700092824	-6.67886051129011	KEGG_SPHINGOLIPID_METABOLISM	no
KEGG_PHENYLALANINE_METABOLISM	-0.0136898686094745	0.00601967117289512	-0.472496641818944	0.636812586879028	0.684665555835255	-6.68379320009876	KEGG_PHENYLALANINE_METABOLISM	no
KEGG_BETA_ALANINE_METABOLISM	0.00993301880184542	-0.00505034656257478	0.467299923064075	0.640522548176289	0.684696517016033	-6.68620946091995	KEGG_BETA_ALANINE_METABOLISM	no
KEGG_SULFUR_METABOLISM	0.0142104902525898	0.00725717965827239	0.433354600693325	0.664974965941431	0.706773392372036	-6.70133591295936	KEGG_SULFUR_METABOLISM	no
KEGG_GLYCINE_SERINE_AND_THREONINE_METABOLISM	-0.00876595002696894	-0.0239813552642901	-0.393737703179699	0.693970302594073	0.733400433423281	-6.71754900253119	KEGG_GLYCINE_SERINE_AND_THREONINE_METABOLISM	no
KEGG_GRAFT_VERSUS_HOST_DISEASE	0.00988325934058826	-0.275737035388698	0.384297264770792	0.700948530013669	0.736589980692331	-6.72118348989286	KEGG_GRAFT_VERSUS_HOST_DISEASE	no
KEGG_RENAL_CELL_CARCINOMA	0.00696473692072533	0.00232567759932948	0.361390609523294	0.717985361992913	0.750254367026302	-6.72963595048447	KEGG_RENAL_CELL_CARCINOMA	no
KEGG_SNARE_INTERACTIONS_IN_VESICULAR_TRANSPORT	-0.00752385939059986	0.00404985027723926	-0.312768643609814	0.75460840871035	0.784118234749302	-6.74585722397164	KEGG_SNARE_INTERACTIONS_IN_VESICULAR_TRANSPORT	no
KEGG_BLADDER_CANCER	0.00414817281625204	-0.038093525680036	0.265305074813077	0.790901877932099	0.817265273863169	-6.75943611775915	KEGG_BLADDER_CANCER	no
KEGG_ANTIGEN_PROCESSING_AND_PRESENTATION	0.00418332627423001	-0.260505197425837	0.259222793022243	0.795587674186268	0.817565234246662	-6.76101507936384	KEGG_ANTIGEN_PROCESSING_AND_PRESENTATION	no
KEGG_GLYCEROPHOSPHOLIPID_METABOLISM	-0.00286351760698796	-0.000595833798282711	-0.226693513768606	0.82077003781668	0.838808939746717	-6.76883823754356	KEGG_GLYCEROPHOSPHOLIPID_METABOLISM	no
KEGG_APOPTOSIS	0.0039251320718678	-0.0213057246888975	0.213293302959318	0.831199510189051	0.84482573166756	-6.77175639424497	KEGG_APOPTOSIS	no
KEGG_THYROID_CANCER	-0.00363193471018617	0.00399951002978503	-0.198240483584485	0.84295081055259	0.852113319362944	-6.77482249805734	KEGG_THYROID_CANCER	no
KEGG_TGF_BETA_SIGNALING_PATHWAY	-0.00223594638411976	-0.0201406256238924	-0.178726429615444	0.858236879319769	0.862875997586362	-6.77846350230668	KEGG_TGF_BETA_SIGNALING_PATHWAY	no
KEGG_PENTOSE_AND_GLUCURONATE_INTERCONVERSIONS	0.00179864856552829	-0.00328669868705468	0.0757018033002793	0.939691626608389	0.939691626608389	-6.79143810291049	KEGG_PENTOSE_AND_GLUCURONATE_INTERCONVERSIONS	no
