# Supplementary material for: A neutrophil extracellular trap-related risk score predicts prognosis and characterizes the tumor microenvironment in multiple myeloma
Source: Sci Rep. 2024 Jan 27;14:2264. doi: 10.1038/s41598-024-52922-7 (PMC10817968; doi:10.1038/s41598-024-52922-7)
Supplement: Supplementary file 19 — Supplementary Information 19. [file 41598_2024_52922_MOESM19_ESM.csv]

	Camptothecin_1003	Vinblastine_1004	Cisplatin_1005	Cytarabine_1006	Docetaxel_1007	Gefitinib_1010	Navitoclax_1011	Vorinostat_1012	Nilotinib_1013	Olaparib_1017	Axitinib_1021	AZD7762_1022	SB216763_1025	KU-55933_1030	Afatinib_1032	Staurosporine_1034	PLX-4720_1036	NU7441_1038	Doramapimod_1042	Wee1 Inhibitor_1046	Nutlin-3a (-)_1047	Mirin_1048	PD173074_1049	ZM447439_1050	Alisertib_1051	RO-3306_1052	MK-2206_1053	Palbociclib_1054	Dactolisib_1057	Pictilisib_1058	AZD8055_1059	PD0325901_1060	Obatoclax Mesylate_1068	5-Fluorouracil_1073	Dasatinib_1079	Paclitaxel_1080	Crizotinib_1083	Rapamycin_1084	Sorafenib_1085	BI-2536_1086	Irinotecan_1088	Oxaliplatin_1089	BMS-536924_1091	GSK1904529A_1093	Tozasertib_1096	PF-4708671_1129	PRIMA-1MET_1131	Erlotinib_1168	Niraparib_1177
GSM4046348	0.0586048804238766	0.0116825285216251	19.0819254441988	3.09162054936367	0.00953946972354416	17.1908996032011	3.70829900199326	3.69474361017749	28.1559867438172	55.2649268454516	21.1121939689554	0.773407985267994	135.041384080692	98.4579709285468	5.02551546740561	0.0456097859518305	79.5527625121824	14.7090413330177	87.9505599096323	4.30017686221066	142.001419054079	162.346666028106	45.5578226260895	19.6398369282888	8.7380939305693	14.5173954010696	24.3059368731641	37.4914526901349	0.182613398227008	4.62571854320175	1.08904289287089	1.4509462782567	6.07322559896761	77.4349674227692	4.9854749597962	0.0374979793217939	26.3337099502139	0.151985035127084	9.48680658907149	1.07236428118191	9.90090463240471	31.0092944025655	8.52188267912981	63.6029202738166	20.4115821511373	42.5891257919023	136.570947094101	10.4842111261011	73.3683478502507
GSM4046349	0.104064876987438	0.0231739642177046	38.0493178346824	5.73403116639051	0.0116176629375585	22.8800138174931	6.79979585074123	4.86887575990245	39.5587465257946	86.8112871312229	24.3406817812157	1.14875079960693	213.674704225126	113.418805421205	5.10527194272144	0.0498536769917745	96.6148555759979	18.4813183115502	106.400029135978	6.32741067875655	70.2117540510331	84.7239417029166	54.1551090526271	21.3463219085008	4.50250001986929	20.8561741198575	19.3430710802071	49.77941650454	0.301087709404438	3.91214452682211	1.08328459760095	1.57178549641649	5.37554750972152	103.238369948466	5.73292699215198	0.0708873532278018	26.431201420164	0.175301841707538	12.2345256284641	2.41553632028981	15.0360747389026	44.1424795886802	8.93437815977064	76.8298748266261	22.2835204771475	42.3438306494857	102.188887409452	14.3966445184428	76.9063202206779
GSM4046350	0.0460877216338247	0.0137258545598926	14.4775894072804	1.66915548847971	0.00921897996343631	19.9649059873859	3.09189684805049	3.47281421422564	21.2896376745883	48.0086076030051	21.5528658149945	0.773347246852541	193.352324435823	101.423328888896	4.88568685866996	0.0420027988840428	58.1246960663066	15.5394536278653	99.8780907714113	4.13396784049434	96.4778256285141	125.563628603882	44.5069974857453	16.424269890024	3.51159985970812	21.0123583928596	19.2830716097557	28.8556226369684	0.233444170440375	3.63616522641318	1.06023376418293	1.847622538422	4.35181569149495	119.966436756437	4.00513423162741	0.040752569463794	24.6842994785794	0.191480421814588	11.1123137569112	1.40306476716911	6.33615911431236	24.7462792211142	9.7011916475714	49.4009385890473	17.7500426829495	46.1239432657301	102.772016878204	10.1458477201022	43.2779319332326
GSM4046351	0.166349212997623	0.0185601463345154	47.3980813278092	6.21888888933963	0.0110584344252152	27.6144085029475	8.06274570225185	3.67272438889216	35.1795759438278	97.9066750894871	18.0872531363092	1.17391649823525	225.715177322903	99.1321532889398	5.8150136843326	0.0526762847860032	87.9884834210122	15.5601638232718	110.03309120481	6.93665331220918	177.363007097943	103.147391595894	51.4693814709698	19.5029985317508	6.44512601759585	12.3303748312361	19.3455928100204	30.0178281530793	0.201483301191025	3.98291629983764	0.868348440915271	1.90969365875826	4.22062662435259	153.659511637197	5.1251756622527	0.0660082109114615	23.264443107522	0.104869443791461	12.3348295668506	0.871001740527419	25.5364001354445	35.3051921325803	6.65613908812698	60.1041343011054	15.4260150616476	44.6126441159809	110.552977538899	14.9174563022574	83.3940393493216
GSM4046352	0.140403956396344	0.0250218100872645	18.0547250755602	4.74241032267908	0.0125060942146182	32.2234278477741	8.92690211154152	6.34611709440633	60.9482981468635	54.5690470473376	19.1808243525516	1.13310298039912	192.13293096415	63.5072854566715	8.07540625657759	0.0706256152609908	58.0433734980973	13.2772004741351	82.9263646522497	8.13719376658807	233.574769740555	106.301527016571	51.4820591829107	15.221775559964	13.1376589718459	14.5596885480402	19.9319128578576	50.2640570327286	0.24053451555099	5.92537296819542	0.708699984697984	4.70533143288338	4.24981801051403	93.0062235520222	5.33174961285879	0.0870964805537999	48.062349208124	0.110109535848924	22.2675392734516	2.59843530766166	17.6677772752493	69.136495032989	14.6073737550922	75.5712506862387	17.9855873427377	33.1298810910547	98.5418085890477	10.7931781371873	69.5994081519775
GSM4046353	0.0561880322907735	0.00487863087865952	21.3024773169775	2.03292501872841	0.00329610362708218	14.3071879111575	6.50865678020948	2.85389002665768	11.8363764805377	70.8322511331447	18.7716752207363	0.483475273893307	105.847215060187	81.7642353135343	4.34180521341534	0.0214260554576968	73.614330872585	12.2060013381164	101.545989952953	3.63861419290525	63.1283414400626	85.721624553378	48.4786701099978	23.3072183768363	1.73550177459284	10.062369231391	12.3256368784659	17.7780942648413	0.079657105218182	2.49514634170069	0.57575310833155	0.74505027385694	2.56944435791515	62.403594251613	2.09403047291469	0.00978497126834505	11.3451323374203	0.0388973156510637	8.25919591167581	0.606745885103483	10.316140748587	17.0395103806758	3.67635849774616	39.9661915958834	13.6684049477251	54.868065520438	63.5587558914182	9.66497107588925	58.0913096085654
GSM4046354	0.152938714105407	0.152894153949945	36.7871906199832	15.3867281171697	0.0458261182993699	30.4548810564977	4.5878128718788	4.51313815772546	83.3996351575466	96.086558744227	24.7484843563498	1.39810561998282	228.845964208653	97.6183055847947	6.72316668985563	0.0918516768925081	137.248759056539	15.5376311909428	93.7616714587733	16.5602871534407	103.730795442713	157.374570816563	73.3198645182769	18.692831438664	26.2874753826149	19.1647529182951	19.7206946932249	67.371656658363	0.204822806238042	5.14025683464021	0.967508650165328	2.7711497981443	4.39038770286166	253.527726749007	15.2040280822363	0.712791561465819	49.1515850985672	0.233011075096337	21.9302669776774	2.14471747320932	17.9282439908611	74.1056002242978	9.6581725067717	102.363206746231	25.3117984960875	46.5963115712843	119.258867008647	17.3127678198162	129.790574722275
GSM4046355	0.071790302098323	0.0129637780485034	17.4928134675373	4.06229665893929	0.00533995610812534	17.5905446142473	5.28166482468557	3.67944475046295	27.5761090060027	70.0719557709195	18.2147950977909	1.74889719489138	156.43184602464	68.1121442480353	4.57789583229002	0.0501161913926358	54.469310849057	13.2347526042101	96.8927320637878	6.43195615416182	34.0844777170645	61.4915146389582	52.3333950046123	17.3722502118706	5.46828031252452	11.4674406120649	15.8510183730569	26.7002583900867	0.241011687040859	3.3971719926053	0.488764597311585	2.27534303863937	3.76330889765845	63.326268469293	4.3774018704293	0.0312087968871998	25.3698470957887	0.0992742075981772	10.2796506321993	1.66973964215612	11.3624225972422	35.6342577281027	7.22188615593978	71.219843594517	13.4260400227828	34.3537645521796	72.838022962167	9.79835272045878	102.94056875336
GSM4046356	0.223230366623552	0.0691541042370694	56.0764425930961	11.152721180024	0.0235734983194003	24.8628102547408	13.6858370491076	4.37652238697715	52.5986032946166	111.292701478993	24.1423450302863	2.54763885089776	178.169436955695	76.9507351471469	7.16723047059154	0.110440575295237	109.750122662813	14.1875314948246	82.5239313232624	16.0770138281992	137.532879192166	138.215868505361	101.436515841938	17.1506455878504	26.0828316586314	14.4756797497226	17.8117461074474	72.7736375799519	0.234681213681596	4.94276202727295	0.856541237828149	2.12773982387346	6.12551952273077	178.73044723631	12.8431482410253	0.241073798826992	44.6944531140408	0.239765891329936	22.7196418356759	2.20387432927033	28.2838264044055	101.95603933823	12.7981384761726	122.644140948536	30.1254550151813	36.5495662952487	199.382044224938	16.5418337496886	99.748391579311
GSM4046357	0.0452487404635574	0.0199376439845476	13.7190450228505	2.78356063832602	0.0101378548564295	21.3970464744441	6.13002930361114	4.26935863228919	32.6324187720724	51.5430108356647	21.6336759625135	0.606866725328645	159.743641575394	95.6503667625169	4.36959973593371	0.0328835093782447	74.0808739190183	15.1441700974823	95.1024515308365	5.6428367155623	75.8921164409647	112.900192262061	40.5725590103422	22.6544923572183	7.40596033932189	19.7478155050088	15.5482485251652	22.7674542637426	0.162893398562904	3.14459831204076	0.871207430781879	0.822861675707474	2.88242017340049	74.0921563695004	2.91668987525406	0.0870801756368648	30.1479845063887	0.108200598085691	12.8474669707255	1.64278989004575	6.88498998306746	23.8542847549886	6.28536554085117	58.8181460322315	22.6262963095833	51.6811927884376	84.0065853474013	11.1892723969416	42.8687087149824
GSM4046358	0.0690528447630122	0.0300669450180708	13.3235736349327	5.02205682975742	0.0139082959706588	22.9128936114458	6.94755672823367	5.73282892990364	15.4497231271065	75.0905070037495	15.6313412265332	0.642678928261592	186.710461188864	77.5421389139363	8.04407660708284	0.0714126367096791	84.1595262939228	14.3456228916294	103.273775740109	8.27727050593055	95.3211683234145	188.477728936927	66.3383708994228	16.1378908620824	8.91715920658235	17.6826565153108	22.1894795809914	38.7006612413674	0.230545905871609	6.02327565869589	0.682146747158633	1.31369434834858	3.99724546880027	144.52576636068	1.90341023662078	0.129614678796229	28.8386316145529	0.138601760169568	13.817885632348	1.65920639087132	10.3915759337051	52.5657044625698	9.37343015706714	62.3526730191676	16.4622158577191	36.4134662668828	215.989959428354	9.45985402230819	65.7236841464777
GSM4046359	0.0866251544946504	0.0378686385565516	25.0762689242641	5.50902010978988	0.0130538361002555	37.181624982928	9.16180373170131	4.44339303453485	32.4884902445636	72.6112867060995	22.9807681546298	0.870662045565211	128.244281531741	70.3816444877242	13.0623380315419	0.0506812467903511	117.154810127719	12.5303533003654	88.5958359111271	8.12488328603635	72.2325760869553	101.952236810283	55.4040501041428	21.9598519675811	7.92383832887528	17.8817126529597	15.9354552675555	52.2003045235999	0.176214240554151	3.84840763438219	0.611997293835251	1.47315610950687	3.10627857406286	85.0769278958108	9.32214670421734	0.0773533665350518	19.7118213764595	0.100106357006084	14.286770143537	1.97464120995811	14.8986463281488	34.8586463509666	8.62123801313411	74.1235033802655	23.3206696003263	43.6187794634184	86.3363566849724	18.9869230524056	77.1215533477722
GSM4046360	0.0782738854750945	0.0271142199910964	17.8257020816656	7.9649324724032	0.0104280478996044	25.9115468214253	4.05485782027643	5.19540015491908	40.804409330444	81.079836051221	19.6835208908359	0.747862546969581	201.024325645151	72.6308321208169	6.41326328535606	0.0463111584718101	112.031993183381	12.5778906870404	91.778405977876	7.14043140825218	158.434522376972	145.476222469882	62.3782279610901	15.8833770256089	20.6357598848557	10.3729534023204	26.6320398719061	73.4894676351592	0.204513801661541	4.54621740280701	0.892412464502868	1.93704588964212	6.11346997312842	137.587118690311	6.33119132227739	0.0517361277047773	38.4382583655409	0.105803596789028	14.1383991034096	0.932598908329839	13.8442523326252	47.2228627440399	8.81749251988667	106.791007226624	14.0371647540668	63.1988913416139	94.5858900969401	12.9635583550847	115.95230452512
GSM4046361	0.0504943406710152	0.00999235626830716	12.7590681432727	1.87568041262445	0.00620001526057598	25.9248066551975	4.24087055967568	2.47303501965023	14.6448522578009	45.3549923442897	25.0685111346669	0.484631695030201	176.18554287685	89.0244240715636	4.94583212842058	0.0188226012749196	58.6434431730414	13.8343152029382	117.840952711483	3.85767596350281	75.092616308556	73.9799683810398	43.5325288977083	25.0528088037997	2.6868369051322	16.7872712572923	12.8665073541537	18.6749769786303	0.136229951871517	2.81116673118265	0.715850432423756	0.960869161711613	2.03941892143995	64.3361832544436	2.19414509588258	0.0246138137910916	15.0244114397752	0.0832968296731051	7.83799100464903	0.799726177024001	11.3162799811612	18.2472151095913	4.22818246386683	47.2353110373435	18.1846451736856	58.212770541989	38.9708790008041	14.3177273569744	57.6374679534399
GSM4046362	0.102887845777334	0.0408821876477528	35.4918342647874	6.22920100506526	0.0113760639338375	33.6307808306658	6.0685101966356	5.04255312340021	51.1940078122826	88.819017758851	21.1630396703325	1.13132573304625	150.688740127543	65.5052262180734	5.41000036820109	0.0426897736608545	70.4625185090547	11.3617105721646	74.7730854732433	8.30924210180276	74.8107649621622	115.550573804348	73.0823534055077	17.1459056437786	6.40222569799683	16.1687416089811	16.645688183895	44.5012778538412	0.224025859430352	3.18105214058243	0.747993835890398	1.20821361237926	4.23930297950301	114.987140650069	3.80333784750211	0.082689955982776	24.9974559176797	0.153965183735751	15.1168057635753	2.39305890594188	16.8562298291283	32.8739862831365	7.57970545877999	90.2814723129414	20.8094834102316	41.7593745628534	107.777033797634	15.2182755356826	79.6931767524678
GSM4046363	0.101008308719907	0.0735975941708726	36.2390700955358	8.23546036661045	0.0237626291637292	25.8748770657565	5.95911107793366	6.38316287743529	68.930286407257	74.0115440689465	20.4594682550093	1.85432504268569	159.106227391409	69.7876945210337	6.1043478946126	0.0695824926820133	114.263942781467	12.1790493309757	68.4886421929649	13.1450722093335	95.1065580199836	132.953169334974	65.7435521232246	16.2223012445496	12.2137410031082	13.2435676582408	20.8905254422683	79.0081701271205	0.263369800715547	5.15258664580777	0.91572986035547	3.29949706574247	4.56979234705272	264.473339081851	7.52576009114574	0.323536328792457	36.9770101967743	0.203970169485808	23.5792501869498	1.62604813665127	11.081516692146	70.1596532376807	13.7118526224675	103.0491633673	20.3443853772986	48.2748495472065	142.383613045954	13.0714882538136	68.1088916967099
GSM4046364	0.145423370143091	0.0341106407110175	43.107486537232	9.72463477934284	0.0180313363869861	42.2878175862112	7.90404180743468	5.60599280033738	58.201610440625	86.3152540930398	21.5218839791499	1.50146708765505	158.625652342381	79.3783968194051	10.5193967348207	0.0602649633874694	118.79677877807	12.4003977144597	87.7425871310688	10.9650287153808	269.214988182223	151.137369886996	71.0277335554987	18.0228493787713	12.1009793845243	14.5143140905376	22.8879840017668	60.6921332789632	0.216371756739798	4.44111540613124	0.686582738875382	2.60161865463427	4.86979485591945	183.682898919921	6.1052861842403	0.151438334791405	37.5173581212588	0.133273095404172	20.4974612710949	1.63963071497057	17.980585184763	75.8652069664044	12.0759465862503	102.151443774951	20.6879666898606	42.6944989080598	132.355126645577	19.4846055951622	94.1180184559456
GSM4046365	0.0424878098273441	0.0140997936403416	11.5636008054113	2.54852135720938	0.00515575216766592	17.4305083605733	3.63970789313718	2.60952634511169	18.7214224393892	39.4961427211545	21.9440518514401	0.97384292385575	159.291676282248	77.7162173062373	3.78395403706181	0.0215232379300279	56.5754856689038	13.3773884116579	101.042816873031	5.65472247302303	51.6489180888942	75.1328663117644	35.6303828499226	20.21117734909	2.9961397779158	14.4848451519682	14.7938943208035	25.7424551196223	0.0940345796610766	2.41885466140633	0.792148247569191	1.00302934716056	2.63990169593614	53.6034181288932	2.39035317303478	0.0261595683879919	18.0774512068186	0.0617148700172841	8.1836292034855	1.27905859538021	6.18835446121457	14.4404198063356	4.11403068709484	43.8115544221341	17.959146539528	50.1681542641685	59.5276749373967	11.1311144465752	44.0072309824951
GSM4046366	0.307849913277266	0.0230934578574961	36.9015142299029	10.1392247951974	0.0137058861315265	26.3609606396305	12.5345552823517	3.43086051243558	30.6983110880003	107.404718327213	24.8708387928095	0.769211069265315	282.59086194593	83.6153016439071	7.13461696542151	0.0417374792708089	99.9375117914172	13.7429766089233	109.07275544958	6.08643597033438	109.242606463599	70.6605438996439	39.7713770283477	20.1755924612318	15.2600970987219	13.0363867402311	18.172714429722	29.9320153915086	0.237402820497961	4.40181243605828	0.796736716184216	2.63553935553002	4.50490805057253	160.812161409227	4.67958715967936	0.0894085725407579	40.2606222227441	0.0930596762409451	15.7572394914116	1.20873365018719	45.5453474006425	68.9950158012313	6.20466279064349	53.8905527859429	18.6225728987967	47.2914253275507	102.385981673493	10.6048541987002	132.271641265176
GSM4046367	0.279701665433157	0.114518364401119	48.2679513877048	19.6467837988838	0.0356298303269262	30.0471914732844	39.3579767280127	7.45207378595405	71.6815948511658	98.8270356063902	20.3872784429093	2.66134003173834	259.44810842111	96.8076692167667	7.09994262502151	0.204870615839205	184.616392005024	15.6133458385928	97.5304341273654	23.4727474697771	204.990625578309	390.441039941617	79.6072661540197	20.5912946705459	34.2816808821804	19.2788186573174	59.5533245252639	90.8206248776983	0.503613802540949	9.52699137340991	1.08927776291562	2.60778451667272	10.7618810381402	113.396493759427	19.7580888153388	0.159261341401202	52.9327762226028	0.183945091074359	26.2414790138717	2.35092983491827	48.0725940144133	85.8646039377183	13.1170154173349	81.6959155575994	26.0418765629752	34.4423874986929	167.853194685055	16.8015478877805	128.055610677957
GSM4046368	0.065167152467035	0.0119094833793466	23.5852048422803	2.61160922510772	0.00544608226948073	17.6425105136275	9.32130001058015	2.99977796731895	26.1531356880536	66.8664390819902	22.5405574389864	1.0815949824258	118.753238203331	72.2689639357243	4.19035244922624	0.0320434409057864	47.8015219830179	11.6160093189093	93.9178581893408	5.30977513880374	51.197025108782	54.0581071627782	52.3362878862137	18.6008650191051	1.74722730905463	14.3650536116972	16.4494408177913	26.0441883162264	0.184347601499925	3.08869685761628	0.538794493735597	1.48108199079997	2.01940132060238	45.7581404052787	2.18079980906473	0.0304724650012949	13.2401232702182	0.088991468624696	9.69047447256943	0.998616418602147	9.12878919148686	22.4975135958085	6.14088382457807	54.6600558770439	16.9078535471372	40.4510803719913	65.4293325151395	9.33717610779549	66.0968907797714
GSM4046369	0.0265210192874002	0.0100307539622191	9.09253945750859	1.64282123521243	0.00748733604187451	19.4397079087713	5.16838386137713	2.51090272709367	17.2047511200903	59.5733044948387	14.4211189749771	0.749553582224398	204.229935755745	78.7915055122105	4.07891982476015	0.045340396183959	53.6626223017586	13.1512699541385	112.120696984547	4.13624536436656	83.9472338072372	89.8147701066634	28.4218238073717	17.3190884251083	2.61514864521806	11.0588989739222	17.2322866814446	13.7366194159609	0.17632401600952	4.21189197115871	0.613184258015904	1.45717053221899	2.45676543395846	29.1391522797973	5.83085272388726	0.0229140808061862	17.493617206863	0.0653933933092421	7.55928606403667	0.569568398083144	4.02779575145566	16.8874513152032	4.1203769995344	46.7843545550591	12.1161627079244	52.0206225792341	70.6798174727526	8.66242455526547	32.4125164283733
GSM4046370	0.147849637175302	0.0488205015278659	27.1735011978251	9.38602907398524	0.0238240088011994	31.378519609148	8.97341606090992	6.05997828452802	45.9433533427803	77.3063366595937	24.6294161600214	2.03243784544395	191.96264880806	94.1197817460921	10.247526330921	0.0829126345174552	154.583526581575	15.3595415946432	80.1678555392745	13.163872580865	258.487785011777	188.134634254063	51.2555139833545	18.5027048278239	18.0999197800968	19.2035040297405	32.6212185131545	81.6615937579421	0.242657457442483	5.82376400129342	1.07090920915592	2.97172390545442	6.05168223447618	229.401319803014	10.0725694235669	0.174367866722234	37.6748678756436	0.13414665607144	18.2033039011373	1.69658187261939	17.0984372622893	73.3680791211952	16.9937040829985	96.6076345410723	27.3537581118155	54.438009974317	117.992250541217	19.0169599304897	73.7558031786618
GSM4046371	0.0728627016118787	0.0285852703687523	24.9309281035729	6.03388346517916	0.00935788998857217	26.5358617676431	7.48950636210192	4.0629840452488	35.0471329609276	70.6219298585373	20.939836844456	1.20255984137732	168.744009635036	66.2975678292501	6.307919734663	0.0396435815627536	59.3703246217278	12.5478650259248	90.5622900809878	10.3751549160979	65.8655867451797	65.8046969468332	62.6033528603758	18.4681599113347	3.96195158601365	17.3051131977784	16.2317492639917	38.3543962217188	0.217074001409504	3.6491116439693	0.736315559303376	1.40656616081144	2.59815010642592	101.738850134815	4.3420101505724	0.0691087546508542	20.9212090121392	0.108584156275191	13.7796679886833	1.66177081030677	10.447085068254	35.927416697531	7.75639007491207	54.9800435145183	19.0014277808493	34.8062921665793	72.6343388849248	15.2545757476378	53.6768308349561
GSM4046372	0.0960457553026502	0.0333595840103594	35.8913393803784	4.51520557711335	0.0122012782738279	19.094965701467	4.01435618637697	3.86455681193335	48.8497818388031	80.6166648616667	27.2392596087043	1.55644165145597	148.505604341019	86.2556689444131	5.81989120755278	0.0698264734948897	100.511789433691	13.4847098512502	74.7197305951313	7.77422246644645	72.4019266593719	134.991947648342	90.2746821281221	20.2927967471214	7.92249782895712	17.1915032471198	17.2312215991192	31.3880979830976	0.102743591019344	2.33732606320425	0.855560769988512	1.29489787636793	5.41480366464617	135.745271603389	5.86790836246606	0.062967971168624	23.7013166873276	0.12904427213739	17.0011358303098	1.79985843543171	13.0571262414886	49.5936247612546	8.54455266621412	154.379641032444	24.8983963882605	45.1672420362236	131.042272471599	14.7530555661878	94.3872204694999
GSM4046373	0.0589046213685252	0.012309713122515	19.6818311586302	3.03900314370254	0.00513612034370777	24.920832728333	9.04643933200841	2.62268542525731	17.7862489822159	46.1326407942063	19.0268084745267	0.693713823202486	120.114426062656	68.6310588180068	6.0269355764108	0.0267589721538042	56.9927145990903	11.041563543116	99.5325541634564	5.86611934404532	33.5523410396326	55.0804718837218	60.1950939138016	19.9527920446988	1.81063347148726	15.9924051053629	15.4527193920149	30.4595335583933	0.195009002299725	3.2382260264207	0.563690958533207	0.88279112027395	2.22637613072079	47.3876864688567	3.43358048071754	0.0207923697928287	11.660194989308	0.107465099782679	10.122133468655	1.09260195406631	8.64278302873706	21.7509061150334	5.69953193073808	47.4083480907087	15.8823910955325	39.2418028657134	82.1324215782467	11.080330649225	44.1758573332923
GSM4046374	0.0443997542408095	0.0166182231235741	16.5095861093082	3.32757432719225	0.00670769810577523	23.563518644445	3.98018917497517	3.37471052728297	20.9562994709278	48.4604826379871	22.3217893792197	0.907564446316965	148.693192932469	89.7063989215494	5.51623992928085	0.0332344434399178	65.4387258880458	14.4380076205995	110.685693205966	7.12126210484031	43.1284844262601	64.2479628215471	54.077826495161	23.3646694252964	2.72215677164538	17.2195265074371	15.8233736088404	26.994752848369	0.12037475625697	2.87896456238407	0.770957927439546	1.30095937236367	2.76011419217655	48.7834640044345	2.71952635160835	0.0346343003440213	16.6949860868812	0.0680376915876298	8.6546189458087	1.37882096129817	7.19392381367945	18.6035465810584	5.49033912680054	55.5726310581476	19.8434996152131	40.5956620515395	53.3420725044949	16.2862936653578	49.9416391632033
GSM4046375	0.0579276036148195	0.00586230278914075	12.3418233425258	2.77924350650765	0.00459582093547584	17.434829294758	14.1078589817095	2.78260699780611	30.8236727471488	49.5295758229623	18.6232606185905	1.29010716851632	190.871453249926	91.3963751813118	4.13833186772679	0.0390563431373177	87.4769211594694	14.2105018176558	94.9592793834224	5.2318863979352	106.074537146934	86.425615211633	39.6127723165875	18.966768887729	7.39639725714228	16.3002097820493	22.9292426850526	16.0158312024306	0.224663229103121	3.67191392499885	0.681957655623405	1.78559796070118	3.31990493810508	26.1222761678049	4.68089056600897	0.0173046389790849	25.5174509449212	0.0751413045616061	10.1803727963055	1.56113123298647	7.23729044497238	19.5995144875732	9.68042176794944	47.4762390482778	17.1515846108641	45.7340817729272	75.1839763685571	8.36193982271354	58.1983636022251
GSM4046376	0.0506445756407329	0.0195595268972618	17.8648727787636	2.57769066046595	0.0162794813942434	28.4650021182562	6.43067691566482	6.32474596159621	43.5703066257905	70.793628141063	22.763057945409	0.583063991337788	239.646049736401	112.80990084144	5.37542787925233	0.0554111822403642	87.7700599738015	15.3268396248956	98.2083033920677	4.57799443053422	218.882364259366	111.960664616257	50.6379321350947	21.8457611089459	13.096384823516	13.3205151754316	37.9077927462367	30.4950745311028	0.192406112892064	6.831933950412	1.03057720184158	1.54014770626327	2.93997543237784	79.9030640890473	5.12442227391774	0.0923248607459816	29.4919685360699	0.100444898711135	16.1506851701632	0.832068669291288	8.39482287590678	16.6428832448411	14.0316917060669	54.4951207410911	14.7573787139878	73.2583820490721	69.9327370139477	12.4388686886173	50.4003996160379
GSM4046377	0.296892462191977	0.103063896316202	40.4755465751391	14.0662745503197	0.0321387116559135	25.3308111204434	4.43299005616857	6.22133784181923	43.5976819259312	80.9410564157441	29.6135468747232	1.14615671896146	421.752470646462	118.419531008089	5.89847397806289	0.0437885470365796	121.132485170999	21.4095396293527	112.255886461698	10.2325537363755	209.881796749757	255.974169929836	55.2145511382331	23.0690409694297	19.7336904395395	32.3308426702433	21.9381765776795	81.6697221044731	0.301513535612491	5.25585072835429	1.33989751847126	1.91055967531874	8.22428144085397	599.545240127462	8.04703642647771	0.210830924736505	38.5666134701275	0.23112538423136	23.0850672953628	2.77814272161137	31.8786039100305	166.237572255932	9.92908812679578	120.544632112448	29.1301879055069	65.5190776240032	128.840426969808	13.6583649492571	106.117328837443
GSM4046378	0.0694991301947719	0.0135307662218049	29.6421411376997	5.4105067775007	0.00670265848568946	22.282039292932	11.712001571209	3.55328996252046	28.3862241802244	98.5180198693257	14.9405268103979	0.493209977283606	112.138377648071	65.8347814614255	4.20437751157543	0.0390042176742165	85.1537207020643	11.2080781435515	85.8973604119454	4.19221165422219	55.6496610146282	67.0860077472963	66.3087423215217	16.8844172037937	1.96616793017431	11.9610186312386	11.8796347396116	26.3446749845336	0.189970047058164	3.63061449036866	0.535914588920516	0.96330400562334	2.91851065505679	59.9178451178788	4.03028938698081	0.0396839206515285	13.5337972076659	0.133490204763787	10.2090172694351	1.69969888688683	12.5374481194105	28.5836262240042	6.1796492517374	82.1692710129416	14.2614233225187	34.2890028938795	56.3008850345708	11.3758035112558	80.9774538520551
GSM4046379	0.0428579297589507	0.00980997150520908	11.1610569130824	2.32848726015105	0.00623940759497832	17.8067310491034	8.24807827472067	2.65355048152612	26.0517640682071	53.7033498393621	18.2033536962042	0.640783142199386	162.723037484187	104.052042177273	4.42118827666832	0.0357659052680891	108.626740904368	12.6991958583411	74.6366625766913	5.25433060786756	63.706315399381	131.734705254258	58.8227758599357	19.9682805153309	7.11745251192579	12.8797021653133	18.9984936767107	20.0296968846248	0.128733716643302	3.03354097954695	0.768366912659508	1.29628771705976	4.1752849846894	49.1367395197071	4.77325854977557	0.0216742319541943	19.8305973767205	0.0643940843129856	8.38894276164301	0.553406374189572	5.95464035106099	19.7004108353204	8.04909316537955	64.5824294550162	18.5064529067704	52.3489787591737	76.0147343130207	11.9783730014208	45.8462413428462
GSM4046380	0.0740945334569728	0.0153387813046398	30.2395439456436	7.04753797813785	0.00787954483736278	23.3645238625525	7.77870185350816	4.99543159443451	23.878077217978	90.8458062461596	20.0350427546735	1.2623679760039	141.40889959823	71.8775714279917	9.35220626884288	0.0478011608346386	63.0083654264121	13.1049360641844	117.528341173012	6.68177623850076	63.0472397340966	81.2329530616626	60.8012957333805	23.3600860354102	4.46483220262827	9.59226031500378	15.9628021297864	37.6393422239804	0.13404088514002	4.24603757197158	0.487142986942011	2.26317095635796	2.5424119370507	88.6751204619404	5.05412626920685	0.0458255256326895	30.8806185134417	0.0898247147082928	11.6130460164748	1.66798112013489	12.5983361337653	34.7731381320228	5.62263794735079	58.1752098272893	18.3054036467486	35.225697545453	108.797219898724	15.6685614363633	102.245173318327
GSM4046381	0.0722632190700612	0.0290452504180302	24.3663692209665	4.30520518029274	0.0123710990775143	28.7887026224069	5.99237540399325	4.55365046216795	48.3173195901863	68.4680659326925	30.3959050268962	0.951647375475418	169.25539805564	80.9625502984783	8.32387804729154	0.0385392416090772	99.3806593236874	13.4076776544387	85.4808366780689	6.55620903167182	159.70392291348	123.656313704308	51.9024998174647	19.92847336693	9.19982304290068	16.4624285744071	21.3066481230194	52.0780396309976	0.181709073634117	3.68188382717791	0.958084262782753	2.49429797881001	4.43013975709704	131.354115096276	4.57987941727891	0.0659565116263812	33.06092500944	0.119259204017758	19.7100978123595	1.61185674091359	9.46421828659834	51.8839339816121	9.39799627510752	93.568167936823	25.7537812068846	53.6091478163769	104.737951990094	15.3103522684236	61.1361176971476
GSM4046382	0.0498044427458948	0.01430283342784	17.565374319956	2.47572316019955	0.00519700115128481	16.2113504934622	4.3649560472267	3.16459841524144	17.1760166268093	51.9594132101618	15.326938973508	0.585046635901126	125.706657220349	61.4616669798934	4.43731852894889	0.0239001282451624	40.4925763790895	10.803976091132	99.797777187106	4.52764740311271	47.0326066023989	53.6414148968902	44.9539950283778	18.8718910891078	1.46475435182305	11.7326132547648	10.9450095415828	23.0385116922939	0.148012389769207	2.77159165286751	0.521601060976228	0.541180702337641	1.98430703150128	40.0191036749315	3.30152011280532	0.0266510317659032	10.803395497809	0.0604861152619179	6.30238096121598	1.0996748891	8.03911645064819	16.2447429856546	4.60816799113855	40.5461741918585	13.4816720349988	34.7567946984101	64.7576630416198	8.39842351425201	45.1681469921612
GSM4046383	0.327024441875734	0.0255165438694629	32.5587129656665	8.81830454263553	0.0117103597440651	24.4655077935925	14.0577027974825	5.16069335541253	44.3127240028895	109.176005175377	21.3290756825775	1.26636947876654	152.551902974126	82.764554532662	7.30477719015458	0.079662208424159	125.299680591508	12.901608731807	89.3084195260464	6.62718005390873	270.905614929238	144.801828583595	62.5562839501516	18.9642592262368	11.839895594662	9.45025635156567	24.9664327629553	50.7039317736504	0.216718323818021	5.41668406598155	0.681667672145338	3.45151505903484	4.43785948162872	154.076102687062	7.74795645756033	0.0825093980576439	32.1183461850693	0.119919376248594	17.1287363542623	1.10344153302117	33.5830287048609	98.8062543062479	15.2649433225588	67.4999539941683	17.2401958712195	46.6651478531333	133.096912999607	12.6514462723329	120.794207776048
GSM4046384	0.0750310865911373	0.0250259940165614	17.3753664958395	4.06500735852436	0.0119681025842819	26.5520623939584	5.50585930041668	4.6489437176183	36.6176426024176	67.8259944247127	21.7782189724305	0.562114551178493	143.758335283332	70.1781574431115	6.05121557593497	0.0430048873831363	93.355392891988	12.3158170036249	80.5622465970386	5.85123383083047	108.384614750867	128.910446818138	42.3727085442881	14.7598420567441	8.38744587026088	16.9060338964321	22.7020115225099	35.6891386170422	0.215771748914382	4.43921794410123	0.877172125390512	1.80844130279237	4.84173303623302	84.8730692952319	2.62539700608224	0.088021620839059	27.9820072672842	0.159851270569765	14.8346134156952	1.97685236290766	10.6558228710194	36.6663149018747	9.51282317703827	84.2391303779584	23.4547018277823	43.9698219374626	103.135899741055	10.565892880782	59.903377960474
GSM4046385	0.06036885727828	0.0143379083587482	21.6872794912984	3.5981863261913	0.00832846849835087	25.1042894217426	6.48578143485743	4.92413734504115	31.9487145229446	82.3874952192927	16.1078691065943	0.787650404984897	139.167354313452	57.258373636336	5.83254851518679	0.0544100513298397	101.501950580163	9.84469035507193	88.2862659813468	4.91630815034994	403.800289871027	164.081182135436	50.205303880231	17.3447269994289	4.71625287646965	7.55013180327259	26.5378957901491	27.2375238485966	0.081058071997472	3.51341655766973	0.528922693035268	1.67144564654645	3.59238643252695	54.3983036740628	4.32474440660994	0.0512987569623748	24.8239639413019	0.0408909663042339	13.3087678453545	0.8024099491165	8.06622040894167	39.2404062976873	6.48310978248695	60.9635501349088	12.6097965711676	45.3454596266852	143.916875642637	12.624944503503	62.1549974451202
GSM4046386	0.115322850898274	0.00832212119086215	33.2780602967089	2.71907547166403	0.00503860633192908	22.4175880840048	7.59789220994592	2.5602373300576	25.0779040539665	81.7979756538063	24.7922160693746	1.09931332908258	134.978390690534	91.4212166940293	5.03940527985847	0.0401238643306874	95.6031484109256	13.4169748136205	99.7141842893684	5.73411172025292	105.540783040392	90.2895352063245	95.3973486615768	19.0765750899212	3.39467549812835	10.1712343513866	20.5586018783172	36.8606487342315	0.123478701935025	3.25940678803816	0.837886678959633	1.22290950821543	5.01265136350487	88.7222186597009	5.90394491451279	0.017692117163705	12.5813372879246	0.122500683828395	8.54998010919823	0.608481625520022	10.5335793292833	32.6119758005197	7.6436288496779	82.7841467493168	19.0760216757915	52.9617939100607	107.753291688429	14.1692542970633	73.8444953401874
GSM4046387	0.0606132420339643	0.0190786459694874	12.2755014304614	3.65539214685014	0.0104486692305919	25.7979210230233	3.41140690090314	5.46702611255125	36.953030338127	50.018578835674	19.089400846121	0.803214755018947	110.196052334697	73.7948995586238	5.17484133613634	0.0328561684440749	87.6232091484096	11.9307476358967	73.9841342625928	7.95523687291066	132.422217315016	159.100899506637	55.3536404250712	15.2256457067761	5.36937210282601	17.282439675738	32.6043242217633	42.1500810058249	0.225605514163088	5.27827429261505	0.849290172476337	0.702514501634237	5.35542982299967	113.435836002094	4.26142332784785	0.0508617670204563	23.9958245980817	0.159820526928885	14.9118428390573	1.52639288935316	9.10398386681775	55.9772880037564	8.05145908970257	96.0833644256656	18.8751604055005	59.5668376291937	151.659414687672	11.3609843366633	56.1235139034614
GSM4046388	0.077184904657586	0.0203490617754972	27.2473232933804	4.51165675620461	0.0107575144694552	33.5541908128847	7.05302253988264	4.80334193339696	39.2129210954154	76.3557770075336	23.4167113172083	0.833492908947854	148.853693354597	77.0584983867064	6.26303499785413	0.0450610476142214	119.415015845128	10.4391048150599	78.2208489880276	6.61438764687161	138.641096642415	136.597355126371	57.2558015829228	17.5937955491525	8.59774217068192	9.44032111975741	21.600018763337	46.4035956987239	0.162983101310178	3.53260853141849	0.725552491302582	2.86883720064599	3.88437081614384	105.418539843401	2.63653281100515	0.0572177353257461	25.2077855027251	0.10025483979143	16.7228735216536	0.867024722172031	10.1218017663	36.6326145321186	12.9303766115171	72.3534273641526	17.0263959466815	55.2072249844544	108.601279276869	13.8643970652578	59.1337439194702
GSM4046389	0.0413963215315808	0.00778681377842197	12.6210200326313	2.22663907301746	0.00417865366969646	17.091073803792	10.7066578533055	2.92999092072654	17.1184546344721	44.8372285292846	16.9962889306739	0.721955008440659	135.468585795925	64.2835278956625	5.49652339923446	0.0283104153719811	43.9969305578855	11.2712054908094	87.1056122791167	4.31434479585999	63.7563214472596	77.2073187543119	47.6528053033463	17.536740996515	2.80560979375416	11.7187919879906	14.8037117477503	21.9612323012179	0.146260926234549	3.90241148693531	0.526601794438828	0.825018254689711	2.81930539906007	38.7250481296926	5.54709117077854	0.0137223204067284	14.2330397889263	0.0722695379054379	8.707795699316	1.25130868810844	7.29214775701943	21.7947472962636	6.79236240666072	44.5909367392641	14.9554915061205	37.2943923352126	72.2761077733223	11.1118701052677	53.9652352062621
GSM4046390	0.0387247512112438	0.0072423992814837	20.2703336272971	2.19238354569789	0.00356455778270772	17.9307360261145	6.57045551504299	2.74947852216744	21.0074806851915	47.2378326793547	14.9041003040175	0.625472500371933	92.9440580777338	57.5701793805419	3.40328109181392	0.031826715212642	40.3277545404287	8.58597198976546	72.1957153735149	3.598193423384	20.4514153608996	52.0298430024887	43.8621336294781	15.5357642221181	1.1859637053811	9.45428466232914	11.0354152413852	20.1257377345935	0.143141698334203	2.66896440809207	0.46097853858561	0.793770655145566	1.99012681837356	34.3219836278387	3.06195355545427	0.0129585026773026	9.87792730131004	0.102499433518818	6.57915534910272	1.03665273930063	6.13559733174866	15.479340569771	5.0650987077833	57.308635625547	14.8038828751389	35.2872802638392	58.8796413031533	9.84672642875571	33.6595656321297
GSM4046391	0.107197062618328	0.0389068800849101	29.2014861051205	6.13754919268779	0.0160555916287819	35.2055044336387	7.8611799761777	4.34268837001209	28.9486171940388	60.9711437950484	22.9220275700991	0.828978520687437	150.895113410792	81.450360389506	9.15356331413908	0.0359318746346227	80.2674672744776	14.2881193694983	111.771624807099	7.23228168073873	72.7368684405968	83.1992554222861	47.2251244776418	22.4854886271202	9.12554673071256	21.9015400331358	18.6297288471781	39.8251521178004	0.203282860942798	4.19432665657113	0.610635538666389	1.48412493139878	3.03854509050751	110.058331939073	4.70724560863846	0.11078495824899	25.2225458181876	0.136272588388405	13.3398786127923	1.61040712162174	18.2855535856688	36.6564315823836	7.22671738664075	60.2437263173363	19.958213275201	51.1115473979934	65.4226571358359	15.9896932370809	67.9364871515317
GSM4046392	0.215675740372515	0.0233482142923473	30.4517577563815	12.0942075106107	0.0167957255025969	34.6287905915064	9.53267786358926	4.70418202478786	36.7170999657814	138.655184101644	16.3960431907439	1.57377994475214	180.041565800733	97.3588797404701	9.99228436192745	0.0794137300122761	175.981405507846	11.8030418788195	89.3606126444198	10.7912210837902	119.629321852672	247.307059095959	88.6764327088168	22.5704975320288	17.5108456941911	17.9436470010075	22.612011553994	41.423086776568	0.231538784317629	4.63923028296097	0.8661719330249	3.2826891232008	5.52274495861503	297.688750255671	9.80085793933579	0.0527489933525644	28.9568971545446	0.162612747523241	18.5083724341618	0.779010725398117	26.2639069934322	62.5018865350087	15.5866153107787	110.292691527752	15.0879331023589	60.8567030464478	65.8093443741451	21.1452983792336	89.1738284752422
GSM4046393	0.0630800720584844	0.0298208207766504	22.7787361680152	5.09261003483045	0.0126109751486638	26.7593533146045	4.51318648261385	4.02258782775923	54.4325079634248	64.9433689391763	26.9623719149857	0.68481225363875	219.206355035184	91.9114350698461	5.27037658674241	0.0309933770682051	74.4751259455229	12.2345834689076	86.6163170963526	6.81412532551105	90.8758723338177	108.214649111977	52.8370604397929	17.6670205087445	5.21821358387372	15.1758567067803	23.508639407607	36.2462434211933	0.235945044191715	3.29732151479492	0.985222595939668	1.27836608664783	4.19491261880301	99.5874049537558	3.66734884610581	0.0841623399825509	26.4484258329665	0.145104523037984	15.6735963071666	0.940643020285254	8.88251896710601	33.7003618944238	5.88951337242374	78.9662406075673	19.8393936943072	59.4874516208122	117.725430162183	11.1707152397977	52.5097963626214
GSM4046394	0.0626722179470668	0.0176500290477226	23.4724980467048	3.85409296987388	0.00804861138216011	21.9105994909174	5.0522919091544	3.6011623428626	26.620324169182	65.2147921924099	18.5083235021308	0.927481835107943	129.584931148246	67.9013865691917	5.54679150722651	0.0419070630987399	50.4214274338227	10.8122286578169	79.3775863669412	6.40105263041968	38.1578187939608	67.7817318524638	56.5923522791412	17.8075652689887	2.95504498887481	12.87546619226	15.3633719916948	31.0117320380102	0.236249284479394	3.92192533614934	0.666969188482733	1.15026468860875	2.62322232146927	87.3317806547426	7.21846895363778	0.0471738677447527	15.1540388780965	0.0936559667291846	8.57685989631488	0.964475149492775	11.9487372490689	20.7542278320647	7.64372208670021	53.6428583230166	15.4779008235253	43.669139231143	65.7639821408455	11.2767426343261	54.216132274036
GSM4046395	0.0735330049155383	0.0130826728720346	18.7809198366654	3.52919759184205	0.0077827916597094	22.4104766263175	8.79307187890167	5.78540107899677	33.2303912066694	95.0101441403211	20.9424917172679	0.683402058783779	170.91882619979	65.1663386665008	6.59014893715078	0.0564740346504302	97.8541176010522	11.0119969958984	99.8730039511705	3.92741329141623	161.733498567292	135.186384643795	43.8914947275402	18.8682097248842	3.47070390076123	9.40489875534577	34.3645399425409	26.4696403215608	0.11362789980035	5.58688359596416	0.82088441430078	1.33546687028842	3.6144405362596	41.7076290905489	3.74371199421119	0.0467248940741436	22.0151227131713	0.0579729404831867	16.4581434700653	1.00883038719375	14.7167752192956	45.6802742848028	8.05158368287205	72.5356090319807	17.3465969646426	58.3891109142808	141.702546917864	12.881924308434	64.8499814304813
GSM4046396	0.152453803915424	0.0214478716042968	26.0914569350876	5.88908695876024	0.0114207974436103	24.9550476772214	11.4607886753552	3.86505468390115	45.7873600389274	62.347277111797	21.0659165063628	1.38856139438909	161.47996990651	71.6156005329416	6.15666843576327	0.0412776342573992	91.3580073595572	11.3832888352639	75.1147800997532	8.39160914883084	91.6356138766999	176.796386785661	44.4135853534684	17.7825787443192	11.2494301661374	14.0936327028319	16.7514787310871	44.6426936064086	0.15739675281722	3.87980284466803	0.903216790518941	2.53132297309669	6.09383369802052	144.764688827206	4.48036207719875	0.0668249764768889	30.2095166988797	0.120508793931872	16.5203208472787	1.11001764828825	20.3489910077571	76.6115231142978	8.46437746393237	88.6602950589103	18.8686818851385	56.5913605196898	151.071302865848	11.7501186503713	75.5418814897045
GSM4046397	0.101365659297918	0.100358956733794	38.8864413664752	9.26618555814895	0.0494060846193858	45.9529092830975	9.09280386618455	5.3768180519796	66.887345739922	98.4446190875137	32.4980333624364	1.58452205873397	202.945354702592	79.4578752494366	13.3289966708646	0.0669053416226774	159.292109293388	12.9947101392118	82.3982553604389	13.2901035459112	212.629714094755	149.613464933045	88.2066189224452	21.9003100251072	18.2530226585572	18.9563021163536	39.1446526167778	80.1460065909782	0.269440777883434	6.91270909334719	0.886769604129882	1.54899493642474	5.39581025312383	186.946978238143	7.54241715182639	0.353707938047596	41.8171289733802	0.158525369803654	29.1559852974376	1.49329988770199	19.2713729294735	70.3232922129237	10.9856650359279	112.803633692614	22.8342386667176	61.3241159832442	105.610908181736	22.2300043249417	77.2183345920509
GSM4046398	0.0672620177324088	0.017840497189783	29.0261132348197	4.75397851734719	0.00677067513017223	28.8273765826405	6.27553880614946	3.60696703976007	34.7575796578618	58.2244184683488	23.4942906474362	1.05391258035668	146.94114706119	76.2210185046313	5.65864294753327	0.0281265223993292	54.4296469512673	12.4532405590566	78.2104248808656	6.35688884135692	48.3640890039854	62.4453505633664	58.7280239053112	18.6897165808987	2.51321120980119	16.3995240818095	17.4420767443761	41.8642944002797	0.267136860629923	3.91934310203574	0.874510858095728	1.18781707125571	2.62785401458765	113.957485170505	4.5787893728207	0.0444524208689241	14.8828759663235	0.126705052058925	11.6765287346593	1.06143471285293	11.5752546087729	30.0243478092585	5.67675493241576	67.5401254148602	20.3876868458236	52.7047291373439	55.6373702788859	14.2555072872815	58.8726138821114
GSM4046399	0.169449092108571	0.0119600094048508	32.9966172855728	7.38166397725801	0.00805357280106614	17.8064455807734	11.3636738395692	3.12131566111718	29.466504812068	96.384900449568	19.6697593154655	1.74912719890297	164.766908424561	74.1550102656761	6.77795246055714	0.0452018796477373	126.366466103733	12.7145324581875	92.8528255483902	6.67637896557161	126.806231251743	138.429766259033	60.603626265738	17.7624869680766	5.71343206647895	8.42938881717871	17.6306350146067	41.8489346474441	0.149940104194071	4.18137446354586	0.683536736441562	2.1388592495043	6.15010195263419	120.226973739477	9.59100290057176	0.0314491183359676	25.6247430923219	0.098216391991434	15.4954980512029	1.12813300817307	23.5494273158569	80.9102409347308	6.27431451939773	89.7031739805267	15.6236703132658	49.4327300448372	131.511629873351	12.5674517778017	97.8227740259162
GSM4046400	0.0312309665038407	0.00928139224027982	9.69053933092916	1.57706461462966	0.00476694429888028	18.5930930908435	1.79317605384318	2.70828299114729	28.1369930947627	47.966638087868	14.9855821289303	0.533184688739496	159.085228837555	78.2822691160874	2.99815104103374	0.0363581125846905	56.4900534015934	10.7662809890495	86.639252285778	4.14838075828812	171.001759160094	201.16378511586	39.4556778793674	14.3384064239209	1.68649831168919	16.693661338526	29.3902182146826	14.1560598150208	0.153052246393434	3.91501540727475	0.852417117829428	0.919892454119724	4.7104586193928	65.7754465777232	3.63732664088997	0.0285376084866897	18.7175844476709	0.124463370187587	9.87628545856354	0.949715366436367	4.42126872713321	25.5607003106434	5.38204484528088	70.3985671476527	14.8214418929574	55.4424234741619	131.943922994001	7.38838973909315	56.9167430869124
GSM4046401	0.0914421086712772	0.0253147336322703	35.2186907874695	17.9361039802237	0.011991791653913	38.3129930601064	3.01245151387074	3.27722203670741	66.2353266570303	82.4018410881902	23.208996864964	2.21204735191366	205.291454963245	102.856759819174	7.68923795956776	0.169401951386933	97.1653859268067	16.2966189056642	80.6499549991528	8.53011878890727	240.315371476191	198.16426513897	115.829987106196	19.4578960839096	26.6708733314405	20.1982225427358	27.9094942524476	70.2620987570703	0.338902103876619	5.52855791598016	1.16836707023828	1.92627797079647	7.49932816467424	420.766443938473	11.0459577115193	0.0365363845283065	46.6659579520776	0.314841972113769	28.2298845171641	1.91272058722398	22.5124535186511	84.9737668343554	12.5875713850929	94.2022102222776	24.514876118678	63.1147088052101	112.911754556854	21.6766313983696	166.283290160919
GSM4046402	0.0778003908946415	0.0191860533360369	20.9899666229038	5.9923071432478	0.00613964729714804	19.7878309389892	5.01793148085932	3.30529350551085	34.2912304715785	60.9686915523007	24.2006965676463	0.925081165871167	156.14141332133	59.8238179661796	4.28150547843562	0.0364434878353466	68.7984205815555	10.8413554960798	77.737871359844	5.86523350494852	51.8914105750099	68.1288406921233	50.4838068567976	15.895953725522	2.76344421387426	13.0206275633573	13.2188940500246	38.8312921652984	0.22947742023986	3.74378836980218	0.734398205639953	1.4334554897258	2.94243538955364	125.903444914027	3.93516569596713	0.0540711508517633	15.451822483744	0.101571094981036	14.221118900713	1.46848170663676	13.4997415435046	40.9894855020779	6.79004828130317	65.7417981917961	19.7915378267069	44.398018933101	47.6373225668026	10.7959564180924	88.3059730939216
GSM4046403	0.159554947060598	0.0213766209792736	28.4407262605905	6.90511271153965	0.0133785021827417	31.6751731775479	5.97302796331868	4.97512722422869	49.4287804709594	73.5044041943801	17.3433190862391	2.31244920427045	235.179188884918	77.4479929527135	5.7520416337713	0.0603148542923691	109.344017432592	10.6943797709867	81.2756671795966	8.90528486647679	228.02388028638	199.384712384947	53.7407915314855	14.2728568960795	8.73020392167457	13.0095484948469	39.59584528175	48.4033518681512	0.323890153766139	5.70473679802277	0.88604183328579	3.63957455791229	4.74234114428108	301.143807695251	10.430369189875	0.0439037103593055	30.8087367143679	0.130389204768182	15.8793161368627	0.948256468615012	17.6861098031003	90.2109590136226	9.79295363855253	59.3028814612465	14.4737252045551	55.1072279718553	117.035421982996	13.7016878127166	62.9333422813358
GSM4046404	0.0939636923083849	0.0276274800897396	40.4047129713106	8.16190796090312	0.0114071116006952	31.08166546434	5.36407061913159	3.98044729117497	39.5134616014981	81.3833118301782	27.62927872439	0.883157932460718	213.189931153104	87.465828624705	5.96935872792459	0.0386765533300127	91.3073649552961	13.7166375265168	97.1003139937855	6.53051510898567	123.786537471802	82.0184044375736	61.0318035799508	20.8245434651668	5.07362445117445	14.9049897804692	18.5400568023065	38.7114306235978	0.224036645853139	4.18733498679691	0.848614110914114	1.39180611803768	3.30665463827957	190.833316831751	5.16287342366198	0.0700071617412244	17.1150041732106	0.130978133812912	12.0583870391516	1.05698519647948	17.8902961287324	41.6433421533778	6.46865706408336	67.0910911318197	19.6575410542782	52.9703133004132	68.1005703889876	17.3761283730953	88.4304892296813
GSM4046405	0.0627037029262241	0.0148309057677887	21.0625912070567	3.7125762115037	0.00540119634358941	16.6029691557232	8.28943879310161	3.17515232614156	22.6756777324442	88.8399068575465	22.1783008688601	1.54625611822082	117.444506731558	58.8496067197502	4.96551486156208	0.0366155853085891	89.9427700130648	8.02873131706042	79.3406988537122	6.54506595144054	92.3564748668138	95.6196319912807	67.8457101131749	17.5320187676557	3.50305243749189	8.19228936824314	20.2405178839022	31.9910004643544	0.168218910009056	3.55145608650258	0.578897627341353	0.956701005536205	3.40689790573859	118.605051316596	3.33031856047038	0.0181031685027914	11.4117276412816	0.0773281080535097	10.0716009247289	0.621487741016742	10.9248327508098	36.0741485450312	8.3220716535696	78.9431685297287	12.1794316339614	44.5980371520219	88.9651385732287	8.72288920938037	94.1735086011587
GSM4046406	0.169096967648836	0.037118549428313	53.1690416927208	8.61773648939776	0.0202092381055946	39.6308752325654	4.6288572651705	6.77692277508317	91.7101181439433	119.27579702154	25.4689912974959	1.71273739912947	317.252266166465	100.538600354514	7.34920037266675	0.068070341862447	132.46295137276	13.3694926134682	99.7595984129692	9.15183686237067	288.401481072024	225.288148112227	74.7933099264085	18.122233968671	12.9599104133688	11.9336802946106	31.5961342741302	50.5727741512425	0.24501233455783	4.99915871181978	0.949146138093265	4.23939733333266	5.83225259401492	306.784366600608	9.22386964680387	0.179256666469022	49.7546393559588	0.120475861551191	27.9136991676973	1.0303382659568	24.2544058123888	96.0417823861489	10.2184479358565	99.5466800137533	13.1597571699913	63.2380773343233	216.492467707257	20.8667066345965	105.65378034275
GSM4046407	0.140739531520743	0.0604681218843398	58.4931842701008	11.9496705224625	0.0146442435362586	34.7154758950869	5.74247379425359	5.18030041485299	50.8124476751392	97.8384280140669	24.9831038157534	1.93442066745492	187.371024850577	72.6804945812231	8.801224911661	0.0763367489143773	80.5805266331024	13.2580411148821	86.5680791702978	11.9936929358368	97.7906565315313	111.407871797454	79.6891010917898	17.8945805141825	7.26800027414894	15.9848092540776	15.00465356335	67.7249859446646	0.208040615851697	3.55849128467466	0.842683159601877	2.5635629456527	4.38541326844425	286.812412602434	4.92600315876852	0.142078807405077	30.9478626016345	0.17509264563113	18.3283140517589	2.95943621293577	16.6826908683968	60.2817987972111	10.1295240449752	102.741710782134	26.8451245427782	33.8735283210249	131.61014624517	18.1692869700198	110.414813455893
GSM4046408	0.0624862718458613	0.0142475394512389	18.5687593074826	7.11314420657285	0.00791280075934507	16.1643587956437	9.67080840235689	3.76998882250666	38.8349092808128	106.68795924564	12.9904901274795	0.940835031253186	151.780740809537	71.0111576838326	6.78279124860511	0.0465281355420229	70.0934317200458	10.5698579880212	96.7062180282861	7.10205865246905	141.685252314102	94.6510500437665	60.9057945052594	13.673170971582	7.49759793837795	6.61912518281711	17.0105037271882	37.0523250869088	0.251142230462057	3.50168212287905	0.531113445843015	0.762026894213426	3.77704550103941	115.918928563257	5.5744019821357	0.0333884758887792	20.6257562085475	0.064114346561206	13.5682567854777	1.38386331056435	12.2428893038253	44.7449726554956	6.64911632838059	72.1137754021636	10.4167513895255	23.7414598426955	102.1186377579	16.8521378390218	118.987049811691
GSM4046409	0.0558101275139683	0.0238692057473226	22.7060104594721	5.541757706121	0.0132004712222573	27.2995291408963	4.73745956070514	4.87440971111637	50.4753008371534	79.3556366068286	14.9740179021892	1.50048837754066	126.794588408015	67.9742075647146	6.41851148216415	0.0855552141980852	95.6780724432931	10.9345053450996	81.0552459138489	6.99360166379819	114.570147808043	150.575405757551	46.6423230614022	15.2535014308361	8.11211332156449	9.83053075704009	19.4687692185747	36.5016050972006	0.16789550954209	3.6155122601063	0.638455317095469	1.96528934602433	4.73735556040757	115.967223407335	6.49072542797875	0.0717233592335678	27.5451789057304	0.100143061703116	13.5663320987567	1.79375400489803	8.50546398009038	42.0905165578156	10.426110110736	69.2796728867499	13.5586466166448	35.9235079616784	139.048107227202	15.8007250897729	61.3054415909473
GSM4046410	0.0549896185875332	0.00694002059403528	22.4453946151353	2.11616078819584	0.00447071862732479	12.1792469587653	8.3302253819823	2.93987350467451	29.8236894254443	66.2004365601776	20.2803587675043	0.437571413335833	151.835408522873	78.2738402970121	3.88833724935969	0.0174042241204593	55.5665803609509	11.881650686312	88.062174657368	3.85266137147867	49.5003773801764	100.958253048283	42.3790247184439	16.6131950525644	2.55520799235227	13.359659712122	9.63795406081297	18.2210070162915	0.119602078758129	1.74792373552722	0.894342598835832	0.562334281360569	4.7174508134861	47.561510190506	1.43652070445978	0.0150939359312426	14.5551069402763	0.0683611032486375	12.6842158958803	1.2498332979698	7.24821834932174	20.2848869438456	5.09556958249255	93.515779929819	14.0679604586761	40.8230662887782	42.87747993871	11.2247599179541	49.8824773295158
GSM4046411	0.0686230440675473	0.0450164015425987	16.0336927752114	12.2421634502871	0.0111207989413561	29.3310880121589	2.22181879695764	8.01535309391332	28.9230929876773	67.4449291187022	23.0413787725179	1.11918143371668	217.593601481253	78.8731403079836	5.22433943098156	0.032914036853758	66.796768915899	15.725983153991	113.895713489485	9.03745457219257	312.636350743276	124.246931671409	66.444040654476	18.2576354536374	9.2081319976215	24.0795937720131	38.6854665454521	76.2263451610871	0.311733882952439	5.77003956714142	1.01852132802034	1.76842987520906	6.19076028151129	252.458581102312	3.78335737576897	0.0630870624265366	30.9034017720543	0.153945150334085	13.1358335452774	1.52077018619771	12.5171493989655	48.8810205733758	12.1250907323753	62.5783997334922	19.4467065313786	64.6510030875257	112.601771401954	14.3851829482855	102.388722101541
GSM4046412	0.0657045761290838	0.0153144534585638	19.0008050406404	5.89286981002009	0.00643047508940345	23.3385343346456	3.97917656093005	4.22905028519785	34.2725852595341	59.3118552809499	27.7572516887888	1.0713383402511	190.099188863641	82.4455513833405	5.86825186808612	0.0243612923249795	71.1505801820246	13.7675912908645	97.6955542314512	6.65270853283634	83.6791880437164	93.5037435988707	62.5939027915709	21.0371174560142	3.84468626877046	16.2436640255328	24.6619809718154	38.1710857760655	0.214607851178561	3.62043487500182	0.849603463303793	0.864438577999876	4.4142327205951	109.476113251381	2.73109673061111	0.0321355013571804	17.9647251831033	0.136976793414425	13.0453199465899	1.25552966157386	10.9721876099449	32.6684789648437	6.13940831528368	84.2819731001384	18.9618030923775	52.2491989565411	71.5608950229911	15.827729056411	73.5252855461286
GSM4046413	0.210156986480693	0.0239987546902589	62.7154238911979	7.45777124692787	0.016205899020435	34.3126664944356	3.53803209143459	5.92394089982237	71.3978057640931	107.658408655517	31.8079281537947	1.54571799469473	452.193380799297	148.298618440484	5.8371730285488	0.0678192959332056	153.098695041504	16.4364731760903	107.08670849064	6.73284623330784	404.819108744715	183.62066058677	70.4580815183162	21.5665743776554	12.8369332957659	15.0302023408633	47.0325669053294	61.5009511613639	0.262189505355277	5.90944460335409	1.56963834376566	4.74680949064152	7.75777527972188	485.885402894115	7.23486328299415	0.107818917246124	45.9169804358258	0.158216950836117	24.4067476866695	0.537168217156826	24.6040127560864	94.7145644208002	15.7867566230774	89.4173504390932	14.3695053421429	101.571751241277	168.302289456438	18.5593226557164	134.609067701626
GSM4046414	0.126357140384224	0.0102973229158748	33.4688026587525	7.36950986568162	0.00582134735458834	23.7575629773601	12.6117369054495	3.17799843801102	23.5831367500676	87.3118663537498	21.1427445475505	1.03206350141319	159.708476932935	76.5321344537912	5.70131432576312	0.0296417058134419	101.249170355545	11.3762515995106	94.1695429283371	5.96025827073971	63.9826259943998	100.154293676023	72.8904190281234	19.1053406712964	3.78245108349612	10.030762726113	17.4087739062324	31.4973065507232	0.167323209807245	3.00917521565341	0.559901888407403	1.27962817698942	3.71320924561308	97.6967180706597	4.76915957754755	0.025159109760036	16.9777063007426	0.0924532946719981	10.7067393080794	0.971632138844272	18.4707613072063	33.5699942198684	6.20280127862956	80.7988394531238	15.2999141007315	41.8123903322513	59.5722017003741	14.513910996059	94.4265356105522
GSM4046415	0.143613850238249	0.0406410584164839	37.2263462201678	9.2594966982359	0.017947384390882	28.3400498730208	7.34766192575154	3.82337482058572	42.6158909509634	97.8022978177157	13.2292032795529	1.68656552282494	172.007299434183	73.4883879698916	6.24840385492212	0.0863870107321914	41.2891343864852	13.2570283127124	94.5570056616136	14.2842701672581	57.9149848779666	69.6257033005509	63.5654280177335	13.2950302817348	6.60647968255334	19.261635606367	14.445468386626	30.5480516154157	0.294239695540425	4.01182692361618	0.724290347184496	1.31722101180681	3.98769968253755	118.591788919362	6.74774403588447	0.220029779299139	25.4162051537947	0.208098401432049	13.8850861519687	3.01357378033392	16.2049844450838	43.1342764154946	10.3037708518731	60.7323438799355	18.6544720618943	23.006673663079	87.9589162586475	19.0704926266122	70.8035973063383
GSM4046416	0.194228292606891	0.0882978993833335	37.0924937898741	12.1569043378002	0.0311457050806154	29.5323961624647	8.60837754300262	5.17791834726286	78.2480284852586	81.5501180235374	22.0454799146699	1.62246060204393	191.323496145177	69.7373735802386	6.61650612242103	0.0690247147890328	76.2647566690291	13.3421706108116	79.0732446539429	16.6477092190299	85.005527745512	114.712861210321	61.9782013910749	14.3687016749029	10.0610936605899	17.1953773155635	19.8241769026611	63.8702314336369	0.409688162713272	5.42186374206968	0.959577383685573	1.92307424693872	4.54066881865437	258.779367064186	12.0434453721225	0.456769566709786	36.229277593989	0.260970632965967	19.6466727947693	2.42129318529174	18.7311839956511	84.9529824630713	11.6192078096301	109.197414362519	24.4816008983435	35.1915909347919	160.639098694327	14.8291489184614	81.8609451750945
GSM4046417	0.127775140176088	0.023759383046761	25.3949285933265	5.19315161892755	0.0111087972067731	30.5440726022094	9.66221132073066	4.14914320484528	36.2522135337009	83.2039199819814	20.899323572076	1.29964986104378	186.123040744677	83.9015716014132	7.85465754772126	0.0536642183777175	96.1026671779786	14.7106374944742	101.065678716844	6.79364959076712	89.6221400038669	134.136188446581	58.2088394977031	20.7733036620461	9.14951937648102	13.9232962221023	26.1407570139394	31.783698920456	0.26144388340835	4.60121233317262	0.892828779725591	1.27832715994793	4.41349300681072	111.457298600713	10.1478375239356	0.0674375574357293	29.5066643842254	0.16417777623814	16.1618572214377	2.29489527746824	21.6996681909931	53.2237477162706	6.88335055255802	94.4291181249891	23.0859710890463	39.3277391977243	154.369910499262	13.9313413498953	82.4965981300707
GSM4046418	0.141924158735916	0.0556818735577875	34.1480375304811	11.2722541733328	0.0145708086610252	28.5544978889492	9.15664083785071	5.63693634932543	51.3093344466544	88.0432020638159	19.7075884948536	1.49732789256037	130.997277023298	63.6656441358666	7.10284864995325	0.0743217478016812	67.7123386743049	12.8523231150017	92.6429692491884	16.7258040705409	90.1515055834655	132.892540860946	80.4166654201918	17.316360572811	6.31523902244817	18.0610170917288	17.2881800375198	55.1670961359574	0.221536850213039	4.38949795910181	0.562232133532251	1.63202928980009	3.86585631451242	155.074565886681	7.52308317329487	0.145195943634211	31.2773125415782	0.168461446355644	16.2618621351501	2.62910185043925	19.8483121736319	53.984065151176	9.75705463831664	93.7513091032258	22.962140938261	30.4333771372901	156.642599686649	14.1972437837627	86.4670346611103
GSM4046419	0.18240727470398	0.0434110969758392	30.7539284632255	8.12143762682072	0.0180802522265897	44.5322568657313	6.01481279324143	6.03199587805026	52.033389953079	76.3317952244195	28.4015020263968	1.15285978251284	234.797252730565	88.0717663775481	9.7837385150173	0.0694944867008612	118.963804600294	15.5493800311476	100.967512202607	8.56424209503174	217.256682899785	185.167887729637	57.1641214625927	20.5610952770363	8.84247725678548	21.8228873973652	33.1234519075875	76.4075896200201	0.283886837032492	7.26886396793165	1.06444953718498	3.52191837649156	5.01225813398563	246.279571403262	13.0328266797327	0.112974782522632	37.8341113007302	0.192807502757044	18.0913357754851	1.59548325754068	20.5361608608801	93.3277599565613	11.8112678494224	76.7792845231976	23.2090092666242	59.4557822858911	143.973328251253	17.2848505211372	86.0019481681234
GSM4046420	0.151036057613157	0.0178871188097698	43.783041962018	6.75929515550788	0.00897262761914625	47.6296242644842	6.47230519971643	3.89807665192125	38.6804529084893	70.7916623853752	25.2786108527226	1.49428854596124	174.217778856453	106.258109665371	10.4622530093752	0.0633412759722569	129.397939339464	14.2515387144638	104.965855331896	6.04387106940309	233.880242189813	127.743454380119	65.07958759142	22.0873170451456	6.52041420049485	15.9233151887882	33.165774815382	37.8728840225548	0.197238201301268	5.12778671599676	0.755116964874098	2.02562619153606	4.37034425807752	135.362367717505	5.44711657479851	0.0388190600013077	33.7301701324092	0.152841517954065	19.4187442069353	1.73671686364445	23.4089165979402	70.0902950440598	9.53642994979659	89.5564533972676	21.2082894814067	49.7618813963775	120.1484408377	19.7317772658468	92.8978884673113
GSM4046421	0.417244000487107	0.234017522229159	57.6409653327987	29.2263627614784	0.0659386741335431	38.8066399000035	12.8093887855807	8.0704141348279	79.4549304116814	112.972605145846	31.4501165491735	1.56889977873774	229.957305676221	106.014636461549	8.3900682850052	0.103071930181954	151.95774241514	18.6756948436298	99.3700930459366	19.2758247284242	187.687008435645	275.024002121641	91.5007332316622	21.7589003573328	37.7145093300302	34.0950587009853	30.1217690706943	120.975951433694	0.393162863356808	6.65029475665552	1.1418769154349	3.51926964703943	5.76703118100049	286.961654605449	15.834816743165	0.659227172883612	53.3173221001045	0.363707835702929	25.577820282175	2.83705075631379	56.2666484925646	130.310772855331	18.1583183991319	137.090890337215	39.3926782282237	49.316588171236	161.951348488064	19.4182935388739	138.251101275915
GSM4046422	0.210383545462648	0.030859842353088	54.3767347444552	11.0988304445707	0.013989174836399	37.8732985750566	15.4494870814682	4.8937734189434	46.2208117726501	93.545569489513	28.2732953264426	1.61869488053987	160.764118319489	78.2622712757611	7.71714757863686	0.050479257551737	86.3302263764308	12.7903994664233	88.5714184473126	9.42178425913036	115.89509752062	107.836998248971	82.3842848421927	19.4292533822957	7.46897889523909	16.237098643331	29.9566186551957	64.2183303547848	0.465507883246459	5.98670216086071	0.863033749869325	1.82275679664849	4.18773855314442	205.613515778918	5.35614708777428	0.117967769146374	33.7502045706684	0.275693072264427	20.8848120118105	1.18620225541374	29.9475388151542	59.0234578398873	10.2775585897601	97.0403930357795	22.7549418253038	54.238284905167	98.8442456988201	17.1848389399775	93.4331445047995
GSM4046423	0.0789485673395505	0.035302333942104	26.002435792341	6.68407054636695	0.0116396003438112	24.6854356440293	5.90430343944509	4.55226976287777	41.8300648122091	82.4782877293575	22.5332033976583	0.970539318640649	164.120974126633	71.3179552169771	6.37242541262859	0.0378927100640243	98.8521811861947	11.428788392349	81.3858446400158	7.86987748006455	103.474391641083	141.302799200184	52.7367253078151	15.4636813667769	5.83430252106905	14.5289526037603	17.6923933561024	45.4994591404156	0.15805531425829	3.17797061220957	0.685317846979827	1.42092579622799	4.99820341898508	127.351067668395	5.36499494978712	0.0739983219159183	23.8276742142378	0.101352430234925	15.5734809310147	1.41848094845374	11.161859935058	54.2334214050938	7.65329121915386	99.4040492138186	18.7598163095213	44.2985867057302	126.372852885043	12.7565517978601	76.7754649824122
GSM4046424	0.154755491083465	0.0863021645972688	49.1512227470997	16.56562901916	0.028991786162885	41.977633766211	10.3657810200461	5.55260571364136	76.0331921460247	103.092617622802	23.531603791513	1.90112513528445	265.861720392233	99.6921610377543	8.83977059287144	0.0970207134187894	132.388336954221	17.1282251639752	96.6730293424602	21.0816948017799	113.327092434438	138.775962372445	91.3055797620589	20.4969534375299	11.2540500739149	25.4337463075072	19.905561931204	60.0526951800202	0.258340094389574	4.41636715817086	0.916389155210976	2.843759802829	5.04005340040241	173.638820525241	9.61723692281992	0.270950211023606	44.9559002290732	0.218348452969969	20.0695070191369	3.22610828230598	17.853359935293	68.1831681540488	9.70099732097124	112.173527470764	30.0385495175327	37.8737162293939	126.675829353235	21.7643259000407	86.5703240347695
GSM4046425	0.118693056582126	0.0292401371091935	30.64278698081	9.95345035350421	0.015317248817736	28.9026952729821	11.759271962083	5.382521480156	42.9693700154412	108.957026013546	16.7408383838751	0.932494464769159	116.330301997264	69.8000532803408	5.73585046322143	0.0894636731077488	175.657508701047	11.0186250406454	86.9422375839613	8.13228423694868	283.850610279251	210.200170278813	61.6884914266106	15.0468150290091	6.15152284748082	11.2514106150055	45.5920836470598	41.1567459934275	0.314237601069176	7.96878302004514	0.621599137165975	3.6436333398931	6.46033412375949	88.1437893771767	6.99185968548526	0.148477009065077	28.6303566803098	0.129629636953311	22.1305184853506	1.39394374085124	18.0247396352513	73.5710809688923	12.7133370788008	90.5181140559438	16.2769173968518	47.4156076861169	193.782269813182	14.0585189271596	93.7190796162262
GSM4046426	0.110560506337251	0.0261964396383791	37.9147819261266	5.16083975290284	0.0127408875836198	30.4293937013972	9.83619468310755	4.61911771242049	43.2300977969312	85.4521883426572	29.8200523339418	1.44303024425795	150.25560622499	95.0941768311911	5.38792480073819	0.0483178923677459	121.75643789359	15.162807958749	97.7714794234456	9.6009502516085	162.237578917804	159.303095356222	70.3671441865409	21.1912296980347	8.26463172150102	17.0985144568998	44.4178028036889	56.1789011627423	0.301944847665541	6.22470421522985	0.97988011241402	1.80287039459526	5.38718509970013	206.556867603337	4.69793161150982	0.0650812799145144	32.8148723551574	0.192599238473319	22.0574903047778	1.02709756154585	16.5341780363407	60.2973535686911	12.0026336898229	88.7629704050765	22.5836594045261	66.0623499047838	200.588925431728	13.6894229328238	84.9023574201849
GSM4046427	0.113973890097515	0.0410575272285137	27.6850617706461	11.1232948809585	0.0159957243647946	34.78682829178	13.7312923465017	7.11852185005548	61.3533947065658	82.3330629797625	22.4662541596879	1.00592030677814	168.88880509925	75.534475800671	6.90008566947844	0.0507090597125915	152.106310089057	13.3146490630546	93.1819227640217	8.13369984119776	249.895190838142	306.746217651812	79.2992210997488	16.932109483658	14.3178948936659	15.2967198505366	38.2673543347962	76.4702733834419	0.241680060451327	6.10563679508557	0.912415435169259	2.66757887994267	6.68306920124988	157.880517953916	7.84128445140675	0.129016339261752	35.8996137033308	0.160443696316405	25.2315978046062	0.934640121876973	22.9394911807785	76.4351335184534	10.4921127467134	131.256454343902	16.8468578066153	53.3446330357542	195.955454855583	15.0387175424763	109.003247609892
GSM4046428	0.0312940111569707	0.00849905190556714	15.8129208369044	3.22059177017388	0.00572848845321477	23.2476618793627	7.94812528314689	3.94401660367032	29.9197157050625	77.4002794397752	20.9930383257013	0.70680240355673	163.833505607179	87.5563593471043	4.73264531367167	0.0563273844106318	74.9638512158269	15.34756997765	107.706062294753	3.8229022975251	135.617013943705	100.257836705354	50.355159874729	18.5393736221931	4.54420930102893	17.5207247141171	24.4523812836981	30.052791286124	0.122523176017249	3.60011638905909	0.709236915154484	1.62804522729928	5.34798547367135	29.266396346395	3.90108474016756	0.022239881544042	18.0738308802154	0.080609110531611	12.3753444385825	1.76175236801224	7.04084029788086	20.3488421716571	5.99038944525933	63.3380611460845	20.2238419219768	40.8907566518964	116.102201887614	10.8658837235964	58.9565177428697
GSM4046429	0.114045911697401	0.0569003172056576	35.7570809514631	9.47719373897733	0.0187386003652545	36.4385069377217	10.8828241607722	4.93274658829676	60.7744730307375	79.3249866307281	21.9695446869476	1.59275316256876	174.558285905499	72.3712517897191	8.0181966314454	0.0730293288823319	90.8820054222773	13.2923344548562	84.855657771961	13.0803237313233	91.2546323740024	99.2236360113334	57.8865384662264	17.0012524651992	11.5667488926305	18.4502699407361	21.8422335255024	52.4958435806272	0.254759449034158	4.05564272514434	0.725495813920849	2.49424308389393	4.02267673392079	124.12465869933	8.15400683604484	0.153745218665158	37.6957955666935	0.17471373203268	16.1909286937589	2.83189417784828	15.4061862312573	40.596458114866	12.3796244887092	94.8534666672381	27.1562198015634	32.0289857578432	109.361504571331	18.5262411822787	70.4521915830839
GSM4046430	0.20343659994977	0.250027357333436	62.0972380216198	23.8191535316961	0.062459138001282	36.3496380665702	5.85119289214057	6.1886203633918	91.5541508683369	100.844383717728	23.2746682603529	2.38996938894148	167.010101163702	76.2932417243074	7.50840999430042	0.0893640362627781	57.7311701681937	14.1074835212273	79.2666427456899	29.552823793402	77.0105684373642	162.906782023144	96.0919697723615	15.0995525491574	13.1353391903791	21.7921470539798	32.014573523213	90.139315939763	0.829890780701013	6.88279314997345	0.895545615432295	2.07183515113293	4.64161151706145	446.229610239153	10.8186018719928	1.42717761424345	54.220654386826	0.496610609132476	21.6376274121294	2.47203870752206	28.5924335105317	87.3161813217767	13.8362945743281	113.013634728081	25.1493264947066	37.0358269915296	149.512185584677	17.1337091759929	86.5833390925009
GSM4046431	0.250555496754635	0.0715300091434197	84.06592178824	10.8668807560329	0.0206566998428089	52.4184268905268	10.2960518502924	5.42800711574895	66.2373617374607	121.395591808144	23.977927004045	1.47717946503154	197.06520415493	68.3207293734608	12.855147183481	0.0859076271481447	158.365248673366	13.1481746428525	90.541679824427	12.2251946128618	264.688088158497	131.992633836016	85.599358745935	17.9370242207772	12.2894697145794	16.2079222363217	33.1722818499231	74.5102625517203	0.358062829563084	6.96249687769104	0.78934115191218	2.7705705653125	4.83710549437722	252.176122939709	8.03825402111184	0.301465962061541	42.5818685137782	0.20082975550736	25.8526418918383	2.16622597425358	28.5261014319772	115.76058928251	13.8018848848135	112.242164255774	23.8753731938531	37.3992169108102	171.30555466411	23.0484363807681	134.955709216466
GSM4046432	0.0578360001556905	0.0183862932638077	22.9671300076549	3.91856814703013	0.00767358115163218	24.9446338632259	7.33586737724657	3.05819550373543	25.5080628473358	76.2591415731733	25.6188677848012	1.04723998231347	142.62417787143	93.0487380874321	6.56780210374637	0.0535669955254851	128.847804599475	13.6650879510581	91.5441380156148	5.08978655782234	140.724790550236	162.649710263341	71.2128200943986	25.024923075039	5.8951566651272	13.8109580731993	18.8387909412402	31.2201480164175	0.144633944590941	3.62678556585015	0.754561503615547	1.15916235362853	4.62774098788895	85.0232985001108	5.85153597798015	0.0385905662669142	20.9019826653106	0.108096385922204	14.9653164847476	1.2460070806664	9.36991505403793	37.2631353867472	6.5144678566747	93.5258481038529	21.4026521298548	51.5969897637684	92.3194107111528	14.6075656289714	72.3186915864697
GSM4046433	0.0874192505570445	0.0113773249118593	18.2665533602477	2.68684278314383	0.00895075098887556	36.0027407266779	1.1446569116257	2.74952179659949	21.481479879098	52.1070244292553	27.5274821960261	0.511651071877892	367.010669064247	120.137459440291	7.86759502345674	0.0428671734394309	73.7208555397241	19.3850854041073	137.815908083877	3.36456581347115	131.557244927234	141.733896963345	46.2742347219114	23.0900925080809	7.10524954179501	31.5369219613042	13.4720631789835	25.5106621555733	0.126572839194432	3.21780447763592	1.00746394727267	2.77330707946663	4.71938512143903	136.214348611946	4.95595672253041	0.0308831828844626	24.3931111197004	0.11511652496581	11.1627134052792	1.36510969581682	12.4436103460813	46.3737066459186	4.94680315799791	49.8809294389114	20.7369182722782	69.6539739507296	89.0057560102068	15.8746527848194	60.7485253860794
GSM4046434	0.0703555911282977	0.0150163202931798	26.8842058893902	6.4561205583187	0.00701774717410005	35.9573122681347	7.10655593889811	3.29899253456014	30.8441302353368	66.1475511939989	24.9595867356028	0.819067068433963	227.305693014985	124.240543212968	6.81765462958545	0.0659501365326318	85.2540032073204	21.001372145884	148.377807113366	5.79820406394726	238.87522089568	146.672711868441	58.7956368835961	23.2973447353192	8.33537240290284	28.7106970941932	26.2011386984609	35.4406728031058	0.165408342534968	4.33488870406122	0.862351866778223	0.95652891030888	6.0599377731316	43.0558537477978	12.8491417237504	0.0175511423020883	21.4499098894721	0.0997562240921896	10.4462992242621	1.97747192350685	17.543011781412	31.674627455211	7.46420279045344	69.3754389126433	24.8366039203061	36.6102410255301	83.9075339617259	22.7986015781635	86.1586594560418
GSM4046435	0.0491405422372357	0.00988808283128662	18.6233115034329	5.55582501311861	0.00579033523111471	23.3368446200108	4.63422334888678	3.14689915424711	18.5654653249913	53.9068325918441	17.4420836402177	0.579326880882496	214.015200628392	103.169761900434	5.09407893106414	0.0340084132493113	85.5851993960126	17.7234942010305	131.425347807072	3.68802712164362	124.855038961978	82.6499271814906	41.4577780703184	21.2701545198391	6.28154248948596	27.9768180370588	18.5832921161348	30.6136198296732	0.132337812531103	3.72942559695513	0.936893691595636	1.57775157889901	4.99765099322343	28.9520775933897	3.33107520592877	0.0177084425604786	20.3827160384326	0.095454263562635	8.63683585318428	1.71188272597154	10.927881114525	24.2924192391289	5.50659112998149	48.2469069904066	17.0617500586478	41.6782849528664	73.7634870816155	13.9785433514467	64.2159127718272
GSM4046436	0.0512898568287195	0.0146563929515745	20.1596336738644	4.98835193390096	0.00827362899005879	26.4553147559672	9.40880239202152	4.92871462659006	36.4195963825255	49.2384646434794	18.2907173979149	0.879495891780012	160.304091844668	100.938000267556	5.20751975651764	0.037598717246159	92.2877288793267	16.7734445986925	103.784801320035	6.16517084244408	84.6204312031584	141.904018992829	54.8899079492837	18.7693193571373	5.3980581724379	19.7948226644446	16.6731833114852	38.0405536867522	0.165520546834223	3.53020255840692	0.823397789434327	0.836639366901615	4.74994681546171	39.2695936814612	4.68871850536325	0.0315920984530503	20.4193621342773	0.122303969321066	11.0797385501109	2.19581075271794	10.0980629490394	17.3123973533289	6.79872312629185	65.2618923344333	20.6826004349446	37.1442629296648	59.3387931118866	15.1257181735108	49.8336735486467
GSM4046437	0.399814203695239	0.0598466380264136	54.1755952822884	39.5118080639617	0.0281061431740012	39.7059103680646	6.55418432983845	4.22854011328978	46.2623190966856	137.422521979123	20.6793948490917	1.43640272983011	193.666552399578	123.037504483018	10.0047010112702	0.132572455812846	223.385970037657	16.369089964753	83.7756167998909	6.72968935589791	288.601105524098	272.494287455649	86.0147324957306	20.4982966094004	46.9533648320212	21.3443038625359	23.6242218184817	101.518989928281	0.32891801576843	6.57490259859987	0.633860268836801	6.60368319342504	7.04093060828551	255.105898810652	18.6487569644292	0.125339141404983	46.1266241053956	0.222580086921055	24.2113455719193	1.81988549343695	80.6930299532581	125.403138246694	14.6137447546638	103.125893070358	20.3617588806678	54.8340333539413	69.2755269006154	21.0282840082643	171.889730375558
GSM4046438	0.0701395823073867	0.00962342903194044	17.6523190917526	2.73822101747241	0.00541635528208357	31.2347374826196	5.86927440347216	3.87600817531595	33.2156714898894	58.9787324296092	22.1405062190052	0.694922000544659	188.173916535415	90.9940464178047	5.64269281993653	0.0237340159901182	88.5701668707448	12.3073469825387	97.9018976886779	4.33224579499333	168.096598783053	145.614936074355	51.8740064381576	18.6239380085615	4.88145694406547	11.3920704645425	32.5491030052998	26.5223125511915	0.181700411008531	4.21305806531001	0.854821113612737	1.92183858376494	5.32771745689521	73.3810750706536	2.78750054520726	0.0192568600592422	26.7523346427514	0.0980739019033532	16.3623205087245	1.00668536100252	12.1420159529846	35.8222781216251	6.46317729539097	68.9328580703166	15.5712091504095	58.6972095122859	77.5989639469389	13.3544973569984	62.2570408730831
GSM4046439	0.0616272338266669	0.0110286114413296	18.5436131149129	3.54300549954941	0.00676414661010145	33.2314092279435	6.05150765445945	3.13424202263945	27.0528815440281	59.5166054088181	24.3694198758272	1.18056472122918	204.819403370883	96.8624262914552	6.24953654959551	0.0310659777416542	108.523137777263	12.7375738151441	89.0059951622209	5.39464149652516	53.5715676016584	100.161417589556	51.7810481569869	22.467287997859	4.81607803795686	13.5279905152619	26.6927896016663	27.893633303158	0.251196840211724	4.3963497486974	0.987603860336801	1.49984639712047	4.35383012906577	97.8732099985328	2.67484375161784	0.024014648865543	20.7856230622359	0.129230517488074	12.1601658001304	1.1090351956596	10.3954201654856	37.0549466353824	7.51933376195811	73.058180248191	16.1212004619549	60.4602016579535	72.2581507655476	16.6284185852892	59.7801183456335
GSM4046440	0.0636455487307864	0.0113211189098744	26.2296309851089	3.73805885651826	0.0062976268949133	21.7969477768632	6.09964984305028	4.04109466465106	43.2246695093052	95.5207618764332	21.2399218549785	1.75535956574566	145.071068555573	95.2217481645297	4.5118579961404	0.0526231523888327	131.389389174956	12.3638167364898	91.5805797342315	6.16939202520634	58.0485782943082	76.4432106175413	107.355574057638	18.3969521292257	2.26772525029316	8.99268828129707	21.4640381977515	32.3673060096267	0.190988241851309	2.78957470564549	0.513080408160507	1.43617938383292	5.16624910318041	108.8473595331	6.95888665362438	0.0281314825312069	18.3614122928135	0.105121865546581	14.2996989092741	1.06361488846129	10.3125490751062	29.784893177944	7.27580480577766	84.8964481747651	14.4500851260822	33.8994160063203	118.469441781866	12.465254564637	77.516975462537
GSM4046441	0.106854691212545	0.030686413250951	35.4838737908664	7.13615187280313	0.00963107355488976	38.6979339104818	10.7889359830676	4.37906704166457	36.669115907947	74.9459478182262	21.7975985935827	1.26202205127698	193.778171262979	83.0787118614336	8.10464329833194	0.038508366620604	126.008675261334	13.6771755270281	104.641986315226	9.2102419725917	67.0463153411183	82.8851662762606	73.8279239170723	22.8566403326158	4.13287996675478	17.2749795788888	22.2305745724416	41.8289467780006	0.218062396678271	4.15102986822222	0.669498130332627	1.15121626595394	3.70001504611585	95.0716497714672	3.31890255133712	0.0734184884533754	26.243855904287	0.144766532156803	15.3618917504614	2.60256336854931	16.1707817414913	39.9782031951557	6.39339380103861	78.3163476419732	21.1745361353492	38.0247205176963	78.7243537102708	19.3938672417247	63.8008824828412
GSM4046442	0.3690952547801	0.29085869983028	88.0793687251575	28.3615785435066	0.116131299783931	33.1085729912556	6.05022444965622	6.22671718894734	85.7678508334896	140.594481910551	15.6934389363746	3.61290493107923	155.505648624947	64.1894144901981	7.91021715631571	0.239428705741485	47.5363722709292	12.2148045144011	79.0756022990694	43.3743234479925	72.844927094466	141.545246751615	81.8621263424359	11.5752442885487	21.3497952067454	13.952696578252	19.3879802256249	64.2687778832209	0.574264541232306	6.65750280165174	0.816746134754475	3.1321287089014	5.18907208197569	623.852720585667	12.0394135736439	5.08456191874027	49.6236971663034	0.421990354301271	21.4284494059696	3.57719733422696	28.9962137936001	111.363163266652	16.0919991214254	91.3379582414226	20.9114830695469	21.0385341929088	151.857165937584	22.904135920379	108.478141304569
GSM4046443	0.13524066484613	0.0556874853201817	44.1371592880715	16.6005702272624	0.0230962530939762	34.9757886891623	11.8381852647363	6.41809589871879	51.997936176253	92.9996416762202	18.656327824705	1.44312306882651	209.353842772408	96.8834553767285	7.93079810814318	0.075171960039916	118.392371973326	16.4374045608374	104.830710988034	11.4769330060663	107.338867957549	133.520833846179	65.9400897368033	15.5445208122042	15.9476907625451	29.1383455042565	18.5881477424905	65.7720366733779	0.36790726370655	4.78824608573177	0.889847164562705	2.00505335135904	6.06971409329486	85.8891557290084	7.13907090323692	0.124495568904426	40.2732621650589	0.255166208463786	22.155636956391	4.91732786900073	24.7725646030886	45.2089612602915	8.02248987273732	91.2052038993472	25.9965647751295	29.529638265794	77.3877554356258	23.067024891323	83.6892976861072
GSM4046444	0.152520062547691	0.0803876856075071	43.1141248659519	11.1384221281134	0.0321912400352314	42.1017422089745	6.09240890595699	5.28338283159325	67.4997432394188	121.383024332155	16.8923906802853	1.52505849855161	142.960550545786	65.0852676715636	8.44714582477104	0.140419555728903	85.5802458723354	11.5356667116152	76.4214068216339	15.4525615157667	139.161066478413	142.326975809062	71.3260708390344	13.529398820244	8.59540582007135	12.8633186958673	20.9864501985743	55.7029819489984	0.299632818280229	4.90926901386434	0.743930183009914	2.02699224064548	4.45699376296701	205.959472766667	11.5353412717223	0.442197463670869	26.9936547820794	0.197294059213132	19.4748250745209	2.05971990024827	16.8938944741803	70.9429368504387	10.7488823361135	91.5059062858668	18.943505569626	33.1890696581163	120.439367225079	22.2663244731671	65.6455828277698
GSM4046445	0.0727988492812465	0.0316456408798923	19.1221376957932	4.19895745463187	0.0143611622125398	30.1769261743462	3.63602796170736	3.35340948401031	47.6475046905786	51.4150576602447	22.8842198258241	1.76961494009141	196.287055248884	91.7058535399604	5.3548365211449	0.0518582437635795	98.9121523069395	16.1157985255262	94.1775127383338	11.1833140392264	66.5523898540355	138.91186252569	52.3310609176862	20.0975741219214	4.70871280652112	25.477940608377	24.3789303320675	30.9458060992773	0.209100997870883	4.47025966975576	1.06937420329989	1.24125972287803	5.06013520511397	99.5009228235831	13.0662093519072	0.0643933214768052	25.1012260355163	0.149049167671021	12.1610742299062	2.00605734338963	9.83156556337229	44.0603166172243	6.60771015438123	68.5227269868046	24.937903616565	51.2002934498209	126.159662836349	15.5587115754742	56.9860479658998
GSM4046446	0.110540695240118	0.0287621061830877	36.2004008644424	8.80205841333875	0.0108182838010068	38.0910914118473	6.28125639764198	4.91374042894296	44.4665893686628	84.6223011501459	23.3505411023073	1.50982750629377	172.837676970128	75.3965883983022	8.40055277845839	0.0391636771891527	79.5023615352375	12.5236563397347	87.303620507671	7.43555054319611	75.0893329261808	116.492523383043	63.8432393268497	18.4802007747038	7.87626223736101	15.868136983643	24.9458751913333	52.4111938575174	0.287759859532294	4.11991373409927	0.771652990642088	1.47829641506211	4.01689310017683	141.331013617393	5.43860875475015	0.0685594730376534	28.6440284022248	0.168019664477041	13.7478103068202	2.09445636071197	18.3528232186061	40.723673767836	8.7642491209394	88.1628938942531	23.472259518373	45.3515752914142	90.1546125076954	19.569286423516	93.7475008042162
GSM4046447	0.135643178793678	0.0229704048076597	36.0602100682164	10.6130075778414	0.00946918725264857	27.0489300597325	7.80798905700331	4.66873962013415	35.0292175493659	107.696712290976	21.1917374476822	1.10892823586391	202.747695907262	83.6342930385966	4.86351646930991	0.0390820647989072	109.425089298808	12.3747735279663	93.7713244663643	8.70777397786482	88.8879867176327	89.6862151677221	58.9983819866449	19.6207881757782	7.03984397492838	15.3463403465229	19.3553828342932	35.1002624780415	0.271890745501552	3.63319391267886	0.728548615867146	1.520626117253	4.26905162893926	165.684906901623	6.32398824972561	0.0509156175931575	24.5824045246134	0.138896811938297	13.0481897142099	1.9071614730067	22.8365397143999	45.0051367386758	8.07641830360709	60.6822485763656	18.4737979276709	44.1980247698078	79.5265864566334	13.0603490725444	85.769398520016
GSM4046448	0.128442087274218	0.0167219139236379	26.2025316254758	5.9503974726103	0.00746801880620318	17.6571506460853	4.85943631601245	3.20229240265104	29.8673789493299	63.6506928020439	17.0132190185662	1.17097391763679	200.575385377768	72.5269020735471	5.12693658091216	0.0679066925572732	80.6312819030388	11.9597303928797	97.8262925693557	7.02266617536239	99.1325906380982	73.2564700846013	49.0705480054819	16.6185426407931	4.48116435221212	14.9553607986728	13.1201451946953	34.0817895578541	0.172920402542855	3.59888618208981	0.676027766737849	1.6042411920099	3.89990912379175	120.897635541465	9.52679598134871	0.0398262952305644	18.9074970536978	0.0827982023845389	10.2411948799759	1.26608445266686	17.1048507579061	47.6105878668664	7.55860508799329	65.2455189434257	15.1776469385261	32.5615167151574	72.7062629106813	10.639113960381	78.4414285880976
GSM4046449	0.134664783207664	0.0127209407694695	14.1145016789044	4.79039734243292	0.0069326599724409	17.6096288384788	7.23532058306647	3.4732075544034	23.3571428901201	62.587328507242	17.6685011538897	1.45989740362211	162.926539667948	70.227873803224	4.90945782861474	0.041440141736476	83.7104779261897	11.0369911362816	88.1214804188687	5.70421192431254	41.2010677070432	75.4014349129199	40.7187556154709	15.3077171864316	3.57388104982135	10.9554975419531	15.7145956866451	32.4065333654115	0.2382950534432	3.39168999357675	0.675613300285974	1.06515720182428	3.41930735963342	103.577693441441	7.57731710237173	0.0291088139566382	16.517421257663	0.103257869097746	9.14649676719544	1.05173353029972	16.0390962207256	36.6125258675411	6.93826776724088	77.4997382493923	14.2720851887183	34.2446915020458	61.3758361351226	10.9899357862188	66.1270865898059
GSM4046450	0.0658148413319998	0.0114125502468758	22.3248194945278	2.75162818072079	0.00923123060443305	17.9777789861242	6.02349969671043	4.04589945094565	33.5941571383596	56.8453638219648	19.2829291656977	0.927123873064831	98.4697139348472	75.3631921603594	4.10695138755389	0.0366721506670508	102.007461342829	10.941040799173	68.7085337176813	5.5593203611152	78.4997274824617	82.8109045788014	43.8970844714005	15.0435845857902	7.44716994561984	8.54971855648379	29.4853861277635	42.4876525113396	0.252871172817712	5.17137994335701	0.801528270684264	1.44263714371594	3.21788096898086	81.87714101514	3.28807161787919	0.0430765450135914	23.7171235394943	0.124629450956812	11.9136358204105	0.733505814729289	8.31722150061799	26.1705594970943	12.8970920303103	60.834035481603	15.0354540667683	44.0910222323616	98.8685137259272	10.9699767859017	37.5902597718306
GSM4046451	0.134757548063058	0.0398688975443549	32.1733120923215	8.12744260846102	0.0234346131927305	31.3954476415898	11.7668688737206	6.72612208133037	51.1251856736237	109.454110218719	12.0573830324685	1.38844347706796	126.287674641517	62.7434940717838	8.9987128258572	0.137474148330556	71.3328784553746	11.6397375165804	91.6265581613262	12.6898684684538	115.448860200343	82.6812515552898	77.1245288696785	14.038975115619	11.4199869939603	9.38029461519313	22.2819351161891	51.2137051320044	0.190246744871537	5.84247101819541	0.598647260583923	2.45111740274039	3.90326786787268	108.303875096563	7.85652100996898	0.28261205421679	31.3231706489911	0.162443009908305	17.051137452171	2.26405608573357	13.8377995174573	53.1335076826666	13.8584308886114	65.8679211335333	15.6190315762301	21.9594964532753	173.067935985199	18.8364134831997	61.4368179858714
GSM4046452	0.14239977931966	0.0185774180766848	21.3243031900511	10.6660196164725	0.00845029826484379	25.9332260616734	2.38853183764496	3.95601816644097	26.4276249533089	81.62787276893	18.3332784123787	1.11042252911675	176.21494741778	70.4878936468728	4.8951513801865	0.0424171044114453	50.697255087997	12.5255914228951	104.144697445759	6.57818987198348	111.985075007953	95.5205021299373	57.1117267387719	17.7483384510211	7.08988212550392	16.3721807563997	15.840968755698	38.7005851671123	0.219200825584198	3.62871705722484	0.688250776699593	2.65709379358896	3.89081909087373	164.365315219371	4.88764143342047	0.0490367738415466	21.3120914159361	0.145421108812139	11.359080943645	1.35862644370015	22.3888893017544	40.0173982657146	7.56435847988734	60.3461502438669	13.827360046931	47.8046694159087	48.8661259200544	12.5255276307057	103.556832309453
GSM4046453	0.463469715003252	1.42959449700656	138.07425832037	48.2037888023646	0.821144373581513	35.0998942565638	2.16301904838831	7.95837259367112	79.6550820729348	192.324742887301	15.1739642332756	3.98087015663531	237.488852612865	91.0936575335238	7.67446479287584	0.342102195148656	19.5146174029489	16.9966397280393	81.9576829708401	110.030117068803	82.2352304039026	126.930770792762	69.5879134687319	10.6505111177314	25.5756657776166	35.7065227079273	19.999310687398	73.4913233269523	1.49712631005992	8.99861219633163	1.39956694290775	3.05250045747208	5.0639976183942	1315.97953819629	11.6381838723172	88.5714217900335	60.3505244118216	1.08395882416329	21.1614862524793	6.57994261544519	36.8670023775354	136.968578624196	22.4021345357645	64.22964755153	27.4252677885359	20.6401034794411	133.924420485024	31.4501775853473	76.950374633049
GSM4046454	0.134822289878527	0.0487611390920848	45.8689334106306	13.2115098288647	0.0211605339293121	33.6158592564786	5.66862485759594	3.61074396346391	46.6318488044543	95.4962064437264	21.8903510790605	1.48518306428538	134.872529992822	74.3339917098555	6.29652686751347	0.0846152336422015	74.5911321249084	12.0245625008501	72.9089125196609	11.7712150042522	95.1330727495841	106.776946412855	88.032018607959	15.7015299822234	8.13615474807868	15.6620592633409	16.2235538304681	66.1825888990326	0.330163125756179	4.78984138789756	0.723502559967887	1.75957112560147	3.50982915938547	181.113724953472	11.8728685625602	0.182793503510327	20.7353792796336	0.246610628856497	14.6195046478151	1.62022306531914	19.6806488163885	51.2267629528117	12.0974185510172	81.6227719052407	23.6741744645599	38.8644482629176	81.5925673561134	17.7210661697641	79.4692931782878
GSM4046455	0.0505439875377726	0.00538720924827681	15.963031091291	2.4445030710371	0.00311279799121404	11.9875205412117	3.89136722571493	2.80878917927415	19.3070002399921	94.3436438960952	14.7436864498204	0.623463140454583	145.008103969211	64.1514911149194	3.21935293866021	0.0248757945061519	66.9164463317319	9.76582160119038	95.2624359874367	3.55886373722551	50.1765722466007	67.7861167533694	40.1375753083266	15.0661186772399	3.0390136602042	6.35004689531785	12.4813826102003	16.8192868083641	0.113606264984673	1.92746808799313	0.503605643054395	0.747172955386692	3.43720341625203	39.7812646495962	2.05724583322687	0.0138906362145291	13.8247631630159	0.0292193408821421	9.69565442651694	0.833088269731188	9.81619944747693	25.8979844850199	3.74152899387658	51.4387675063589	10.4543825710932	39.9057324799321	56.7250826456057	10.0900929736395	85.4787788387976
GSM4046456	0.0374962465019125	0.00611810788064582	15.7771520559115	1.88645817265476	0.00341940202950316	21.4864928720283	5.53533970478132	2.29156636601665	16.7593674091623	44.0119131841704	19.7184022680829	0.613001811325507	156.879528417341	81.4086765476796	4.23151272768162	0.0238906871050527	33.034724719977	14.4929688545797	114.757172032136	3.1080122665178	47.2275143153222	56.267990188104	44.3116025743114	22.6638263620403	1.11346582306001	19.5340203339662	12.93956418298	14.2386224544253	0.135327950090814	2.66970809977657	0.662172004289266	0.926612329626503	2.42683501706993	23.5736534077796	3.09345086515484	0.0103488050314947	12.6074893359734	0.0832752543864984	7.45039652564856	1.16038386605817	6.69743567395609	11.8618703498879	3.11362587902078	44.3934167635467	16.3293477389871	48.862008557798	44.4333884145725	12.2980169347522	38.1098017721672
GSM4046457	0.429958482615701	0.18135208778527	103.744218763057	33.8042821611451	0.0767737170099164	42.9867287272111	5.14264471660498	5.83762420654879	79.8519204385487	127.688117051889	17.4238566955117	2.54814191100211	165.307212322814	71.3859552406288	8.57941053656832	0.0961346953448027	62.4382872451922	12.557277956763	81.9707777694694	27.6683862686453	81.059609383089	130.113571422252	77.1605698808106	12.8733413708292	14.1972689221594	19.6139685123294	23.233263596632	79.8116121157229	0.862993411002147	6.39831249168394	0.920572279892745	2.3331850130275	3.7953976925627	582.973764273212	10.8109901930475	2.3850340092558	39.0943459288159	0.521806484391899	22.2711823281139	3.45549892813077	41.2026881148272	98.9441102142361	9.2524893981364	82.5815240695939	22.0664735012185	27.9763283949429	92.3551147546438	24.2117265070552	90.2547971716882
GSM4046458	0.544870283595077	0.576822520583475	152.802619578562	36.7848712769492	0.318604051665297	44.1680986165559	5.58581998181718	7.53583868310776	88.4667642293006	167.300272883552	17.7981886876331	3.45115301629983	158.795752067233	75.6041631527401	6.6483546717765	0.201202358212212	43.6007754614015	13.6363119991225	72.5771656849474	43.5631976770344	121.607096777338	182.15144842797	91.2598109729089	12.0708875507046	29.1742346697184	24.6312575155451	22.1269533012837	78.2055103684592	0.966730040408391	6.92050219428448	1.00055230164386	3.70964777310081	5.10303631071573	1134.28000203069	13.3936087518317	17.4806915419151	50.38803308959	0.72009623230192	27.1092398941708	4.00458553188464	34.5951437342303	116.523539748259	18.4749155857748	84.8331507024747	25.3865306609786	30.6121242793967	144.032702411879	27.2362789786422	78.9837173169656
GSM4046459	0.133304390950525	0.0595785883045858	51.7839207363068	13.1669928601507	0.0242325129499487	27.7321057030663	8.32411216213519	5.10086335842654	49.7905637838206	123.599040390161	15.5109181041492	1.17950423341523	151.913602598787	67.4868120929373	5.65478137652059	0.067548182879783	71.5367598358724	12.2710434715292	97.2815833179036	10.249729543615	79.3842066213333	107.632750796155	94.5575662385639	14.8180356354714	8.92350423853591	15.9806634894268	20.6194582211701	59.1925935886099	0.361619459167337	4.99895773271209	0.659590074693287	1.06023898945218	3.3571200282135	203.576295995388	8.00078861253735	0.245050421428544	25.3012803897223	0.23335990760973	16.3344329907197	2.48593707030344	20.5192008677247	57.4309405844991	8.54743095144505	93.0275856279973	15.6128867998473	34.5339185549537	85.3493060603436	15.9050481364078	103.443206232709
GSM4046460	0.0741612019677289	0.0151118916145084	43.8867638532128	4.16984248916363	0.00658892749351719	25.6239292983162	18.3228472175717	4.43680308877466	35.0956981594434	119.698957211642	18.744979310139	1.28332443888473	147.771021486022	68.7599472480008	6.32277668395126	0.081762561146153	92.1512388661177	10.3501104689801	82.5073829346155	6.07607146196418	78.3609857348375	55.2222599039899	60.2204584382737	17.1688916729111	5.33128811404287	7.8657541643007	18.5076707287614	27.2691629244754	0.151648411933337	3.08393225506427	0.564785522080904	1.53653084815931	4.59714674564144	51.8487118622765	4.31829596270278	0.0385578385873949	23.1694518407163	0.0703845205708297	11.2057541882885	1.76177817641424	12.0965744946045	35.0197068794094	7.61187341909315	70.0072023960855	17.3571431341782	31.7197819335488	92.5963324781116	16.9460525091881	103.893065023487
GSM4046461	0.285533297482661	0.0886959427376172	52.8345665698282	17.0541371139521	0.0392604295601337	38.8014252299016	17.5711152925472	6.70511481381728	64.9206444002202	108.081307549715	16.0506495636241	2.59648479140922	167.203992776503	78.9529739347274	9.59349995904281	0.162114694219179	129.650483385253	13.3418513263228	79.5591536376398	19.3528840162921	118.411728759179	147.215168891566	67.8413487782666	14.5145143846993	17.356738511526	18.0268177952239	22.6913119225357	56.760384164877	0.313244298034539	6.2126529762712	0.799704266458779	2.77403673867904	7.97891073512202	146.023390329691	16.4546147896622	0.369592062134443	50.6536437924631	0.230922772082322	24.752057460914	4.71174786661778	27.4442182819059	100.867936380264	15.4502324365913	86.2093771802269	29.4144623186499	24.1627406830785	144.684719288894	25.681276223184	78.6750036603964
GSM4046462	0.0745427212802934	0.0284416944633851	31.9522031914419	7.30668541391316	0.00985417951210882	28.6334339493051	12.6469743647834	3.95159230606539	49.2249641038543	89.3277512218166	19.0216163031432	1.04863044133753	137.472796192737	72.9208585336868	6.10014793900233	0.0460545303993526	70.7259562609189	11.3575994461357	85.3210614278442	8.48843149629713	70.4806595934515	86.5286500525229	84.3229120360122	17.268552016743	4.85599064410276	12.8714660024408	17.0141380977328	34.7923184140842	0.291696009481948	3.7184075702538	0.613295348849104	1.012245341121	3.05413913317114	119.895762482614	5.71149459968156	0.0693015956751942	20.1535187447116	0.160741300469824	13.5663249378231	1.43280638831572	12.7906108941694	26.5387777517138	7.8255446068244	73.6771069751787	15.9359220031133	37.9362768558103	86.6196490893361	13.614281947025	75.5833772272564
GSM4046463	0.495632491186092	1.80795447076799	158.214434781805	52.9557494765805	0.649319123595416	38.6066312369681	3.49359699570348	8.41545219017572	97.7964087081576	170.449329602012	14.3434545294199	4.54015153385094	170.164927551076	81.9013088136861	7.07477677534208	0.334611774148725	38.9449441354132	15.4267769563053	79.987287307727	81.1390949097128	80.2735642008987	160.280397964728	106.891767725793	10.6592940008623	29.1604754070234	27.0846264459048	15.8468775310924	81.1347147560162	1.09743863351517	8.18926693169158	1.079181088911	3.25724966246423	4.93021412370712	1567.5712779517	14.3368502409754	61.9927254673152	52.5295853943235	0.894288324022652	27.9604710036936	4.95562920521697	32.3938943341789	142.952947598718	18.9985263142294	80.5150322020513	23.7832484872571	22.0469696749567	126.777645317782	30.111991123379	89.9388262158606
GSM4046464	0.116771905718672	0.0320920582243858	32.1026821037597	6.29533412182557	0.0137162512531508	30.1254132896463	9.43973945857381	4.44372389214882	45.2335229855389	71.3751158727751	24.9528246884272	0.769094819230913	167.977436706786	83.9210640072826	6.07425450650767	0.0549325672468276	90.1112293220264	15.0785310914884	94.96501709109	7.84730789072427	75.7172200662888	66.0623219277265	70.8967240774228	19.790486194515	4.84632610289002	24.2492487555392	18.450097505249	50.2056138960845	0.27089848701849	4.48469660098817	0.837434697903076	1.33461303660166	3.84247741877563	93.5684173000963	6.03526702979252	0.119245304262863	23.5395585418077	0.226627990447872	13.7966448405584	2.58382868323069	15.871895236443	36.1391981687634	9.37048342511988	71.4497120922714	25.0724888781068	40.9762247934634	91.8899716000735	15.8333442519818	64.5045695270972
GSM4046465	0.214150644390826	0.012838787246215	15.5580696490794	4.89332160706689	0.00940354795185705	26.4416833264661	8.78340322186605	2.84035822192191	23.4774256268729	82.4903257201671	24.2182784860722	0.912486705217466	401.145305521787	125.466919570064	6.68785809403463	0.0843880381263871	127.872916399919	21.147788945155	146.66226869784	4.19833607412784	181.300717395321	166.61503497702	46.3547771410151	26.2808074925049	10.1819367644835	28.1599324434874	19.3739720710694	33.393247525389	0.11745553328124	4.33968716338718	1.23791051242093	4.34333592407917	4.63100579501565	188.221481200298	11.0034096976102	0.0538877079284531	24.7179213681586	0.106255632491285	13.2803795069461	1.09401058543819	23.6629991101603	72.4845814790502	7.00106800372228	48.4556739684894	19.4115299417521	68.9822940653834	76.52000417962	16.1404368524125	90.4530241039848
GSM4046466	0.118438696275548	0.0448247453436846	37.5793655330457	4.21770559879615	0.0164229082703803	29.9419971396854	10.8805324560371	4.67676318505566	56.9824864671025	82.7854115068403	23.7692577007913	1.38753141641983	153.686787571365	81.414167733684	6.95924522934917	0.066738605114719	106.790056874819	12.8662025783292	82.8591052791414	10.250850210529	86.7959429799115	108.987167520826	64.616377948777	18.4797613618778	13.0979111977927	16.3201262602805	26.3545524079429	32.9662814709047	0.275268757292533	4.50242144964926	0.771250220972086	2.4531245927302	5.25411857371605	102.699300326685	6.28596178384667	0.11595557672061	37.4934746098045	0.173476181175866	16.1957321538474	2.07644676185171	15.9310944371422	33.0934811320063	11.9059455619982	97.1271412402762	24.2921126615633	38.0169496861829	151.720201492268	14.5839932032288	70.5200823114251
GSM4046467	0.0896017814174404	0.00975145705672268	23.411130384652	3.75240898886928	0.00562472627451478	19.9599299442451	10.5496136304962	3.11526503454008	24.1114025661719	58.8254775249749	22.1350667818017	1.29889396947436	164.657637375596	88.5351951772978	4.30375801441928	0.0351629594093394	98.0479620155526	12.8011974325123	85.8304464380789	4.46696635645927	37.0448787576885	72.6899544571761	40.9128159287707	19.7199889125715	6.08323598594877	11.6981083526637	15.9349972300844	28.4949278935825	0.197126252757663	3.01538654949323	0.69115819329906	0.781367194053788	4.65916269671733	52.2389777679174	5.79634168865702	0.0219612515438723	23.6475278990903	0.10389762648173	10.4886378102674	1.11171884591865	13.7898012827057	29.6963746922291	6.71814767449451	71.5690166581952	18.995103411715	47.6281698669947	52.9343377527344	12.2568902379555	79.4054163258228
GSM4046468	0.124419839669937	0.0439902973953286	34.6658546057668	8.17109635268451	0.0155052252919781	29.9681993530833	8.40552341090351	4.8889449416427	53.3339132228342	60.2579393791052	22.9031593329537	1.6361626145247	156.467199789826	70.6078255003258	7.527003725488	0.0511125025533621	101.555055085839	12.9806519858368	89.9702828627507	10.4431668460939	138.631165587971	114.712226308497	54.8850880706314	17.5937315040905	8.21288682650273	16.6457576397234	20.8484053006963	58.8306758886165	0.227065045574885	4.32814189950014	0.821716267309735	2.08606015696333	5.21570748965973	151.583913829001	5.92676707478375	0.10240513369604	37.6168234030255	0.153093410466654	18.2080280601586	2.63738261532749	15.8944656760921	67.3233028200273	10.1974117882016	100.142681750003	23.6466132562074	37.3744234429023	128.888780574547	14.5164093815815	85.48092542201
GSM4046469	0.197501319301112	0.0633691772653681	58.4366721703733	12.658285830259	0.0205328294850973	41.9518486974164	10.1930901226519	7.05572148605777	60.8779181755888	99.9149239623493	22.8394409747406	1.19928677892952	187.931046089047	88.1125689059285	9.8196138349104	0.0720653296510256	100.086778628373	14.742203548345	89.0356431479674	10.5960487972052	189.863185313304	153.738420613835	76.1351592813907	18.4141436746683	12.5829655413163	19.8539774048436	33.183981440656	55.0833551244205	0.339166248273056	5.67879177522318	0.904674905923044	1.66094478899356	5.58823630029562	168.265504299625	5.72421701148538	0.176852328810927	48.831120395968	0.221220689052082	17.4311945542648	2.8845257732329	27.7881618339475	63.8303659012809	11.4292421875338	87.4209474449568	24.8481235051809	43.1736311315772	182.104731214017	19.344635170146	94.6024072881521
GSM4046470	0.110471318926136	0.0396263261918389	22.8281444524483	7.53963359389173	0.0158081706821395	23.0675804123027	8.41587340905483	4.94448698019892	42.2646182477754	68.6328123948016	22.4261145924377	1.90885225151035	155.413483219755	75.0062308095008	6.27344674364629	0.0421975509214911	105.272925025823	12.2098126089372	99.0958850987739	12.1054107662508	139.931561192982	118.980023043893	73.2368817641234	18.5408466001119	9.40348701720404	12.4647515137163	25.9491521105116	49.128464333489	0.251943978068723	4.09428154314174	0.703163257880427	1.51780066122983	4.78714933958343	100.156358354163	5.75548163692403	0.106178166618374	34.2415121782055	0.13715116634641	16.0158768074312	2.01511651253076	14.7525959298149	38.1639182353876	7.23831541253272	75.9813123129024	20.0842752244892	34.3198358200076	140.357269468513	12.2416521000232	82.9267050256008
GSM4046471	0.226183619001799	0.161777570881141	62.0825283358141	20.7006666770181	0.0475421628792436	44.0646940816641	7.15698396836712	6.03388306385763	77.802004350035	105.11598065215	20.0910504731753	1.9503879540894	180.961431367134	81.0794265868695	9.00499369888938	0.083750827292916	104.422500091152	12.4715768972321	84.7461382329459	23.4028336995755	136.304257381353	150.091668486185	79.3454382023125	15.718426441007	16.4072592161169	17.0895188128739	24.596928369635	67.0904240488446	0.421329373825534	5.29025998464043	0.775750490910795	2.97432647309219	4.35722040198288	253.39730205002	7.88725550621421	0.724369475526859	45.6600312236924	0.286321848967351	22.8541632880572	2.31394135412984	24.8761591604368	56.3251739451634	14.1068430549682	91.5726823740401	23.0942098447162	32.2433349656776	150.571048165326	21.3066119246287	82.548148873261
GSM4046472	0.0948842245984982	0.0133083959485304	29.049359660291	4.10563598480578	0.0069374103995392	31.8345344781736	13.5608476566335	4.30712560344913	23.1242028080992	74.2635056045865	22.3571248217115	0.816116523331634	146.665263088756	76.8498829891266	8.75512229155073	0.0472990453721609	102.773800602945	11.6000074973477	85.3155591110972	4.08957226587548	90.3264032162681	80.3518132975831	51.9187422514584	21.6592038047565	5.27860162063198	14.3939092218409	18.9284040604656	37.7591572278198	0.156416131026922	4.17123999404943	0.78750963539117	1.33574446958617	3.60262803787096	48.1943620374704	4.17685538059018	0.0298469682481915	24.1823445794436	0.125444398523856	10.5420817579461	1.95443586824356	14.9022506420858	27.9128317900188	7.24961808765405	79.8260895800999	21.9378291338386	47.3320429523742	83.3974800686249	17.2725049002786	70.4573417258676
GSM4046473	0.0550116220926323	0.0129107228395728	18.8230671081931	3.01286612571236	0.00672112818641698	27.9217133100252	4.22257791640815	2.82239388448892	26.5068115884723	73.7544359156157	19.6967287229801	1.0773796196183	218.229865979753	107.328525853709	4.06682630816621	0.0357288160308063	75.7227539939233	15.2945196640066	107.897939492302	4.59882405506508	130.565742836304	73.1727061685856	56.6244442031591	19.4704945646849	5.05417289445292	16.4299115625025	26.6428487158581	25.4480213858413	0.225600095199322	3.6003222953456	0.834260249491195	0.76245063576996	4.31292673145512	61.9611802182914	3.00103058394418	0.0174219082852211	19.0594751553939	0.116271724184547	12.5483219748001	1.50554237909519	9.48333560180563	26.6980746184308	6.78173119342395	67.5025316633689	16.7004576268172	46.6041413103981	55.9683067458698	15.339691559147	52.6614019498518
GSM4046474	0.093408356104564	0.0324967052998372	32.5140049875979	5.38218679075806	0.0123003182754788	33.928816319218	5.14198595196498	4.4815877871268	54.7120177461722	68.614650205985	22.481697906873	0.953101903863051	157.721718916848	77.3118633937125	6.98702862195677	0.0462889705623268	134.967551322985	11.1537609695514	74.8821144232715	8.54407196199048	104.023428983193	108.184462956087	51.8479308910734	17.294157442966	6.10505359322538	11.8085644643162	19.1221222648041	40.4480007076572	0.191715560291022	3.1459234486147	0.752566117450358	1.73429410199949	4.29973112716822	98.2446357295249	6.05201556522798	0.0713755848908748	31.3922415718334	0.123715566108957	15.858877294962	1.5368104752829	12.4568568674929	37.3351712641788	7.84211953354965	96.3951029963282	21.1006519259255	43.6295173716746	113.076385457913	16.0686708396884	61.5174470123071
GSM4046475	0.174754635208527	0.0632396497345587	56.1858325772178	7.58871493052113	0.0226072218223799	34.0090684570194	8.25332005851043	4.86654607479508	73.853472136969	79.3251512639999	33.273796978655	1.17446159159104	224.603064248548	113.63911174206	7.31201931754873	0.0509243813070037	130.906085508937	14.8759126397534	81.4876033050394	8.02435551284188	183.501200248165	200.934808127312	110.67869865904	20.7305728874872	12.7437396915108	18.6043610530131	54.937399286404	66.4525095589685	0.613157464671575	7.5068171179821	1.28965811391873	1.48443859555419	5.27417578632187	318.289321703554	7.27533934417422	0.23112008537468	47.8800565316233	0.30774410064592	22.8144287458922	1.43912299101788	23.5366991666254	53.6435568659799	9.75626448962812	100.344081581451	27.5289030790566	67.7004857047676	151.788876978442	13.6486619179738	72.4256809218716
GSM4046476	0.229235105712807	0.166896803017499	70.6318383312477	25.1511371456308	0.0350581898584799	36.5216251536392	7.52167536766599	6.24153267080416	75.7994742854226	116.936415505665	23.2469916900869	2.21570754841097	205.075584818542	79.7681066285479	7.35699078351309	0.0959758044194227	97.1257647008082	14.7635198997527	88.9115628273686	24.0286830615651	95.2026587862281	159.521073082506	135.363812999871	17.6586285065653	13.9608122279024	21.6085002537614	25.6005285666992	86.3887202669108	0.512213413641547	5.5431766843078	0.829374788878455	2.90942345341987	4.49265018619563	387.806019123478	11.3864761262475	0.708789912610098	42.7706884522732	0.29884630644626	20.2334051065173	2.61729025328952	27.6922432834984	71.1341844526922	12.7835628090435	105.431126689387	27.007075387067	36.2351786438278	160.46391162902	20.8001996223005	101.428393494757
GSM4046477	0.177656818111287	0.0860615008357717	49.1277222611953	17.4308914845672	0.0301026079801703	26.6124033127734	8.77067419214	5.36852135934774	74.7171112161989	116.219754908934	28.1528563200671	2.01425524029741	192.356092442791	78.6509494347487	7.89196695866862	0.0768255570961015	97.7240043497406	13.5515604888506	85.7645572157157	12.6366481178401	201.205670444423	119.057847755152	97.9352739491297	19.7482434098969	13.1448633552273	14.7119454825443	48.5066947700904	76.586889034037	0.731963538908589	9.03174697701839	0.909448227779629	1.84324147817598	4.15300484126265	221.685689696039	9.11088375215538	0.448417224720758	50.586603947008	0.291480307983622	19.0449258518317	1.81241417389391	19.9101256870062	81.5038578526014	13.0022447201843	101.710751712114	25.8585179278394	47.380528807703	136.527850523433	13.788611806504	96.9767276114101
GSM4046478	0.1579166918733	0.0539210898277059	37.7709674307078	13.5390151307844	0.0194826258632035	30.1174036167079	10.6458764929802	4.97650915583609	50.3420748918289	91.3587060198773	20.4587211555303	1.18967111372849	139.103293958665	68.7274286568758	7.0676601127847	0.0774606309595321	77.5307885977548	12.7156894455935	78.1483138909438	15.2235735157184	89.4411435676238	103.482229838747	70.7481103781677	15.0818632571521	14.10028686726	17.6634761975878	22.1138639263748	49.0825147619496	0.314004559866945	4.50769557568394	0.699517228085222	1.43178971109161	5.80755825901666	122.505712837394	6.46080652161837	0.248789541674096	40.6684660409958	0.227284064620106	17.0423023353062	4.00080100509955	21.9122747256294	59.6406169345246	11.4783683174641	96.9421774663095	26.5093782451291	28.6115049958097	147.027798520732	14.6515144469806	83.6074764609184
GSM4046479	0.0957780641189578	0.065368641171883	24.4613155502232	8.01020613114013	0.0195819969124758	33.2716146605591	4.39555600121304	4.45071944860177	70.748862682363	86.5540152129384	25.3259318681192	1.36799123123306	256.187485170282	96.5984780770918	8.6199179760426	0.0876355483069834	96.0697373424538	14.6771412445483	91.4828809841963	9.30222039607683	134.116819296724	166.513869687996	64.5116823621102	18.8562580529131	14.4197302031511	14.5910056929576	27.361821451195	47.489027230794	0.26239083985424	4.52667104359305	1.04928107842729	3.12608217729959	5.23596991520436	243.168051005761	11.3528537052332	0.140347256923284	41.1121615639059	0.199757479492948	16.6262594431858	1.47068708485083	12.3976277059684	56.9164161521388	10.435570326002	100.076300300561	22.2399830779839	51.3394442509533	130.453809095406	17.4311246905315	91.3922241090086
GSM4046480	0.13401828961592	0.0353114004052764	40.9913708401382	7.16348119209253	0.0141555580388972	27.1303299557804	5.82268504326087	4.34964762698185	43.9950484253559	74.6777251610453	22.8179777930426	1.08426600832702	194.020258846013	75.6452009789986	5.31579275163359	0.0520058998603168	59.4634594632732	13.8060895134307	87.3750004199239	10.5285563866252	51.9089655008734	88.4591190725826	47.8902792190855	17.3208190459842	7.72703172637147	23.4268857012719	19.1883911025564	39.9451370778427	0.300988077759979	4.23363886642435	0.882197207118496	1.04716546821599	3.68586937267334	149.477352100203	5.86600127604751	0.135632849050622	25.8333399935198	0.197791195150848	14.2777585176524	2.15017859165368	18.1547864981464	49.9617829839733	9.07634302974704	69.2059118955286	23.1246405382086	44.3964271126384	89.6923914623699	13.5540427698417	70.9018498325584
GSM4046481	0.158847364822002	0.0971557127131651	34.2191904933579	10.704290427326	0.0323381525457181	36.3088160940706	6.76143178910044	6.15067220551686	72.3438272826734	81.0167137922898	25.096473577434	1.95930090527684	209.930216531375	89.4106295625566	8.15027929748458	0.0758210790089874	107.970127300647	16.0320490729005	89.9427096962319	14.5304361436663	129.247480999972	147.837710330474	63.4552707120918	19.6882750164497	13.1691619620692	25.5770587643765	22.77727298366	68.4987715857315	0.235319841680965	5.0562804279915	0.944443708186336	1.84912571083966	5.02612868083911	202.280902018714	12.3083729909969	0.276900374691357	38.9354969476184	0.196016422088082	20.2891390178476	2.54030857099031	18.6069742488042	84.7231359582563	11.5494936623283	115.740436506578	26.6322361029649	56.2188098560281	97.9020397182276	18.6710409454111	92.3453223858029
GSM4046482	0.123619623983692	0.0744624807679709	31.943641328723	10.3871739536599	0.0263429990172627	36.1764988739439	4.50406596211724	4.18072164580693	43.7956545346243	83.7265047797479	20.9131513837891	1.84850317969035	206.368089234029	83.9542370311446	8.78431293592453	0.101945301375674	64.2457486031848	15.3539436328669	89.8393239194577	12.1631068915951	72.4556804626075	117.464709784044	69.2545236164392	17.6110805393805	9.67148523178536	21.6437213127503	20.6727341157972	53.2764698965887	0.279242022940801	5.74657237680153	0.933392740426002	1.57433191187607	3.84953823382939	350.013001855733	13.678180778209	0.295293321017622	33.379930900953	0.241364688140041	15.0503550324777	2.00725895515537	16.9466629224903	71.2213090248662	11.4302439418786	85.5371075902126	24.1157752416707	42.2727331005827	92.5102852365389	20.4742318702454	74.2530302032196
GSM4046483	0.101401815949988	0.0335482442448551	35.8840115090298	9.24919144509335	0.0181443435757583	28.0818175165933	5.77024044049243	3.5612725450031	47.2580011647885	99.9771537671873	21.1333626504503	1.48454618971352	179.155234527975	91.2910192123702	6.69727982751731	0.0680256460880775	132.801557064065	14.4008562507863	83.1870540065226	10.2656935264393	141.294794072605	162.35933017272	112.421158066772	18.5598089609344	10.2147719690733	14.9303010020224	18.1352937967119	59.7491434588211	0.287988733546755	4.05595291415172	0.881414680655641	1.43314638480314	5.28986253929618	175.838155345496	6.60830965708288	0.0906227467065843	26.3184346700259	0.153839371586862	19.3272968959048	1.63396658103044	18.2911495850608	59.7676605725941	9.4050186784326	101.481939438303	17.1766548435607	46.9915806420315	76.190569116799	15.4116385542932	96.3115793814473
GSM4046484	0.162573417957083	0.071540060684664	38.218627724907	13.0077793051267	0.0250167271492273	29.2654268988168	6.66116877853815	5.77776741716306	58.4074146570639	96.480489059378	24.8360880347814	1.74040405362297	186.440892231414	75.5443219118896	7.98166971404778	0.0924254637925227	75.1134772781765	13.7797645444356	92.3576057532703	13.2063617052454	158.00696172281	122.02613991733	77.4733545186664	18.5742177394191	11.6387741616951	18.2795005975763	25.5922980010892	71.7885476388578	0.295366519672026	6.15488308435302	0.901241587694365	2.10634968386758	4.49797957218226	244.125350207693	11.8463435322734	0.239463622767055	37.5883514883451	0.230113998973085	16.825036527224	2.29150919014092	18.7503781724219	79.2424360935908	12.6638511991859	90.0537832397745	25.4321497265133	41.9810106329013	160.857974836605	16.2654345141237	95.3493278138774
GSM4046485	0.199120242707133	0.0284672261583157	16.24672609628	10.302573362869	0.011669073185187	31.4947165855725	1.4445473145302	3.14654540150954	25.0813369812838	51.0648138047396	24.7400503360831	0.875310306521572	237.780223175876	73.1962015349489	5.95514216707339	0.041574058329647	58.9979429119566	12.781008879969	98.8415527420245	5.47559711160365	298.899775048473	135.562125689769	53.6279542220761	18.0857479175304	10.2335321966881	23.398755677748	33.3497306832027	62.1916616087046	0.318158826009008	4.45448133127771	0.883307994124271	4.34030958416499	4.69079530509432	315.922399211957	4.07500081405966	0.0533986518115862	28.7753805905015	0.181921981139759	11.711356197328	1.17703477970522	32.1492116453414	63.5350769975618	13.508651592414	56.2562044294569	19.3539634645349	66.2874420180179	79.5925790344422	13.4991784730446	100.541795862387
GSM4046486	0.119902243380942	0.027289581881692	39.5332789100007	8.31450492107883	0.0122743265462108	30.9333140311592	7.48067713423211	4.58581540106525	45.1520376136996	89.4575675091629	20.977822049047	1.37094751556091	176.523135239019	69.861492045747	5.64158163539969	0.0550258766384223	65.0368959727059	11.5259961434912	74.366215904899	10.547962647261	96.3912140613119	95.8378167665133	57.976529358079	16.2161357581752	9.55276266896736	16.1896865631584	25.8160645721641	48.7148568207596	0.308917259851682	4.62157635114238	0.816615293933295	0.817757838894522	3.61658707873739	137.255283254201	4.52502682012572	0.0961594012428781	23.6538145982625	0.189190647155852	16.3879170483249	1.98927007017297	16.2547358237442	43.5932145124471	10.8965124822317	83.0779508042373	22.526660318333	35.7628784018354	80.9216089604121	14.9645460696583	71.6926050394513
GSM4046487	0.0548585846714272	0.0134272877896912	22.2810045327338	7.71478828025806	0.00566261644428494	26.071918232425	7.81527137800834	3.51819477575032	24.6727333556411	65.0359273725639	15.9684215840726	1.17930901162855	181.478392566514	66.1505651269284	5.25841142712989	0.0428591885059685	62.3678973101418	11.9955830523504	102.062458527345	8.16855022932066	60.0986775159283	53.2532144998383	50.1258361176208	15.4813801156588	2.94930862305545	12.1839000231672	14.7304562948019	30.7417863409718	0.281402673940768	3.64393909592989	0.55619588951786	1.70868766189466	2.98848769024846	42.4260318431263	3.36284442157802	0.0267525498452681	14.7682364007339	0.115506598174731	9.85520848443597	1.68855957663968	10.3090867635417	26.0561245829532	5.52510683328674	51.3259276795553	15.0838013020057	32.4296314168501	59.6905470326629	13.6557171448287	57.687519389362
GSM4046488	0.817061339313336	1.29075288192226	234.700712777169	68.5530737171041	0.594622414502047	45.0864909554329	4.03389210778149	8.85260187160613	147.097856789815	156.020141676651	23.1868122867901	4.04719234772921	257.409331261825	89.0842740154872	6.95885320789457	0.180674874860948	52.6748357320029	16.7594728229592	76.796151089175	110.213218903447	168.94757435955	147.523159529446	107.875423481819	12.8066924101116	31.6405089813618	28.2675916408211	24.1366589681853	137.235276629824	1.36747704062549	7.74369922410159	1.16028315401581	5.21608553794961	5.21533018238714	1490.01797037258	20.7827044743601	32.4458755795053	71.9191328218208	0.881905665875391	30.9733430685003	4.32623775194973	52.3426921256038	197.420080864855	26.5723473654534	128.457663962754	31.3998798413846	26.2842061946318	250.987375291494	29.5560883763982	98.8432958282158
GSM4046489	0.160143681857387	0.0424314475306275	32.4913171820138	8.50269394364812	0.0147100277354347	32.317101252228	6.2043648120708	4.85252275313908	45.2181706102283	63.7257051849995	23.6871192949569	1.40269438530594	192.042797148653	79.9902384333381	6.94607427332194	0.0454261145621586	60.7850347087803	13.4807266961329	84.9821499341068	11.6669222886718	43.7253457227909	88.7695560735886	50.8689698418127	17.10806805358	5.6776417147714	19.7347163284014	19.4530055168146	41.0412143144816	0.332729320074438	4.18784753368884	0.890600024106445	1.32410822230063	3.28749534070617	146.31088342932	8.75675216151943	0.101089146898564	24.5648993135714	0.213628827925441	13.2267620990473	1.81654171069244	19.9516862849187	46.3052746292871	7.35944022223745	78.6981925974761	23.1474045727391	40.6572626410397	74.7056029571114	16.6263257031842	65.7930709188788
GSM4046490	0.103944627749771	0.0445097895571362	36.2890679062797	8.58869115766638	0.0168818798236344	29.2514146324429	5.49736071945747	4.3700337562091	47.8793351577633	68.1056517298997	21.0091626129909	1.5673927777516	162.620533400219	75.3968242596305	5.83765242092934	0.0554073489319928	58.1854911307463	13.1070683026396	86.03289048021	13.0221816567226	55.4837548180046	103.081901807067	63.2313052406424	18.260418456085	5.88727592069921	17.2853660742	17.731676210472	39.698855944229	0.244127858873399	4.01229285903384	0.816570033324038	1.73515819104672	3.54562199319831	152.941265543041	7.3116380610719	0.13895750255383	28.0375896814773	0.187808140684105	13.9650602312454	1.7859746247269	15.1727898220358	41.4956103418003	7.86243373947511	75.2277451581611	21.240401327189	39.5936763030604	91.7422062396	16.1951427426402	66.8475478321506
GSM4046491	0.151826385731483	0.101233096829535	50.7686505575404	14.9375557617998	0.0334147728566557	39.8412114835518	6.82019735936589	6.84767024560754	76.1012458787194	77.9190924184785	23.932900065473	1.91976686143841	161.140279461711	79.3820325489232	7.44465302351697	0.0777527009465691	103.710070043173	14.1933586443558	81.9280577762672	18.5514362183165	112.094868195192	240.55455431498	81.4346841591206	17.2783653276659	18.9219953708638	21.5281849034973	30.0374289136887	92.9853793520288	0.442575844705735	7.05387180612306	0.984996977437354	2.35984454331962	5.93894401096034	200.764920717735	11.8705535643018	0.26397973268384	43.4775330565758	0.373369959079858	23.4118348719131	2.27220725708874	23.1606856256263	75.2174680281931	13.7069574147223	118.277054527175	27.8508425593245	41.1897915429195	163.0848454321	17.206661680675	97.6953013993374
GSM4046492	0.128414016017769	0.0417888650475327	44.8653869061343	6.35849440675263	0.0158435687395186	37.8040056493793	5.74551994098894	4.75776761993367	43.8781055088746	86.2106665229084	25.094348956186	1.78978929861497	222.217706695081	78.9446064364786	8.45020824729983	0.0888073870863896	121.621694425118	15.450273953376	100.826082562958	10.1925369048292	146.944470799835	117.641429850853	67.5167129991988	19.2113506828926	7.8449079210005	20.2197673342069	25.2152450716107	52.9328375633409	0.221759190168129	6.25747037607569	0.827831756002584	1.86558954383091	4.93369365041947	192.089705339712	12.2250616866513	0.128902024205848	43.9903502610913	0.147922574528586	21.3071125623779	2.28303048517436	17.5417726006555	79.1523845821616	13.4629685785652	83.9330756291493	24.5440054558617	47.8290638494524	149.227205061808	17.5030153058813	82.0306573571011
GSM4046493	0.0991776712237591	0.0481641498309888	23.3584377253528	7.09357394905925	0.0169996873166251	28.6865760736332	3.6555276747168	4.43398687284013	44.0211971662207	65.8771552273546	22.916075231695	1.3653429045922	155.8125188675	72.7690237983538	6.34912545536843	0.0460686905181379	48.4549637165623	12.1252376409578	77.3078478916615	10.1250158530382	65.6923577028852	130.103375724837	57.7309125441736	16.902236140453	6.73376563811383	18.3183809321572	17.8303923328408	52.0035080770722	0.279845198670261	4.20792947137217	0.991481506170904	1.18959108059163	3.15754424646069	230.297958990113	6.70373127822991	0.128307407650062	21.2227978470602	0.234738457219741	13.5428576300616	1.34270305599555	12.9816179020946	40.8769457590007	8.94047139808718	80.9579604040475	20.4901411280801	54.2497725978483	73.4058706837146	15.6516974558222	62.2517705091298
GSM4046494	0.190881128507156	0.877098711411311	77.2277384824559	27.2956813297359	0.354472590561168	30.1776940963491	1.93693090989908	6.30862040669267	91.0034332719352	96.4658064193243	28.2113883067255	2.49110943280141	188.975646581506	82.4303831367549	4.95875436057114	0.124342804244013	38.7310079910997	14.5485786974357	60.9964825226685	40.4558188059151	74.7174240048576	253.254080188781	66.1163724992918	12.5323777625117	26.1467388392366	21.1293513194054	26.681570577538	120.466727322107	1.16815608674035	8.84031205875448	2.02158778335273	3.71464541671427	4.88928037728384	2062.01792775449	18.7311585738852	14.6676054955391	52.9717325443966	0.954867584677667	23.8812458874652	1.39301257364172	18.260383309395	148.797361956335	27.8991258180905	105.499183797992	23.3896006437322	56.2404936239182	255.967756533938	18.2904621893057	64.5553248439266
GSM4046495	0.0843681813372049	0.0165397804975665	18.0102470293479	3.62135467334464	0.00686333164216245	26.472118359544	6.42221494062476	3.19873596884001	27.2018810332694	56.999743828934	19.1623255790517	0.694263511927842	178.676249568156	82.7419156549391	6.52389954957336	0.0321969665291847	91.0148436354237	16.5641566052884	116.040151476067	5.66690929049474	125.751795551318	80.3364291018295	43.3922110309537	18.6320709196181	4.13614538741301	18.5088765912366	14.6863445993879	28.4538770385739	0.112168359950143	3.3366796676777	0.756896941165836	1.25551011887682	3.92101591646583	51.7853452038174	3.92479261138742	0.0386554015693612	22.8938630821226	0.0742312220733824	10.6866669760771	2.67573344288721	11.5601021635318	43.5605988746384	5.95620755691064	65.8364796874309	20.5468737539981	34.4888002722674	88.5070893013376	14.985696665539	68.4493505994405
GSM4046496	0.279648402597427	0.104064432472869	40.9801692907836	15.8171119683838	0.0375567538418715	31.345691822052	8.29642724136228	5.57411954254101	77.0113411984036	91.2962371155455	21.3730963423621	1.83796205417089	200.891640649337	73.3000695372034	7.1696659242893	0.0788782984671273	87.5361221045907	13.0701604247734	73.6456497008056	15.7274191037687	132.548066503646	213.297517287505	81.9836478264387	15.469134333387	17.1152604773768	14.2372967684975	20.0259717384542	71.2157720517323	0.241652157998694	6.02660015458234	1.05809995618557	2.09396708796099	5.5289574788569	462.60762701019	17.508841927735	0.398648475225609	42.797964276754	0.206084037255994	22.3888772279845	1.86868509303941	29.0448454873284	118.529840280916	11.8271163246485	118.745566560256	22.5678746468642	48.828041046604	167.322109384568	15.4412947107891	99.732676890446
GSM4046497	0.0377445205696693	0.00849494121737901	10.2282933111741	4.16252616707209	0.0060468374492483	14.0844639698097	4.37336800291841	2.53340249639967	18.7428817201904	54.3434893992892	20.7340729720642	0.516100452049828	184.470921184664	83.9447593944962	3.20092695555887	0.0224229165656904	40.6287202204306	12.9905593254474	96.9420514438037	3.56169825653035	58.7563375720336	83.807764557707	41.7967072757727	20.3801476572742	4.8765617041909	16.3248188935009	16.2071139699238	14.4606245139342	0.209597146985146	3.41938764930948	0.888446529372023	0.579380439797349	3.50926167441897	54.4470607598222	2.31593581125977	0.0177281860164157	16.5322764895721	0.0875720486046314	9.82750033989976	0.988343101362387	6.93218282796065	22.7832753402796	4.39615400085868	49.8343495243688	14.8779187486184	52.2006763865739	49.8448986950557	10.456970007839	53.4863446254031
GSM4046498	0.173249276708773	0.090255479739148	45.4445578011813	14.1589770657452	0.0389804538052071	41.630320181423	7.81618331649949	5.55485288601934	56.5854868394962	94.0746815434712	27.0522019114513	1.70332163253012	205.821011204428	116.149854054765	7.07356978839858	0.0815610437013521	135.616111382347	17.4904680372903	89.2957983819002	12.9375619331197	116.673291369439	143.334675326209	105.905443750333	20.2935446941489	12.7367258533517	27.1726303264528	21.0466139519167	91.7987680941422	0.342936406514475	5.03604745944704	1.11167953213746	2.1911363404849	5.49308472560022	332.39377089173	5.82335054000741	0.303448759671025	41.4987071865321	0.353539586572674	24.3868913302083	2.27636667898351	23.9692109196931	78.8047215960415	15.00110371206	120.356539113192	28.6303030738464	56.1081172759078	92.4010429262784	19.0498857730368	77.0566421522468
GSM4046499	0.144387774400091	0.0808911416112675	35.748239080472	11.901899126085	0.0289627695428398	30.841564707456	5.09538314553447	5.0954701122125	55.8643087549632	89.4309311589451	24.1557525663759	1.78795120130351	183.049303265366	75.2744034941855	5.82410374132519	0.0503377908630936	62.7749794567558	12.1793995392842	75.878915171383	16.9953038370417	135.452461120338	119.483822586923	59.0617045559119	17.3107138423856	10.9079604108097	18.7645219702088	21.7225281613682	57.309427331654	0.357142662497742	4.87515865211678	0.922538096888017	1.98096814369973	4.33245425650359	195.474318538498	4.01825780107262	0.237145509223837	30.6287658754834	0.291402369514626	17.3418206384668	2.09526009774896	14.3239415780886	51.5505960554364	12.6286989597479	99.8863567760913	27.2980076297515	41.2200652359631	106.342288137428	18.1337038100558	64.3112580261135
GSM4046500	0.163578054676536	0.0683739033950014	48.7652445803134	11.0794925467907	0.0382596309181356	26.0384779793209	5.05151164992203	5.36330786410628	49.6922983649823	91.4911566634208	15.8684810359557	1.30611370254501	188.038517948481	87.5746092630633	5.37924700882214	0.0685298560429567	46.9993690355579	15.2260127851832	96.102316690379	16.0638228822845	61.3047140443804	115.694330252467	58.5324433993434	13.898508479419	13.3347771366033	20.5331852482361	16.7778893249989	36.8643608548322	0.35360866917731	4.21417373303817	0.979577307395936	2.2563866716104	5.20239424281043	175.219062338468	3.55797118984998	0.554005986985442	40.2819859171357	0.332730424777989	15.0864503767674	4.21616646512718	17.3141057948116	43.0799555115343	9.6034593685416	77.8188400659941	22.0013848022461	23.5986005875242	121.870916840087	17.1395294229769	61.7331696186553
GSM4046501	0.0977148123697649	0.0730727882608723	28.5431224791353	9.79420884618935	0.0233563923008944	29.3900416696871	5.11299289366797	5.51292846975303	55.1901143239654	78.9021407423537	20.03113690498	1.59252778593333	152.870306817218	74.347775814046	6.205902765499	0.0665188999261346	56.5231442841476	13.3663733506861	89.3580369942778	14.816163694722	52.0071773006334	115.38914261695	91.3718015013551	17.6530425508956	6.52415930536537	19.0136433358581	18.5734885909634	54.1979224634991	0.350085913556826	5.43610883158418	0.879655582956313	2.0970386849737	2.78399707724878	227.520628260682	13.1467665233142	0.320919733642164	28.2882363891209	0.275465185244096	13.0474218672774	2.0247938422887	14.299487583523	44.2304618189959	11.1926146385246	68.5846443805398	20.4350226189334	39.8742765275187	112.173991043372	14.8603460670758	75.2922912815226
GSM4046502	0.172416836876482	0.0420910797318736	35.8942036228515	7.56890487943939	0.0148266724076755	29.2699711243296	5.12123616712111	4.31041793662576	41.0245897861677	83.1511484502767	23.4450480349015	1.19485670107129	183.127507010359	71.5657590594271	5.69237621346564	0.0784289847389215	64.0573805193297	13.0333162237664	85.8568889727537	9.38530741224575	80.0701494936335	80.4856938827277	62.824420314578	15.5264469855172	4.51785721431595	20.3597854236888	14.5921467551104	49.9467846916934	0.256697491566876	4.56465200098477	0.791628180092385	1.96837413236392	3.59070375128912	227.932836943016	8.70954131128469	0.138244034543924	20.0791483649817	0.214351578814804	13.7393974029376	1.29045091718203	19.5208113533116	64.2204981895848	12.4837388180317	74.6708514189874	19.1967654068582	49.5599685932104	91.1571451072073	13.1589109081863	85.8657344683018
GSM4046503	0.127205976794579	0.123248334354991	35.6760468134162	12.27961660697	0.0315486395133675	30.5432450121761	4.77872650789324	5.70559705393442	56.9537573206833	81.6700153620576	22.3748995802747	1.30333412254098	155.495171716267	72.5401158187561	5.40347466149863	0.0620193178269942	57.0228016333584	13.5708609603265	76.0202420629349	15.5573782763525	111.810969309631	152.376460324572	72.8408394600679	14.5925837953747	11.6818511082501	25.5378724835718	24.1907694147593	65.4013232452915	0.367026373812724	4.58673812322202	0.952997740627907	1.11661391573328	4.2106151441872	215.356317656721	5.1905241346364	0.487562428399105	32.8542826790702	0.362918996794888	20.8416108044734	3.08655069621336	16.2524695879581	67.2540128175724	12.4325314252394	103.567209063769	27.3808816776331	39.929918317175	135.868126902152	13.6462507395346	70.3794187555417
GSM4046504	0.235099875728169	0.0788254658336506	61.1692729144497	11.5523801039312	0.0263331428956555	41.8493021168561	7.22336920189128	6.3836491828125	64.5261592373451	87.3895856379434	25.9775223244052	1.46685157179209	130.146228062519	62.7255207395427	10.5903280560031	0.0625208690102331	92.5831269943204	11.2718904757127	76.991068537897	15.0213178571208	135.227563310724	157.731155344085	86.4204694733717	16.3140768067696	14.1876734044179	13.0888161096689	28.9670320042832	88.0107592551392	0.320360836516574	6.69323494425381	0.844955048045663	1.95978166788226	4.62918525075481	275.904748427621	7.67047899305928	0.295043368482506	49.1683834160822	0.25413799516931	20.806460853197	1.92748176964402	29.2467332043889	95.3972745747738	17.1315887296497	111.102868869527	24.2952049594109	45.5089937273602	208.936162886066	17.0587134130474	125.533991388161
GSM4046505	0.197826709898618	0.0898664503555704	39.5558978184069	13.6728905107792	0.0409073437438708	30.1096848914942	10.9905472903116	6.42581701966874	73.2313784846824	104.785188958293	19.1399205635105	1.89637959855843	187.038207286644	76.0565769838407	6.76008421527289	0.0973378982168783	70.5377514247696	13.9425459375585	82.2270293521436	18.9981163958318	153.433347330426	193.176797518417	76.7326644829212	14.7607925826659	14.7343788741847	20.3257807564556	24.8426520037744	57.490875267834	0.336125957674141	5.51267150996498	1.10108476747761	2.35297066344079	5.23094011711936	211.330809148824	11.9965769087084	0.751158450670419	48.4655275035052	0.29314738011515	23.7210830237697	2.27722588865151	23.0593221152084	82.4598068156791	12.3205749930332	96.6813607522711	22.480664108901	38.1309244388447	167.68910744158	15.5252446391463	87.8203585200018
GSM4046506	0.177815447543141	0.0584731568338399	57.3260652831259	14.9986783100005	0.0204017366774521	36.2749357033958	11.0600646105121	6.74195653141534	63.2896152707261	94.2645735621902	22.9876973106577	1.67177309878329	156.64118620862	79.1233273350961	9.07513470280996	0.0956098348440665	109.918942994662	14.3886212155952	95.2383048119974	13.9564273910664	160.043028798365	137.168154746114	82.3240403636813	19.8131538993386	12.0403751393225	18.2238091722204	31.229183494811	77.9635121399367	0.313860310669063	5.70130552093984	0.745603342068831	2.45995564849435	5.34234692778488	130.435108702146	9.35637701811152	0.167042176031673	48.2712217952215	0.250829383470585	18.8978412207505	3.19903553796343	28.0309460110449	69.7562356075728	11.9676719931647	99.1762391697279	28.7775151901467	32.7278176733157	212.587440812939	16.5872681766123	106.087134410829
GSM4046507	0.118290794965299	0.0326346566849484	37.6842587913893	10.550698808551	0.0137436982404993	32.8028310170474	7.92262537458364	5.47524792602561	37.0160684247853	84.0842668595684	27.0331442596269	1.03658373166245	171.60128985202	74.2314153701461	6.97223232354557	0.0523983181320122	66.0278618580462	12.4324709409967	80.6249477404163	7.44684153177013	94.3979404966231	85.9711653612392	55.8015388037796	18.1891854914796	7.23938563457609	16.2664969289873	25.3061446269965	51.3763889861972	0.316176869344206	5.22791995208909	0.855880937328769	1.19375157574053	3.35961666197811	111.571747797896	4.61375663330244	0.0912604430894621	25.1550998195572	0.206860529764129	13.1018557247278	1.78717657875253	20.113856351712	42.6566612887322	10.2914810135924	66.9133480710616	23.5365283588804	44.393081170951	95.1017079841584	17.3183473450292	75.6641373339903
GSM4046508	0.0568759387701869	0.0234146785597674	18.0274503892168	3.65256268276904	0.0114181201922203	27.9227723091782	5.9823178330757	3.35378239845641	43.514959095245	57.4206135235701	23.3041439821902	1.00005083951996	158.013469235006	73.6554810570327	8.26697637459385	0.0613620077550182	67.701562870709	13.1076065643674	84.653654779887	6.21325434273179	91.1791645743022	81.1490776571832	56.1283451188331	17.9350372019957	6.52170926347669	15.1098995613914	18.8898945365005	34.536220315979	0.14998360303857	3.83237951742814	0.857986511304683	1.20712136355791	3.76920157591098	63.5880898008755	8.58006872356527	0.0722287859690206	23.2174029232895	0.124941205644484	12.7408031009368	2.06352317745036	7.72719887050875	28.3219745583674	7.82096457911473	79.623282730615	23.8219930559994	40.1231297708754	93.4458588433731	15.803912940177	58.218275787695
GSM4046509	0.0932712730004012	0.0272949714319291	29.5749042818548	6.61998520269692	0.0101885736887303	29.3793040588674	7.28149754155551	3.8451662096143	42.3298500091471	82.051472541179	23.1323136885567	1.01297308792537	177.123985476346	78.8694508443527	6.52274096086822	0.0363085884447543	72.6066657668539	13.8280840556206	102.525379647922	8.37785574974389	67.5304789637034	82.9624956409187	62.6478881397632	20.5726042144189	3.70999480701958	20.1212727870856	19.0368617838356	37.970592520205	0.273980248344477	4.01954413126871	0.819631174713559	1.05891391668183	2.99108002313808	100.328361969187	5.94875043942345	0.0547226388590607	18.4245015654279	0.144719255009101	13.8648739391569	1.79396938629177	17.4502236120098	36.8774649923852	5.83290582358574	70.4670966953086	21.2560910837133	46.382751480337	56.4783439181072	15.2612209689975	68.680372632556
GSM4046510	0.0936159044043882	0.0331961479221471	19.7225509569921	5.7333886488796	0.0191942182393841	28.5023886416059	5.52656292556984	4.30577377424789	59.2719897044887	51.20528002597	22.5560012216431	1.60668422717357	150.21007754868	69.0289969434106	6.90092087548983	0.0489616084415279	71.8114351986984	10.9396847836563	73.4906343288407	9.72955512311374	96.9001520441247	113.779429994944	42.9020158891176	13.581257077476	5.33178489005255	12.3027004502809	29.1853507566958	47.7146000270763	0.277104625156946	4.72141326263066	0.915312957027841	1.65279485391105	4.03016978699991	145.650366649544	9.87600620606106	0.132263097573827	25.7925458699663	0.218893622063482	16.5545650787071	1.44559078310259	10.8234951037612	60.4450153430955	9.5919031901162	109.522007514929	20.59728409516	35.3868705778943	104.869015018692	16.4561009884034	56.6419282424767
GSM4046511	0.0554052414428281	0.01565761437398	20.0388843107859	2.9829719232761	0.00896089854104866	22.7031921768599	6.11698472570178	2.77997795344129	24.2483254724126	58.9386311444149	15.5612504054861	0.695263037108834	188.118666890298	78.1517181794618	4.35205065789486	0.0464991074921562	65.2370676781065	13.0755785047699	99.2158150411346	4.08868599685769	107.116252735212	84.4760639313546	39.2327112766456	17.8284018408814	2.96023680856285	13.6301331686433	14.8820995300497	19.9332495228994	0.158846555108717	3.80191237144667	0.683696137594559	1.50146740860362	2.87888199404799	40.3989914355976	5.16148883816646	0.0373453470877693	14.691543387442	0.0797742381312565	9.55878225384359	0.863121376938349	7.60749256685425	19.5417237371684	5.49256526360256	51.1513387909178	16.0270802312457	50.9680427497042	73.6883938703809	9.86363016260266	37.3697514456319
GSM4046512	0.213209221695267	0.131063023957372	70.2303642402761	18.909731771538	0.0593081227326043	39.7204765837969	3.73873945354579	6.00152215980745	90.9176680432755	104.181532667463	29.3580189300692	2.23895893077365	246.082958691442	100.195946277177	6.91723500492472	0.0881514434510483	106.577015153666	14.7121587724675	75.9250559067695	17.6469549313821	115.610924911886	170.531351838053	76.0302691151173	17.110432994275	17.2462085153406	19.8107734597957	25.2693731929306	84.647048497444	0.422448918347799	5.58360733927142	1.32683480458908	3.54219068748388	6.17325307432866	523.368279563868	14.139602154498	0.726004110395169	48.808403350924	0.348148391628866	23.5619917944821	1.92739348584655	25.8553933377706	80.6651741215928	16.8305650541949	106.234973654028	27.3364390610845	52.2851831481159	124.026176465291	21.9845882091207	90.2820609560724
GSM4046513	0.190824409170692	0.10489682275323	47.7738777361465	14.6649612453516	0.031209760148787	44.0205009055282	8.07860723089329	7.13776594063289	57.7874983379322	107.090877516638	18.921982832057	2.474325074039	149.858550499859	67.8859400158437	9.7104084639057	0.0961913382420879	107.67550536658	10.8766503520752	71.4338084531078	20.2880168648317	168.193217411281	286.895629718496	66.3088682900589	13.964077404543	13.3166514278937	12.1928163263511	33.5539673726659	63.516884073979	0.319495954647271	6.50696097094846	0.805459304055788	3.18635955558033	5.49093304822441	294.152711526411	6.56587727199393	0.456025183048661	49.8627946148092	0.280330192137243	24.2302714579951	1.58590079349433	25.6600468776535	114.247658771179	13.3968848920773	98.1143931363932	20.7190774916763	47.7845614962006	227.419883792121	15.9136686170167	99.303176134337
GSM4046514	0.163685865295044	0.0363965967237193	47.3082532398719	11.1932966777695	0.0137231722504817	37.633437635425	10.4293237717697	4.57001759963554	49.366406104859	113.934501493846	17.5997806251447	1.35455591504705	197.991971669685	72.3394821207511	7.58759180203201	0.0500935111879027	75.8273302185461	12.4413086280493	97.0664966612183	10.9277850870334	125.753308390625	105.385563137086	85.8411493881299	15.7992165869895	6.62870361956251	14.0531332395325	23.759269490627	48.2007246127545	0.313401035632876	4.64015629932474	0.664995832425201	1.38258540039566	3.41760137525113	185.838593811209	10.0998389659489	0.120417027669384	28.5594123054839	0.168499244717588	15.7998348981108	1.29504442674844	23.8518025845279	65.2528180445071	6.87548097731217	91.7585972527681	17.6720556501598	42.6786461958567	101.159528730617	15.3086399702703	98.1926039467717
GSM4046515	0.0522702383326607	0.0127208669893317	16.850820634834	5.22248458152234	0.00562615499873887	27.7847223598738	7.7651410909443	3.63885829828334	25.0152492456782	55.1932342959629	22.8227244539446	0.784223980621192	161.411492954532	68.7590370850201	7.17779663298552	0.0315693349624322	61.6318005749653	11.3014232054082	87.0383134907462	4.52649736300834	64.2567511456219	54.8520903803351	40.311680273421	17.0667430519472	2.69269860715533	16.0220875799773	23.5819709636366	33.8149200316799	0.251570014714545	4.36045708402023	0.791490885605059	1.03588680446234	2.56152151142198	47.6367888231139	5.63939647139292	0.0206376209498715	14.3859333075221	0.102326540272397	9.66430555907016	1.64263625536266	9.30755102578116	22.6695701677899	6.27291011413365	49.2659577820244	21.0875321215709	43.2883425993274	39.6830186349628	16.6815324945225	50.1940570595017
GSM4046516	0.130098410790763	0.0627589185796213	42.2556413413186	11.8278341547279	0.0214088181092691	33.4720499677732	7.12709348477785	5.44507900649539	71.6980068141097	60.247542298154	24.6820658430101	2.53727888935317	174.797512751532	67.6298857239861	8.36060796954157	0.0782473532894536	87.3421088177567	11.9775214186134	75.8468606847809	18.3172138145906	134.813066496798	117.317343280393	69.4219030666857	16.1143375451486	12.2854342349537	16.5451185838806	36.9597694420768	74.637085913099	0.385271303582155	6.03236273868283	1.03102881761214	2.78086336838338	4.61629050580137	207.125968850109	10.3357007633522	0.181576177892426	51.3586122157708	0.25215729344272	18.7425293231351	2.15718180958313	15.6199198802592	67.9421276346871	15.8376108932325	82.0842168161461	25.7754428941674	39.6231649280553	169.118378614146	16.8327368019146	85.8766249577631
GSM4046517	0.131018549499645	0.0330749979169792	30.063870665353	8.31420951296974	0.0105494646495121	25.0561697932344	14.5867309754297	2.53251313554715	45.5928593365883	84.7327450618598	19.192865546148	1.15458130720294	224.115367504632	101.962979739425	7.11728794318395	0.0980320199174642	104.428958613305	16.2169183267181	113.176198300879	7.03611117931819	148.328309634369	81.501175735277	67.2655184967929	19.7426865246298	8.23561989794755	16.0031378441981	21.6046139921765	37.042516569196	0.233783956261802	4.29437675001679	0.805515022429984	2.2566028771063	4.83343620282991	100.90123626533	12.8456594191868	0.0627942115682987	28.5232346944806	0.120082624964711	12.3093049357269	1.66732946132737	16.6562424457796	51.4629336052083	7.92605288804306	75.9175276219034	21.7662977153232	34.4116946779794	72.8524554192299	19.7282790465791	76.5056691040082
GSM4046518	0.107784725221052	0.0346291492733494	54.1701599397541	8.55726445048435	0.0125203319447679	37.0542486572236	6.68503787913209	3.2473381006415	35.7125463879752	74.2640479674335	22.6779829245378	1.0748588981883	180.99719420028	98.4401577459321	8.2160751561926	0.0686719046152662	89.9142787342849	16.1804800455074	109.24553405016	8.64509977540832	67.9603703400404	75.1307895057102	79.6786994699754	23.582515888875	4.89433075571271	23.5061877854122	17.3863013072013	38.9954860778122	0.202614642386084	3.84148584232599	0.748393980390615	1.74723726828496	3.56336736103267	123.998572462336	10.8659129253199	0.0702125912011876	23.6518797150174	0.154323684070451	11.2234368207841	2.68162147997707	18.5924757106292	35.2937923942526	7.18692051666676	76.2332993883177	25.228817713083	33.6955995818605	85.9246965277194	23.4658294132919	70.2698161290013
GSM4046519	0.0744747053467849	0.0335282871119162	40.2519897527835	7.42995660118538	0.0111179676869654	32.8887471935284	8.40537503244976	3.93251474180666	48.5059571731827	71.4846364702214	23.6820571385493	1.01717455289884	149.027583237319	80.2007563010471	9.3804385378448	0.0744144648596235	80.6554256667152	13.2857105141254	88.5936457981084	8.25141373520127	80.3146427732073	53.3936715673576	72.5088474282587	17.9576811472474	4.04628757162437	19.075180490982	18.9222860956368	56.1417843028891	0.237404612781897	3.47752447626363	0.592407212202519	1.57619023983936	3.1392109196638	75.2848186173248	7.39513986046827	0.075002421887968	20.5538235956965	0.12968535882087	12.7689820463746	3.4180686225673	11.5870294697527	36.7415935336875	8.00522166328649	85.7790231885286	29.3987051952488	25.2622679269032	78.2150546544905	20.4582347095	59.71887537684
GSM4046520	0.248413207646268	0.143162671791548	51.8932212348444	15.2880425851921	0.0491210958484381	42.996335675197	4.82311943987484	6.98718318335027	85.6655710027381	91.8514156714893	25.5605753691022	2.78490179677771	207.756022359893	74.0383234933495	9.82070894867747	0.0684753375824335	68.4770751783868	13.5352260711588	78.1951150006418	23.9454388737978	145.711456081284	181.032375315895	69.0164126372409	16.2044362525961	14.5115581000952	20.4448651322719	33.0977253450847	68.9083009319566	0.511795330787201	7.2397159076976	1.08746507064008	2.07033532622491	4.60702909980176	680.640988158434	13.8244906478471	0.709812076473958	49.4753892380819	0.329703750090897	19.1502264607904	2.01671619665018	29.7237045252756	124.392020415008	12.7387594166383	133.249970434134	23.6184014694271	48.9085316914783	161.755340645154	19.3354135453133	99.9090054299282
GSM4046521	0.0825089607134837	0.0438246595997977	21.1271356374899	8.23183481463781	0.0151642641567011	22.2873628100829	6.32396666469569	3.95648533941498	45.6403370784785	64.6888646068355	27.9451322005984	1.5525279205607	149.517986052106	78.0171638982312	5.66504750531711	0.0423110463557131	53.4482682709105	13.1872945432041	87.6887641395169	11.9957661255284	121.24309899523	115.558889315787	57.9925809340208	17.1719393542889	3.62407911192358	19.4480941846612	31.3092103148739	51.4317554544012	0.292731621299856	5.04192329774491	0.835691441893268	1.50874305216487	2.90385298942775	137.713578042271	6.48836392801731	0.114192795305212	23.4841596467826	0.155046499294749	13.1628665955637	1.53267189754573	11.7359142859304	43.7176104385587	10.0391721209491	73.115763439573	23.5793774961054	52.3692196861421	83.9454394405903	12.859489386648	64.7724039167137
GSM4046522	0.081995636754014	0.0269705771969414	17.6771630651465	8.29031584520453	0.0138527873622012	27.4002729505524	4.08286250429553	4.45635892391882	41.1357527902948	58.3724386413443	27.5889026736157	1.0476894594896	255.84105184799	97.4080357266903	6.36211422520167	0.0318489010934326	74.2720950611824	15.7557841293545	101.486634907258	7.34383294772429	113.618632223736	137.046061663668	54.0334652760065	19.1604386973473	8.71700722944295	20.1718839445779	32.8270699215473	51.2449871818281	0.37078712463584	5.49733453228036	1.29004223755829	1.45881137888987	5.07099760787406	176.447340417872	5.33087190348131	0.0667613529994502	28.8975756094524	0.241658222619767	14.7577960529859	1.57440793043927	14.4571869202031	49.7404834144471	9.56695621134013	73.6077743603732	22.1059920483732	61.2238905638797	92.7421752247347	15.7355278388839	85.6792676487118
GSM4046523	0.148006100492897	0.0276390104437223	25.8725805192562	8.36315258209698	0.014945997590211	24.953544760486	6.74877687769984	2.96489417578419	48.7810382785166	93.3160168623658	19.0011678359138	1.06391529217421	213.350547032721	91.3691661787677	4.92287745911429	0.0632776324653947	117.967640347036	13.7750115168333	91.3675450724266	9.94123120241522	119.714011779112	142.631838878455	84.3541469282631	16.9651367035734	9.09657198326007	17.5356420363583	15.0444133666161	38.0595943721466	0.230896837263704	3.77530525330451	0.831308308257287	2.87663668198469	4.69990485480367	150.611800324599	6.52098555158549	0.0793964197014787	27.8191260399771	0.146805698412186	15.8795532076376	1.26859369425041	21.2410859406154	53.1315394987268	8.04088132888426	85.8648092538997	17.9245668997277	45.733569537244	81.5944564309168	12.8774088286701	92.2302595723512
GSM4046524	0.0794633105451648	0.0251545940363129	31.7401804037166	5.8733210516906	0.0102318411389521	36.3794188855562	6.77019962528487	3.3507917901044	29.6110531012847	73.1906593315345	15.9765095376547	0.980440508983889	204.30455816011	76.6340767215408	7.03753873093055	0.0648403514490994	46.5035580868374	15.7540885669769	129.12599977662	9.23521902648917	51.3993941143035	62.0830509195487	70.6574713510359	19.4461544915788	5.48644292000875	21.5130003260928	15.9562230626092	21.2289898588103	0.140648481602736	3.27434750702152	0.636540973279263	1.30948729023073	3.05851497703487	56.0799636989089	9.01788120009014	0.069409985835672	24.364127957085	0.119965079610962	10.2229636650276	3.12119202290506	12.6288372634354	29.4879967631647	6.67911603103123	66.4695428937631	20.7077926421317	29.6475227607422	106.068379923795	18.7944809733082	74.5849379308206
GSM4046525	0.235165531682317	0.0828935122306859	69.4248305292712	18.4843712224231	0.0255897704043586	41.1781158025822	10.2678724643217	4.51990467059943	61.1384737236935	110.902657030265	25.0206500294468	1.35927708127775	194.691893806205	78.7683288545094	8.88069276262121	0.051696759925894	78.8789394903026	13.4027599894908	90.6666635918938	11.3651881232062	166.669706684682	95.5607737579157	91.4766503500574	16.8367759357591	10.9796659756064	19.8932672502687	28.3671428359204	88.2021353743581	0.577614737166198	6.16539102539489	1.08372162230082	2.29108397308588	3.88775276411127	322.252204705648	7.33175591925077	0.233893301820704	29.8163871001781	0.367191274699053	16.6708328761946	1.97982183585328	33.8949316599212	89.820250788258	11.02907701564	94.4984809522568	24.3494248604054	49.4928512643292	87.6012015473121	18.7101142379357	104.332626060642
GSM4046526	0.0920594010693931	0.0430110671908115	34.3476590444238	9.50088992046015	0.0180062880156144	27.3635231682082	4.98607245111359	5.08772643400728	51.7431979569754	58.2104829355523	24.0964992118657	1.54283494306013	148.638873250632	93.1018930302111	7.1891834757006	0.070556211391283	77.537260928548	14.862343010132	92.5871025843681	10.4177140061476	89.2136401218599	128.927390676336	66.0110558447904	20.1980592286174	9.14441696359049	25.6268745105858	22.7334969104864	55.2061741619374	0.234059031763214	4.19662640583767	0.7727138681106	1.76018628703125	4.58956384597099	109.042532484282	5.74333954760631	0.116392086701904	32.1387801159903	0.277526034988478	13.1447737329176	2.85922853499164	14.9956466102821	35.2310734768414	10.1591632371561	104.74836883712	30.9438086020902	34.0160730630799	88.6572066111196	15.9083737878411	88.447670990369
GSM4046527	0.199607037482948	0.0204104796369657	44.4921299915413	14.4353651468563	0.0104802695673663	34.0589374562401	5.50531735953118	3.9194422554082	33.7809898469608	117.559960063903	23.5155644944696	2.15030107003364	169.101451023048	75.8365994422023	10.9782076699243	0.077892174413085	122.919247623202	11.0866428825876	82.3065964072538	8.92095591647985	115.167841573329	99.3990438970968	84.4899070602431	17.833023407437	14.9671763033518	10.7458172580691	21.018114156458	68.0334569970792	0.180578791156768	3.42161055767755	0.677759940075693	2.21172525997229	5.03486316461835	184.76328874633	8.30666450284827	0.0430532819597292	29.3127701354314	0.134533653332507	13.8469410508157	1.20009861615867	27.9794659121246	48.8079111779874	12.0691015012028	123.300619145413	23.6105936622321	42.5215460166487	78.5347388702168	22.0497813147047	126.794162269627
GSM4046528	0.11367677710544	0.0364915351216655	30.3221073606534	5.66433927963289	0.0143240187197018	31.9856155595001	5.25027008957223	4.37678052177581	61.5213863841073	73.0418048992675	22.4040382944109	0.942856741189839	189.444021705511	96.6179929859014	5.67999183328861	0.0524199940605004	109.209872888904	12.9942295533729	80.9596222768864	9.35681011365764	113.350907968721	123.149684558951	58.5672709509511	17.3418107361022	7.09724228626027	17.80945062152	21.4938539614553	42.5749113504778	0.219015271371694	3.36877188795443	0.935655345070948	2.16948897075821	4.00302132032886	120.266860290226	5.01678382195793	0.101397980303183	29.1830037569537	0.168507236346944	14.8022527330782	1.88446213956604	14.6066970118838	32.6883778452316	8.3133739911201	88.2436155080528	22.9061956377713	41.9916062124395	121.599007107774	15.1975119115532	67.923825107178
GSM4046529	0.179343704973451	0.14331461049225	44.1762926604774	20.2794054332063	0.048804563256615	36.3062132269314	4.63070284976552	6.38722551244745	75.3349568917595	83.1349230353952	22.1369323082493	2.4453376524767	147.117264315662	67.9634960178672	7.94839053143348	0.0690683512687691	70.0805446928125	12.4052237377463	73.0205722552492	23.1434036762227	63.2024941815922	163.741139825166	69.559215125947	15.3301069884497	16.0537200363675	18.7035653195962	24.3372063308703	65.940848911706	0.499989802932726	5.60872244518255	0.976951427204189	1.90204436688389	3.91060139739712	401.457461296294	10.3736357878444	0.677134140381042	44.3311177779426	0.457780723972586	19.7897776381388	2.1298926239865	24.2638576921545	72.3155085372239	12.5683287384584	102.842865882173	23.194861592137	44.6914352991046	108.40529599487	17.2675811010086	81.8480495620055
GSM4046530	0.0954627799758901	0.0408135465404486	27.8561747416914	5.87146730661833	0.0172473842427459	32.3437174559604	7.15308851785554	5.24224769995171	48.8524266889773	68.0001032449424	22.3934661392429	1.17128738651663	147.806245333785	77.2670912853184	7.55093622044305	0.0589140535269012	80.6306303214722	13.0132592114141	78.2626674542	8.74653283904777	112.735027032793	146.114144729083	55.3070163469111	15.3841713085244	10.122452738973	19.9688049225474	25.5322920710615	48.756246515359	0.258449460321165	4.24669082746559	0.812478494878695	2.24769661964483	5.22680649465346	146.213989882521	4.16550149173984	0.134591752754771	34.5838080006244	0.223982978414513	17.710361049037	2.28716822759054	12.2970121758768	39.3324743739324	12.1545936124197	90.7188711903668	23.0641402352292	43.9827398195939	127.624382860655	14.490956341569	62.6628790176545
GSM4046531	0.0688208353316088	0.070195600215081	21.915534277541	6.35577750223537	0.0244075754248677	29.966132364801	4.96417851627559	4.77157277180539	59.3069604502001	76.269604002995	21.0008878264834	1.2925935882686	169.019663471932	73.7838852179938	6.15614057006456	0.0718818736267485	70.9556912263048	11.647389362069	73.8241950146466	10.6932205480072	118.816934615682	170.47540033732	48.761655319212	15.2297723090423	6.85877598030859	14.1099169560188	20.2333917609999	41.0393956876771	0.209317807764853	4.50040069153105	1.01131273911314	2.65748122520626	4.5747007247389	140.770637695747	6.91077558804611	0.197356609766623	28.7348299163129	0.171362998031192	16.5911526744116	1.31525616642628	7.64714065774614	40.5472345454024	10.1838394483989	86.4911891064796	20.4814413657355	52.9473166595691	108.907309636628	16.5757154291685	53.9795004446118
GSM4046532	0.224213606405472	0.0714289984470366	29.5135625487967	16.1343384061485	0.0255910512426122	27.4492454830982	6.88948099994331	5.53459786143072	52.8801008068495	84.181272098167	21.1531647005119	1.51796331069741	190.15586809991	80.3327090018389	7.79415559176895	0.106105651926545	98.1430063962792	14.9657511783143	91.0735108425379	12.6399113795607	104.368766763816	165.464948434781	70.3929303707824	16.5655390708139	15.1813416711176	18.2307054811632	21.0018813339074	61.9691069896817	0.270509171933036	5.66193157127034	1.08398458172424	2.40585075127869	5.10405203594885	293.481716622321	11.3435916261597	0.219903456046347	33.1429345785209	0.27402971625317	17.1902466259317	2.1381844076108	28.8247496396599	85.8092846751755	12.1125199214703	83.6155507251995	21.6730972013065	42.3837947266905	98.8039972528665	16.0225381155002	104.342608193957
GSM4046533	0.14584898749477	0.0774979649833736	25.7273633784721	11.0490337784378	0.0258083308364997	27.1271812901727	4.84329709574858	6.38733443008917	65.8521319385524	92.4753483028918	29.6198079959868	2.09631197627674	195.454486133048	78.4208583413843	7.60314672120486	0.0667393982900217	88.3765653835839	12.751647549733	72.8028431511428	11.3984298619964	181.101246715394	239.681718180935	66.9043632334002	15.9700897449644	30.1058644148279	16.6183018323666	32.2097506454731	58.1905279112695	0.380928395977836	5.34754350387388	1.01340899046703	2.10592789885205	4.82633596966055	196.589056850373	10.4302131310331	0.138397529530335	42.6784402877657	0.193855654236892	22.4247615006172	1.31327572267448	23.6887275433248	78.1193851150894	12.2973365915623	101.670646530908	24.0991015212605	75.536969899169	115.31838228482	11.7790760059685	128.018934163715
GSM4046534	0.0688641695555012	0.0219746117818672	15.4912298875175	5.36848507418157	0.00935393478064362	16.995069664403	3.5413428467961	3.429136727186	33.6447940660185	58.306614389683	15.7974481447182	0.963335080634175	135.972351223465	66.1840444479776	3.33250889994951	0.031497667539125	53.1008771248036	10.2650718803783	72.4848157329679	8.17589203336511	87.1462246340336	133.954674344947	52.6794999529081	13.7678349190492	5.44182052191585	12.9391605764595	14.8057603484008	30.6541062900715	0.253499703275169	3.37574175271812	0.777167100657361	1.10070210134522	3.60828368730851	110.35403232228	4.66347023477539	0.0362431400202008	16.233198552306	0.193093208695425	9.94952912058007	1.34577158716922	10.0832810602356	32.9915866664816	6.82160289394136	68.6781756310092	14.8603737283942	39.9255637609751	69.923932097992	9.54807870238726	67.1248474449533
GSM4046535	0.0587885484751785	0.0229030334868671	33.1196980231581	5.09124892483895	0.00926168284671467	28.5589994474995	6.61247233955717	4.25337964894822	39.0621084192227	81.5769823942224	18.7704206417215	1.19929117612086	149.646235555343	87.410723907567	5.7518115656596	0.0481651481359409	101.396036117139	13.4684335090543	90.1963091770663	8.40392566866698	92.7111852409455	92.0705854868829	76.3533596474232	17.194337736744	4.72254543532019	12.943549982005	21.2259603435916	33.3247794831026	0.256097605571724	3.81080336587953	0.731873447812381	1.33910833255955	3.90744545444051	74.7131666814326	3.82647343858358	0.0552539888227869	21.1265484602182	0.155672529464205	13.5168529802115	2.36998400076449	11.0452385682849	32.6767849027747	7.59776981945678	69.7457138592752	20.9041895306706	34.1450472246125	93.691934295816	17.2112598582702	66.5524278464001
GSM4046536	0.158441855233748	0.0739787416804278	38.1945598829956	12.9297835391275	0.0187439144852213	48.7608999405875	9.97688673480384	7.44300517544082	47.4069408589916	77.1606341512278	23.0314384382544	1.63474615448162	228.886318729856	104.694352498377	9.47354508760447	0.0629601899882649	141.04997418355	18.7988539701499	107.054230803839	11.5028948313027	213.98142637032	249.033672075899	70.2631077109435	20.6058615553188	22.6592413942273	28.4582311354724	24.9019332676572	98.5552420162131	0.221709427014198	5.01283031109832	0.73775173132115	2.99695244442002	7.99361941196417	111.79681057177	11.2249966114729	0.0851837652493917	37.54568860571	0.178882156084336	17.8016115749547	2.87749892075571	26.1568043318356	66.5813649334624	14.5972950286177	117.33602614652	25.8266628360531	50.8580741744645	100.017268487002	24.6057114053699	101.477456636558
GSM4046537	0.102715776356566	0.0438617238874768	24.5976433012361	9.75093550309608	0.015141085295059	29.475037221395	4.36734891503249	4.55929901653651	54.3543452598783	72.4884396812794	24.053964710569	1.680286272413	156.114702836853	65.3138661381812	6.94517560849363	0.0575434544441661	65.2584560174884	11.3583724772754	71.345891822714	11.4722126871301	78.1650230030192	95.2513955082105	60.2020363688304	14.6264185904911	10.143376006858	12.8582069648871	21.416893585828	57.199351772469	0.231809538106799	4.57503309065091	0.821145752671304	1.12864779538798	3.56518550016764	140.633347250863	8.0922529130531	0.115284205330489	24.8724629281297	0.177227739451621	15.8264268331521	1.3879112846178	12.285659577771	48.9973864337786	12.2859873030396	103.416349442987	21.3153204000693	42.0714804998476	87.4750825783651	15.7688800706896	74.9617565562428
GSM4046538	0.199262466782645	0.0553383714876317	51.6156786557539	16.926999377667	0.0260742686465219	37.0976141101259	12.1612412867239	7.36301350538687	64.1006930343755	108.60184208359	20.4168118217795	1.3886882658082	203.493603212544	107.864053148427	6.46777832682817	0.0799090769760283	146.272689557508	17.9734957051746	108.952108686364	14.1662600553045	216.224185037665	359.070237650376	89.6177647602213	17.3287003654602	19.9813150944824	22.9585864984086	38.6779819983665	91.5503381848755	0.506941809639415	7.3055538232837	1.28560337511632	2.67645413379376	8.2008701654716	180.492567766778	11.2236611506198	0.161290558396985	30.456489424161	0.258854133664581	20.7253413853867	1.48780753972104	35.4514304995666	79.7682002530439	10.9342207041443	81.3036903779486	18.4024139777908	50.7728181470667	145.586768399066	18.9176691813248	122.854206701319
GSM4046539	0.105168487295392	0.0215205234939913	23.4397788669989	6.02752951034596	0.00770854064553783	30.3916867888405	7.22397462659147	4.20520803714867	30.6455087951293	71.6863323675196	21.824037867315	0.699278193426758	157.459946657965	77.56133680637	8.61626102291178	0.0390225457968853	108.610441781644	13.1952038703567	83.0329924262064	5.61006306795333	77.6963659694824	89.2915215155344	55.9559443269973	21.6122750791214	5.11445118721989	13.7886736776981	9.74271309476311	48.1034058590058	0.101984512531746	2.73724765812991	0.663718852067802	1.29155560116711	3.90238842577131	60.7849259258944	5.01346335528881	0.037748336862997	21.1996149783655	0.0669421334879733	10.5722353852236	2.5281351048861	17.5854766066955	48.4173211094523	6.97267984985725	86.5403413642646	20.6860883951068	41.9206437489499	63.858731214569	18.106687794896	80.8229381217446
GSM4046540	0.122040008047141	0.0184583924882976	15.116059963768	4.55687029675061	0.0105317961785288	27.5607801162826	6.19443174131803	4.28117834691026	28.1687505359578	56.3648663690941	18.111654178727	0.71462059205323	202.348380787132	95.551815349809	5.38109086342168	0.0458935132028525	147.935589192078	17.8541426565128	112.757839657696	5.26486990764111	239.07188436156	216.840628601914	44.8885138555399	20.1128213661643	10.4518524734416	25.6898436381564	29.1574792492186	33.8060338729238	0.184290644475791	5.30835327549425	0.975697751777765	2.40577124337117	6.55808784193317	143.396414052148	10.1626522093863	0.0393184294103795	34.3046215800188	0.106157155926529	14.8870159278801	1.56254010835054	16.3837231202302	83.6254213084317	10.1099882993538	65.3522743675521	17.5623435505872	68.0688828506013	108.819205369661	12.1478401036095	86.3009235806577
GSM4046541	0.0545666010531552	0.0107549156020698	12.7282671419349	3.95476546435557	0.00508074331528595	19.4137376957388	3.7186227686937	2.70006675159083	16.7235828806051	58.7435749067761	16.773732664255	0.772576193900917	132.701481975307	68.207527320494	4.38912559131048	0.0268636058989934	41.9974399109944	12.1813028359186	101.695898773025	4.52643394174424	81.2345667305766	76.1100875961957	42.8388571374996	17.7337452700217	4.02416848216535	14.6857198867284	16.3589861986526	22.3068221608724	0.158772690593319	3.16516603149241	0.548405523309277	1.14209319263944	2.7390740652564	64.5410255473326	3.08864859378203	0.017396978476113	14.9951518364203	0.10122339990034	8.03200085391814	1.3944765082885	10.3296221699888	23.1525152343686	4.92189628523805	51.4261920776156	13.9539375472056	45.2590634033652	54.4051605237776	9.97928652357294	66.7365748776291
GSM4046542	0.0317988241894635	0.00899565704868409	8.49208374926828	1.72553828954682	0.00472645761080478	18.2041425634111	2.45549360338036	2.6523945754646	16.8130725438423	41.514807552095	18.800960257263	0.511784007069503	140.343459427827	68.9732825645461	4.28686170977924	0.0208749514744153	32.9494528948956	11.4284241973113	90.7610319232574	3.28753187106632	34.7181832422578	66.6589769000598	30.4059499884212	17.7613576397282	1.59231960402935	15.0420020012845	13.165651985143	16.8126046517881	0.144660577395952	2.94373682206633	0.73321854571907	0.678761487528953	2.16448026159583	36.3757487774338	3.1897301952076	0.0186696038539815	9.79752624468438	0.0809250931117922	6.04902544501021	0.840137402299395	6.1048685562718	13.7192832459298	3.97886676933468	41.6937138188184	13.5219189416934	54.9623977122282	36.196518765108	8.42507852855341	45.1988562522721
GSM4046543	0.0877933201784209	0.0250333587597144	20.1559934996171	6.64724014773498	0.00833148816580948	20.8816695829972	6.35973051542812	3.67273720009808	42.401450628718	74.1164456735951	21.6262955038613	1.14667475699014	173.162662701776	71.1806988086523	5.45630817221949	0.0348737410320968	66.2744567680136	11.7565226484151	91.8709954986027	8.41628385945737	95.5006587397471	123.773173525238	54.6345088133337	17.5810180202027	5.89711311443266	13.0594677909549	18.4607948596353	38.2197696586128	0.1681830570033	2.72452948911379	0.718111633494248	1.09665316866117	4.20528516614317	90.5190738467733	3.85825585048353	0.0446157825593464	21.2413575965989	0.116683833830194	12.4041808812984	1.45656861178899	13.8367830298196	34.1944865750322	8.05608317157439	88.96113548363	19.4509001648434	39.0582553349247	88.3868659513188	14.3919243425975	84.441309301728
GSM4046544	0.0673891866476497	0.00755722260989496	21.9116518295384	8.05425955420123	0.00385715600243341	20.2784778124663	5.34677723676243	2.7550812494644	18.7129496030773	69.0381593007697	13.5396283041495	0.833631664688775	177.66283344848	64.3958206307625	5.56965187126014	0.0589389512299593	87.2911809542859	10.1513529147391	97.8355993949126	4.78284192676203	104.881086145631	70.1919424581676	35.8383700182421	15.1213567718678	4.04591261213795	8.30335651047536	13.9181991155411	29.7164738289921	0.136852651167468	3.51415821672627	0.715383977598541	1.95753697601067	4.76779000250024	43.1012045873655	9.41064274497362	0.0113543076283549	17.8855885320105	0.0630968102474689	7.7670386117907	1.02408717005712	10.6071599772458	25.5109290928566	5.40429750397446	48.8156263657659	13.7933230685353	36.5062969430854	97.2414438029114	14.5777241107975	89.3615709694681
GSM4046545	0.0683042219823117	0.0155118863443082	17.9719509295936	3.70992912137125	0.00825728289824659	22.9359862021183	8.87146207989981	4.31791355944044	33.4577128659854	65.8505147765187	20.6401306216153	1.02443781467565	142.448104618965	65.8487943423344	7.45700969391623	0.0506788630276611	93.4840904964453	11.6391110111894	79.6012500873477	6.24999697569946	76.134035262423	160.951795836818	51.1730260341362	19.7679382661428	6.17248583798218	11.5871540018624	23.7108937324678	29.8649339005021	0.150451269338992	3.4803814911554	0.778805953220371	1.05651198422934	5.49038439820474	97.0974491691264	5.76094387310177	0.0395858672623049	25.8646804037788	0.12144566915919	12.9727522342708	1.38501149544454	12.1265587375342	47.2800568368344	6.73224445459316	90.0803916807859	18.6585901359752	46.6043174487014	187.763967714887	12.1784984268606	81.6162594587099
GSM4046546	0.152900189188953	0.0425255846145841	38.2015864790222	7.82336363242383	0.015244813735467	35.2970147489993	7.40002601389871	5.18822647248877	57.3120987671784	77.6564884484025	23.763207857486	1.98203312780824	268.533804959772	85.999522772579	8.45180526217555	0.0668010861550146	110.392484198167	15.7425162741742	103.401328552174	11.3678285857913	96.2177363805597	130.418021855565	53.7182974949978	20.5753726735249	7.42038008253751	20.3467148279175	22.2572752255112	47.6762751762126	0.205427995241074	4.29467324444208	0.977154962388651	2.19556392096788	5.79241133961945	164.187558506875	11.1585752575587	0.0956111337547367	34.9266993708823	0.142264688501528	16.4797533996715	1.7636587018637	17.9389019950463	74.2590218045404	8.88364228827462	83.0748912931994	21.0169402071584	51.8381463226329	185.204910096624	18.1407088002914	100.421512439074
GSM4046547	0.151191976271424	0.0510491780879209	23.598885292816	9.3082461468707	0.0200426982561482	30.1502945103335	4.94125619485128	4.98078144640485	52.3613751373638	84.1223147878475	27.8724578377122	1.52673823377806	198.642554568925	71.4762121326337	9.00602291566901	0.065343756462424	81.583632943894	13.3863670208536	89.9562390289859	8.88692927138379	190.019614811455	122.376681125855	48.6814588152371	18.0761633486522	8.61494824533973	15.3096956447112	25.0328994031374	53.213105973855	0.216273253628145	4.86531687840254	0.839298649680551	1.826508750772	4.0163463686233	208.205475456033	9.10577148857595	0.131849698222245	24.2696439698356	0.157263073678075	16.2552632999828	1.62127943370275	19.9281348902125	78.9189731493469	8.88752642467391	97.751481506017	20.7700095287885	46.3819606185613	99.1571012972533	16.6184388981501	102.041833818384
GSM4046548	0.0562045620320285	0.0183967778422574	14.7153848903928	4.14002281066387	0.00820734138906985	23.4978925095599	5.50496946094082	3.59516357048315	34.9193062977938	60.8202519710844	18.7264869928526	0.859843451710961	142.775573734224	94.4608099806469	7.53214372796384	0.0473394298353324	88.1886143028784	15.8044664567704	101.282180203829	4.76082565113729	95.9717509927201	99.9572246155118	54.0589199393892	20.0144623033307	4.52132256457198	15.9056299019335	14.871190671721	41.2276032361889	0.146129017614267	2.97992245949312	0.789024542116641	1.61268942737558	3.72611375702084	91.7077661309123	5.21634278593234	0.0342192354501438	23.6261907285173	0.131411965931785	11.9768739499822	2.19737539389638	8.56091884511321	36.8183922639059	6.49625356990736	82.1758652681824	20.4161157229249	40.7592377012168	67.4658783432086	14.4736641319236	62.8717064411556
GSM4046549	0.158018883670677	0.0872433146937784	30.6165149928915	10.8213120824027	0.0385384467062449	25.3635589424914	3.50206716228258	4.89078197507201	66.2256390524471	81.4174479976188	21.1934043040544	1.49218094122105	229.270802232524	107.981121380206	5.54584592370248	0.0622662947080008	54.1504654668707	16.6053919035639	94.5331670325838	15.3701056463442	86.1507268908248	188.563604259911	76.2476924044793	17.851837204407	11.2259823577933	20.3773533864304	28.8168875075081	49.5351122708584	0.543464661227887	6.75038926573113	1.1198467836771	2.85210251689637	4.47137807834576	401.663242123326	9.89396590239934	0.292736081753157	41.8304741775608	0.308160278158598	17.5003902971609	1.49914017837301	18.1272315713648	57.2735429493861	12.86762555029	89.4597054075102	17.8294538180792	46.4121891651766	174.455176234531	13.9422265587124	83.0640181081193
GSM4046550	0.0570166170632276	0.00775351780639357	20.7186495024682	2.33179885161655	0.00494126240819028	14.1081840017359	6.51025454432968	2.86568182540699	21.038968483622	64.1834831141383	19.1394941901199	0.982092390375213	134.775563955435	76.8775403737207	3.96424328920373	0.0265996203554829	54.4249536922486	10.4589963311188	76.36142991073	4.17733377360552	103.708121227411	93.6115153998867	72.6000823844766	17.4814573794136	5.99647488728424	10.0229181459193	19.4658809717697	28.8361470845707	0.1782729803706	3.40606126970825	0.629242837866676	1.04868616259632	3.41326357535083	84.8735730644584	1.82399126224094	0.0154951171878848	19.1598229097247	0.0820370144758873	10.8348645089609	0.852135649315976	8.05637010690592	20.4176524920724	6.99384164949892	56.5889392089881	14.4529671450418	54.3486887865497	77.6217370960488	8.13757758421203	66.3606421890267
GSM4046551	0.116942963078867	0.0623484171160828	27.6436867243938	6.28766367041856	0.0257236409281045	25.1707141844561	9.29281330957	5.78922489800367	73.9440607255207	69.0441603489069	20.5790883201906	1.47360691457275	174.572490258202	73.0060729199074	5.65872060949455	0.056559624798702	101.050550813626	12.1573320220614	80.6863685445674	14.3502036921514	89.2237344768256	125.758897973789	58.9016056076868	16.9731684287147	8.71792941789871	16.0264551732295	19.7769671923656	49.6393121058211	0.213187948928786	4.70038426238687	0.975818912966393	1.78833063948575	4.04535226037755	168.849860330579	7.75308227053768	0.23826699109816	32.7713081971776	0.165110714516683	17.0999292210645	1.93680154008734	13.8500494684938	55.6078529809641	10.16911259348	89.7535949771078	22.1283901084328	39.890481512084	102.629253808091	14.9538027310558	59.8432851308399
GSM4046552	0.101068021374629	0.0242561315738393	25.4875241284742	6.03749610088716	0.012091491424878	28.723266624506	4.94524668624798	4.17035969113999	31.2280031965815	71.522402523206	21.5946594991956	1.00971857401284	174.618177279074	81.252748365614	7.27524988984926	0.0482616878522316	62.9229915626979	13.7626934262651	89.0813899650777	7.95283750805431	79.3230721241101	129.514361444785	49.1821898241937	16.0789044684816	7.76803701130454	20.4841770613934	21.0776658604935	31.4878926379354	0.217184683503633	4.07688151925967	0.835814276940163	1.8109323283926	4.81376870370872	115.385832048973	2.18071261859168	0.102930792644335	30.8914717733108	0.182663437010007	14.0659672531991	2.45493834699948	15.8695609903943	37.0286237240464	8.38672627039852	80.2232652740926	21.7000170328777	38.0053526426169	98.3288605893658	13.1286773579593	67.7523925656792
GSM4046553	0.118972031587061	0.0319514276741044	29.8269025612138	8.71375981930314	0.0150732643550508	38.3059086861073	9.08822600446851	4.83242163161428	66.7978377615316	90.4223087174629	17.3975897571594	1.64473286583757	242.397992304011	89.6345984028666	13.2594925291532	0.0991014599929275	113.634327418158	15.8789929355621	98.7349761434172	7.01691771541269	231.903044550384	110.845228115221	74.69549622105	15.2445975299309	14.4303376091813	15.0551111491364	27.648820564746	51.0003921345497	0.184971089867682	3.74681371711506	0.779127001392647	1.43211414688913	6.53651345410093	97.1788681877349	14.847296765286	0.0903614127010827	35.2562163514302	0.113521678269751	16.5271503361931	3.06794583177036	13.6575654524977	97.0209370632761	8.0695392437076	138.354036595869	20.9390028802655	28.393288957351	139.788644949982	23.559530608059	124.343962431961
GSM4046554	0.0913537098720011	0.0335878316761815	38.2929670391923	8.51842010734426	0.0207499068684961	21.8411651805057	3.31294363494576	4.13210509490775	63.9021071439622	98.3874832993594	21.7397701439434	1.21869624761864	240.831785260896	127.143818526394	5.33305862216255	0.0706097515806678	87.6471836028046	18.2552328240498	112.40952090747	11.2021384084039	83.8883572682636	131.230060527075	82.6347197477965	22.8103744698573	6.1543177155936	19.1719340776731	26.5312311550449	42.7715141689334	0.33900382674346	4.46100820113825	1.0619093340119	2.49184343316562	5.76955255586759	199.957647616733	5.82233321404769	0.157862488915948	30.813511476796	0.263147644667764	15.8983770731733	1.78916364331424	11.3262194757575	56.9166592887708	9.80974801089098	96.1715219427588	19.08757907524	38.4941004566631	205.303475420012	16.6010628742291	82.6133747765985
GSM4046555	0.0604917962743445	0.00742518006985458	25.8725921511261	3.27800771508412	0.00403179141663126	21.3683295737882	6.36977405658183	3.0548317702643	21.5809189758687	63.95937092882	19.496551733221	0.674715142455647	181.514749702913	84.1987168510248	6.06643877334072	0.0393218016001029	107.462018566862	13.9112008414809	105.055336956149	3.45274025866782	53.2775552624764	65.1543703699837	46.0335603838653	22.0699893736561	2.24639836554884	14.375520826754	13.0393964709272	31.4169997566853	0.122281410555482	2.79085987322761	0.685502848190685	1.08822128337128	3.88531648955234	74.3312694378767	6.91837899200391	0.0158456615787676	15.1282585014313	0.0566687901819397	9.40357148165149	1.61754353813885	11.4441673448958	28.2809837076465	4.32454053945481	57.1876636655946	17.1154348265582	45.5933651248061	67.9660074075443	14.7845351643039	69.0728649484908
GSM4046556	0.108465586460819	0.033134849403289	25.4693581353064	8.56622328947041	0.0112420689748644	25.0207177683976	8.82033422307561	4.33820795628358	47.5617952609771	76.3835419700642	16.8166097583558	1.23226562694953	144.624312380826	63.4388811429556	5.39340329844291	0.0389770668752667	70.9625269370387	10.8224039022651	81.7831606009091	10.0013067308552	70.9323065494434	97.504529833313	68.2044260409726	13.5142735678515	6.45831301333469	11.4687304575241	12.7240874948302	45.0584530683881	0.278865309027992	3.26202314672589	0.704668356484886	0.92316774003178	3.79434819192005	155.841747116548	7.3560156156103	0.0772974546314557	18.9559220230706	0.150412115181569	15.7910689405619	1.27428888533541	14.3454350768446	48.4538235741178	7.23797046906497	83.8474138003048	15.0053699851491	34.4103871924101	62.8971964138243	12.8674051950714	73.7508454932278
GSM4046557	0.0954199084935847	0.0161954635881129	24.7887341653563	6.28620815463371	0.00775375808813867	24.9646756721272	7.41527252336587	3.29576542783724	24.9878177422176	67.4112178904236	19.3493488373891	1.08611920997689	155.916432568575	64.0645200163566	5.45948687616917	0.0402806266144531	64.8745338839374	11.1173463366347	87.6661368329388	5.87934688234046	48.0997353165723	79.2456743575787	44.272741286513	17.0379485376931	5.56279130010459	11.9606799343871	16.6549478825477	27.9077360957227	0.169723353294633	3.72576308210868	0.634602405591523	1.32440852449751	3.27823034071689	74.1140672484981	6.76435878121965	0.03665600345472	18.5843008992696	0.0837082268720327	9.18116161654623	1.13360672996916	17.9565660446822	25.5577357595607	6.36270278200807	54.0189389581468	16.7108216166316	41.2430254455629	50.9711105562801	14.4046916215098	79.2054947610507
GSM4046558	0.0890727739193934	0.0269324469766838	32.4713013304346	6.68303418820601	0.00890250291934378	25.5245440340054	4.37806965610748	4.57472946710461	51.3670420201608	76.0225781954084	21.2497266923671	1.41149458651145	191.266821843767	81.0306825490487	5.67203577056559	0.0497824691278818	104.061938659116	14.1480814389507	100.635249913103	9.07230962751094	104.045834268162	99.7707468288952	90.1773798708977	17.9370878335731	4.56310522274741	14.4551797397657	25.2811515695221	48.1654648540917	0.199939922143783	4.41133514616729	0.818247382604301	1.07369412481244	4.21020631947494	112.793902615123	4.9811965799903	0.0562645116571456	22.9629497709097	0.121158606173053	13.4364470810435	2.12807520574501	14.0552816310885	45.4560422478079	7.95440351185259	77.7444058999678	17.8721430854312	39.8893598415913	106.870470908082	14.3987284095368	102.778719814137
GSM4046559	0.124695202947333	0.0470661760195513	30.6875256939615	8.46988030719813	0.0176796135227556	30.8096979714013	9.38585702534929	5.5793610818729	59.8040136359538	83.7209060198174	21.2723597631369	1.56033375700151	240.894193261322	97.5241476757066	6.76564949096771	0.0703716881679327	158.680042113452	15.311948577721	84.5303955345556	12.4322325158504	143.218367153685	198.49399586968	68.0288716864847	18.335787815749	16.0490562551816	17.0279809391135	22.2902572676859	59.3323467127563	0.220588644228354	4.76783962391034	1.15301343516163	2.9989461397152	6.64684709954486	191.767096438143	8.65317487471171	0.0958643524443404	38.5851094347882	0.149450651545903	19.3453474526778	1.86617165548471	15.00548813607	71.5980902352038	13.1542223260945	92.8200761759532	19.7311252925243	56.2438273370935	125.421602748465	16.1701432090368	93.5450706646314
GSM4046560	0.522735676375517	0.239136854954331	113.218056710853	38.1285039221878	0.0652499163177271	50.8694601556164	9.61724923743751	8.88336302963134	84.3030338923511	169.153213394456	27.0037208795817	3.67249443302965	258.134548976996	74.7112062064304	14.6956679995285	0.157547718315247	151.542913749327	13.5385673819125	92.3676809847814	29.0751436522813	383.48658667676	282.620040395872	93.0725465534723	18.545264460851	32.6714878503579	19.1484571200333	30.6992756177672	112.127782586696	0.383283548913118	6.68498072735212	0.901063826336725	5.34181956796989	6.41657197527835	664.570363725705	13.5589912272376	0.887963443731202	65.7406171932345	0.245050534063961	31.0793066486297	1.95243955715987	61.1997698432923	198.900138628469	17.7429428489941	125.68275801973	28.5637906275524	46.63513471106	162.248006085875	22.4544911292097	164.329000626732
GSM4046561	0.128615238504437	0.0134460077700584	37.553717527705	6.43423513145256	0.00582718381189167	28.7236843924192	5.93509081839803	3.8771075068901	24.6610375881022	96.8213546575754	15.7574771641849	1.0460124278018	141.882449771943	66.9063632559786	7.3621942314631	0.0555061531860789	97.9701800617004	11.4398712708032	94.3923451972827	5.12196239416393	94.6710168458843	81.4215948605824	52.6176785168222	17.6013574682117	5.1693793289676	10.3951891714207	15.9935025958017	35.9554442905163	0.138978863758049	3.33539677799114	0.519755675001942	2.10234253197066	4.40892631821008	111.024687706169	5.4130675579535	0.0325984700533088	25.6752339568024	0.0865429072241882	10.2992380939062	2.01182546689536	23.0255103506268	50.8261812179345	7.9973658104887	65.5311447048201	15.2040211044374	32.5709446144604	95.8430880370924	16.3245020276932	114.107152120368
GSM4046562	0.100926346212925	0.00753913719746416	37.3032087157821	5.94775260326149	0.00323568278482437	18.388971380128	6.09706209094884	3.14004131681361	21.8000903053297	144.137612331051	12.4282398777872	0.840686932368895	155.279335309553	66.9117826628865	5.64752458190021	0.0362051099612271	111.13355041501	10.0490932306062	98.5379824762711	4.10948204384998	123.647927721315	70.6111896333362	61.9351586863636	14.6286408816021	3.06060189149342	6.30399723581642	13.503698392545	26.8765496822348	0.219815017480602	2.73184487309182	0.401994019466491	1.40289886742962	4.27292197691583	62.9496429458025	4.81283452902108	0.00881577663886444	15.3118571926961	0.045386249801735	9.02890220819923	1.31571821719918	22.012779860995	36.6447149205712	7.18111046809662	51.4666657468538	10.4179759631097	31.1750872406179	45.9544618294504	14.155354535994	99.5280749587481
GSM4046563	0.163252696186784	0.0610638890092654	40.0934558132639	6.574217236478	0.0228215605570883	29.8326018560841	9.54482447047199	5.18101910419918	50.0342979261922	91.3601975283981	20.8629583782823	1.20559857091965	167.945826990724	77.0342062276295	8.3461888883836	0.0541813274857378	148.98309482836	13.2740484500669	86.8650427761563	10.2563558990982	162.369689967869	177.100366209031	94.3723335446806	19.1454617792539	17.8182839371662	13.9770143564786	21.9951030704903	64.6552075222931	0.277719422169135	4.94784403447049	1.0543447971333	1.71040503818338	5.00757128925359	219.179234675973	7.20201430121611	0.18279439491244	29.295510934984	0.181520731651753	21.8687429000664	1.4997254719368	18.6432101809501	84.0817012073976	10.9259466717034	112.349532199941	19.0552587773855	51.3946138580826	159.690322418757	14.5082167400929	96.5029095254306
GSM4046564	0.0848222846503114	0.0511167329737216	34.0536405474939	6.70751524376802	0.0205204856035443	36.9336061393064	7.53692107939913	5.1639567488835	47.701582279223	75.9039809161576	25.2037251322365	1.36273369921562	182.966587562847	91.8138990903801	8.73162999311309	0.0566723066786871	100.497186456019	14.5123956674251	81.8550161883536	10.8322521112655	102.258520276054	101.144450219049	64.3067691431235	17.1593577557354	12.0741951158939	18.3900695258619	20.4021165755437	40.2394681156849	0.2320434145252	3.20677006288711	0.788300351321164	2.31400390197569	5.03112239015069	98.2689741328988	3.81390297778944	0.150151902711896	35.0729320743108	0.153545395802635	15.9850024948656	2.82055446298503	11.725027599895	39.4863363518599	13.078095280074	95.0858468788199	29.5556453413398	34.1333373886309	112.190121477477	18.4052209812384	62.1265292063088
GSM4046565	0.0637822428801953	0.0253341517973363	17.875110804742	4.49618578804685	0.00978950659849727	28.3219213285299	6.51443203659685	3.9366923956299	31.7953324392998	50.6017818361561	21.9228056479914	1.26370205811858	113.209707424414	62.1182711877382	6.85670667070052	0.034913028987387	70.7738423840167	10.8059627133163	85.6960965028913	8.60075339171657	37.460026106386	79.382186200044	45.7919818834575	18.6081114701097	3.47380545172245	15.0440652784614	16.5705646372933	34.2299427877347	0.146949972458511	3.11867155492503	0.603091058182794	0.915319811662043	3.00587170329714	60.3935374370031	5.19275591868872	0.0621045062177331	19.6326725615558	0.102805485593208	12.0808777105704	1.54573402733979	9.90677853234582	24.002482299199	6.77879636893357	78.2891092975747	20.7511400156305	40.3238792115316	70.1228652852991	15.0346859624818	51.9437275438719
GSM4046566	0.0636469128225106	0.027223976773829	17.25168298622	5.66267391643163	0.0124032709818873	22.9258513229896	5.35830690068152	4.2775499276916	29.7248738326024	71.3770078545121	21.0612373351732	0.765705436778311	169.222903861175	70.9881024028089	4.8875092974962	0.0469711799411018	56.2456092961908	11.1411410265378	81.8007933362514	6.41875116765617	110.858373452275	102.140478917976	57.5588390355216	17.9364454087499	5.22644719620381	13.1517687319074	21.9062190281748	44.2990088014449	0.325107268672279	6.6093772252043	1.07654639389842	1.84833629310499	2.76885251390554	147.230740632294	5.01111826480005	0.081531315190851	20.0234725349851	0.140690489692567	13.4053772971561	0.593994684034585	10.0370905246242	38.1341488281389	9.25343692626722	51.2498929085071	14.0830216077984	63.5825679169646	71.7915367950343	10.0479333341433	63.0420479751578
GSM4046567	0.0560466099995707	0.0190067747061164	13.9193103632603	3.28243157438132	0.0102661216910883	23.0269451948145	5.09470294181124	4.1203194324574	40.6588417727248	54.8508567226697	25.7577969223697	0.655437268447089	207.135758387138	79.7983030226014	7.39210270794384	0.027812206667669	79.2610729720111	12.3164374077354	89.1427101813217	4.62303346746754	142.14149901529	133.939856833501	45.3332445435426	21.2626831215365	8.61083166271223	14.4569843055521	36.0586241721621	34.8399114023681	0.186534973890826	4.26855930598732	1.17564236887195	1.20005588550873	3.57205319675171	74.175401877963	5.10700257292006	0.0491081240108367	23.7624636501105	0.0991056709062462	14.2257181116379	0.963510593203775	8.91797423299963	26.0764109402518	9.32462561135682	70.2946552051174	18.7299269655754	66.3378494185482	115.175123275463	11.9435019489398	58.2592169189709
GSM4046568	0.123081621579227	0.05842119360293	24.7020248999059	7.97284411918826	0.0230997051506711	29.6868758393744	6.20459002133442	5.36827140128323	43.7156010751235	72.0246769454921	24.2490635275432	1.09292932949658	212.471777054622	77.9232765695862	6.0907298363458	0.051859143892121	75.1457860572181	14.010663681871	88.7489640113789	9.21857473536284	86.3192174429885	131.477614623131	72.7453692432948	19.2831946868445	9.23368917861029	17.5069740534817	22.3130010354087	49.1567423013758	0.271798200293849	5.06822106190962	0.91986080513881	1.61180205260728	3.34929793482575	190.670189367117	6.75535009578933	0.233115519114337	35.7500916212089	0.184240504176488	16.3105359550485	1.27177270058966	17.0645401444486	47.838516141234	9.31138324904421	96.2117790463337	19.7595747201717	57.5689941449599	89.0252516695789	12.2601555640743	77.3287024104061
GSM4046569	0.0648112974181583	0.0307269950821361	15.2583868016117	5.73440665839793	0.0110039548443722	24.9624518338066	4.72706744912415	5.1010655675136	41.1455187153562	74.9770458729568	21.4193595065819	0.749304066740847	150.288236250775	69.2826216584064	5.14878098822563	0.0413240802529511	145.307639964952	11.0682230810293	81.8211879577278	5.89078327401869	214.74101855723	198.803989181011	56.6567705167242	16.7149039169057	6.02191562343794	10.6464713147884	28.7403047956801	48.6485779532989	0.180281294925264	4.31347317601581	0.869738094598915	2.03114230177735	5.89494940841692	108.396179870086	3.03815787442333	0.0694491894467241	24.2169930890038	0.108801858439925	18.3843777530049	0.611034793866373	9.95539231318759	56.7723921118726	9.06893166358473	82.4213571008017	13.6009759857855	75.7366134887044	131.84381472641	11.7689154081786	76.6502376713339
GSM4046570	0.182121276977657	0.0559881849765054	40.3928439769083	12.3425234566144	0.0254541858882993	33.227990961562	8.22133329110718	5.80974737839369	60.4068403950927	97.1403540312524	22.9273673062559	1.77265504980412	244.462143106611	94.8268934870533	7.28368679471276	0.0766833829189512	137.238412020239	15.6182159017245	95.9688725900704	14.4939234089455	159.650102295594	195.904790169029	72.0648237389422	20.4081686145205	19.63418894824	20.5664005392931	29.7230617890615	62.0905416052772	0.221356755272906	5.95487889990204	1.10325915264837	2.81911427473002	7.21041748785902	142.128230241399	11.4362719179704	0.198166297039138	44.6242441054329	0.161421474214492	22.7327181268677	1.38077714103144	25.1651389999632	75.7509441345267	10.0624189737256	86.6941344840603	20.5703121260336	61.1231836642222	110.105922149448	14.6994110380098	97.2031994993903
GSM4046571	0.130239588000511	0.0188540587541032	31.0892442953177	6.23864876250808	0.0102584752300179	21.0522381023827	9.94533179892379	4.43304903440144	29.5380227265088	57.1972910924969	24.76939042205	0.860025271421572	172.308176237778	82.9004337989489	5.49746599424013	0.0287091256992372	101.317219664119	14.8908290043376	105.043928190806	6.31086489726696	145.978722268634	113.299671991308	31.7528544567568	21.0606971715496	9.49252491781085	22.4311134115392	17.3509843365252	44.084870249828	0.186974698758038	3.56300532928546	1.01183487682829	1.77504593042626	6.11169240913155	87.0969382271982	3.7820904376639	0.040904736344044	24.3286606166521	0.135315267353694	11.3950948470124	2.59790391914282	16.5944556096202	50.4255747416638	7.39349434113593	75.1080951848622	24.9808002763174	45.9108471783018	97.2361663893693	13.3944062628857	78.7289578579709
GSM4046572	0.0482198651577824	0.0155307875984625	23.0367879531166	3.48575478778644	0.00528846601394173	27.0094801684587	4.04251701081703	3.28022597701075	26.968900495459	62.0121103212243	19.4546837019278	0.683181002401205	161.008168272334	75.0496682200667	4.5138901724703	0.0211493281139669	81.782761278599	10.9046619967297	82.4846471029953	5.48021835248562	66.3770977237955	73.5084839469483	53.0925269333142	16.2741590797536	4.63201346346751	10.6980469086811	12.9386376224685	28.2683118243381	0.153854729380177	2.37035198036404	0.752934945203874	0.878963996778183	3.61970023461688	48.3041844634587	1.7409099200765	0.0206859353893263	17.5639514633179	0.082895848525277	8.79316254772975	1.40299626581541	8.67854725340495	18.7343521425177	6.93617246038274	61.8716258513449	16.8267276409016	44.5434944117682	60.7025433834857	15.2435589389253	61.2986795796861
GSM4046573	0.0831724590362056	0.0277392788970974	23.0654935765775	5.24479062375663	0.00841205464056576	26.7792830515118	6.86984215503078	3.50267134265022	35.9482066339973	57.0385611483324	18.6259578011248	1.524110167158	156.935923311994	72.9644281296376	8.95968650380216	0.0471315294795405	87.5665717723046	11.1908690095218	88.0803500183205	9.24195265294405	54.8625465933683	73.2869706360788	53.6293024709749	17.9139434347746	5.32397532446991	12.5643820560021	14.313479351061	35.2943186953664	0.15571645519368	3.1514781561421	0.59752814025453	1.27902653385291	3.6710059968727	68.4812648912374	7.83188963974726	0.0343762403244236	20.3554927200253	0.0789940800890342	10.6141595343122	1.9219394804693	11.9924301500471	26.4172127989495	6.70223276873652	69.7956940206922	19.1370026850065	31.2936111562338	68.9286531556355	15.185666352038	66.6968437951971
GSM4046574	0.0813193884464907	0.0120383234781915	14.1691022362223	4.25670809616559	0.00670900180225572	18.1047241936524	7.74578816530826	3.68820153873479	29.2495999381732	108.18013912653	16.2369937745323	0.760942589700171	152.831310853933	73.9457716079938	4.4914619250629	0.0736185510458687	84.9091961737412	13.0417763838749	111.083552768043	4.04862140266145	232.505516979773	192.797685551484	53.1498305582366	16.4023911643716	6.9992533495819	10.858566769667	26.8774702568474	26.3945334275492	0.187561304391751	3.86198106820411	0.607519978775911	1.79032388321529	4.41643666935674	61.8709883451538	6.12194536627341	0.0503582430144774	22.9067319757548	0.0832500223541603	15.1175957695902	0.749997823401235	12.9821008458308	56.2340026960858	6.38347163155288	63.6165636223743	12.9343681884986	50.6266883585262	137.792291922587	9.21009599527915	101.237323688767
GSM4046575	0.0548874459841209	0.0189812714159604	18.6396450297869	2.97449163264048	0.00739756103431917	18.6031315235497	12.1123358617407	4.00081485952316	29.5211276927601	70.342966075683	14.920051102234	0.877864198332867	130.181435668199	66.1934429414349	6.9683894963304	0.0559453047622811	94.5833064119284	11.1654171121899	97.6717450139699	5.65607715769803	83.9868218927309	97.6991443034682	62.142074130514	19.3972584440757	5.27972456506555	12.0341042922177	12.887908138064	23.7477005561322	0.11064443442847	2.98345541141971	0.558896454893574	1.17549225483854	3.11746243176748	45.75247321958	7.13216294088293	0.0261616525517283	19.0440247629774	0.0595378056684229	10.3974583521062	1.69327834504528	9.11705714755335	19.5851303580089	7.1261115502832	64.3924467858769	16.1577934940043	33.0510290479515	105.331990292962	13.2865599127754	58.631163361188
GSM4046576	0.0584101761448419	0.0145417706494878	20.8067913175223	3.15626929787236	0.00657281860881682	23.8714509212859	5.87113848514081	3.54275388677604	41.4481444531056	63.9653595300661	21.7312877558209	1.00999818446463	165.802960179708	70.5706555233885	6.37938003524624	0.0354404449059943	100.890990152426	11.3736554060302	79.173144268699	6.8081476704054	111.527948435643	138.210112024565	61.7933230021454	17.7725763239779	5.84697392371874	10.7362096571708	20.6333711401088	27.5278744839056	0.131444009908765	3.60172903002209	0.811228019843973	1.78812833810079	4.6809617971327	94.1839282604699	3.79287215700857	0.0396444500096857	28.5634099982238	0.0874789184139922	16.4515527997514	1.37567533700789	7.93034885895755	47.1801226909959	7.46901228433452	96.5472379527532	19.9703243345281	40.3430943052006	142.546914685998	12.0662817709992	76.5567140402432
GSM4046577	0.0592775450331405	0.00661869197156962	15.1483298250791	3.87292676824926	0.00380573670671772	16.2354170662604	2.95953738971104	2.90220368933236	19.7955607720669	80.3407454444645	21.2228996391971	1.16082539738249	156.150357847643	67.5138516090034	5.04980041322472	0.036856745478947	63.234705063636	11.0260238305345	83.3258789547108	4.0966549637583	107.631606479053	113.336496190509	50.7597136337837	16.1163236189072	6.93726251201474	6.46117377807792	21.8041654886899	24.4211692033371	0.118642899580042	2.56471098734785	0.546326133333774	1.52262726197824	4.58031078931218	77.7455293056175	4.48460938802506	0.0144908026019893	28.1333538128578	0.0487710102451383	9.41686374761398	0.734970059892277	10.7813010667465	45.8069563834697	6.03866890008675	83.0718570480765	12.2540704807636	46.1630348936474	69.5594213534476	9.84158147958208	122.938582865366
GSM4046578	0.0463977767252714	0.0152501305304007	16.5173515550747	2.4370566942508	0.00590329599145045	17.7348363822172	5.40180843803213	3.28150328100157	26.2099762722087	48.8131894027869	23.8470444636947	0.447937748516275	175.382391550387	75.279820706935	4.55977261686381	0.0294359732583145	53.4568072332895	12.3367948764336	90.924812265936	4.39876868185089	56.7109802711712	67.0388557214989	45.6640527959548	20.4952560549616	2.4609710263957	18.0153756827553	11.9139670646068	23.8267978392321	0.131644343807277	2.86789046077301	0.905046154534762	0.800448095973553	2.87648319531465	51.698819923107	4.15338451737907	0.0355548448296611	13.1762874943423	0.087999256336223	10.0041907205368	1.38944971492466	6.20303430749511	23.3447400841492	5.24876965004647	54.7828384464235	20.6940371563288	51.2728166033593	65.3929527122929	9.65374817901379	59.4137085601343
GSM4046579	0.0863924786358115	0.0155032230015614	31.3890477097064	4.29016288332108	0.00753671998631516	37.5253451981925	11.0475191019819	5.21015205413219	43.2785280160405	74.6354234424056	24.9390317979863	0.749243948662304	198.225023330345	98.3498355320703	8.54567137094431	0.0474988848294042	127.804306408967	13.0078785867462	90.1005902325055	5.29410654663873	167.805619043419	118.580766420438	56.4629314762638	21.0097197805787	7.50224176131047	15.7888218034912	29.3599406421548	39.8339400219005	0.17583526486074	3.41960450969777	0.7523400479884	2.79513585461318	4.68989490423925	58.7145826422799	2.86604813640245	0.0301416155880477	31.4046942191954	0.0884839892411562	12.7519293135483	1.76680135376525	12.8028463227892	28.7912375686233	10.4316727416994	64.2480036967151	20.3380868508602	51.8026919653672	124.231978512395	17.6009547613015	65.2730119201141
GSM4046580	0.116835365805684	0.0194947254436302	41.3800249657705	4.22776259886045	0.00746323711504943	39.8051734615579	7.16120814204501	5.21976301593267	29.492048815501	70.9610638077452	22.9102640408789	0.949037895894059	153.32573910303	69.0760361929055	9.49692076939963	0.0480464833729625	132.960444568701	11.553320565902	81.3017322826903	6.18690514440534	116.472080843452	58.7663868036151	47.502349102653	20.1108338643713	3.14860968892251	14.2285244222474	18.8413953119412	58.324991998619	0.151341327416266	3.88035045228114	0.584289960402647	1.56500022918521	3.83049659219582	66.6793388820996	3.90043144854414	0.0357101955425344	20.5127512331275	0.0807256446573186	13.7532798883641	2.15025526236975	15.7438115237425	53.4789624834348	11.3565232371902	65.9421229322591	20.6833485474016	37.0892535261497	71.9878910558604	17.7964566653253	56.3641043705398
GSM4046581	0.0793129008966058	0.0130565487146965	16.8737506726886	2.77225440190858	0.00562501676850048	21.7204312791728	5.83195173083666	3.20293981247692	18.8062365021071	56.9979681064536	19.9471133558205	0.50150933082647	208.811426751453	71.8550304723345	6.36900464711054	0.0330292342693494	86.0334727454446	12.3913788345739	96.834144405443	4.58529914622512	83.5655050882773	110.427190371724	33.8546402636783	20.0411352290226	2.97955994510906	16.4141260023761	12.5671368382525	29.5031134711083	0.0904969636613435	3.35306431800229	1.03809562429819	1.33844601194443	3.32921492199813	69.9259413596033	4.34216591791283	0.0243458606295386	11.5451948514364	0.06556966312375	9.69960033778323	1.20036551897062	12.546112977073	23.0024278341862	4.93006644376282	49.6523679167914	15.7037467192518	51.88652138419	55.9439350393093	13.5497314102451	69.8483498349191
GSM4046582	0.0496334644950184	0.00493060355252269	19.3757022045472	1.79709726997134	0.00477936501985115	19.1541442082992	2.19467996371121	1.88857904023887	15.8855703108234	59.0219144384066	19.182438101802	0.340065773494711	167.077641442594	99.9845671016284	3.13984508134133	0.0285635127830256	84.2285050070256	12.5144657356687	96.1322738208176	2.16448935660368	162.297302529883	113.205008207966	33.9315580319446	18.730423348522	1.9014731057282	11.839410645032	17.1827709479599	16.8405670412557	0.163858046608399	3.70842210182603	0.847724804972381	1.16739079254694	3.60426470858767	77.2715494741555	2.64903644180761	0.0103630669284409	12.3156747800929	0.0833242958101393	7.45575521077476	0.239287345421996	7.49067404616073	16.2091301236654	3.93955502121791	41.9122789824625	10.1636862273762	85.2747271877995	43.3392039938211	8.71037931628009	44.3066237491725
GSM4046583	0.111801893280434	0.0400831208924797	30.8064757323082	5.52352953103611	0.0157975115952692	27.753392228512	6.19959719433055	6.76744040434763	53.5027526061268	87.8875961277384	24.9126257854328	0.998695987016149	209.578844121324	94.1257150155605	5.31799716583077	0.0650559021117924	212.272287960417	13.7594782995062	98.6699132118542	9.70983705911064	208.129779459866	242.288908219517	55.3063044235093	20.6761615275632	10.952156186723	11.8252113622454	39.0284455042291	72.3878931694711	0.297315600181514	6.65285790051546	0.932233421351106	4.03052194371818	6.82793562398303	242.031032209372	5.74384955384031	0.105501560932729	40.5478036404788	0.137244649673319	17.1316535106769	0.822522461516988	17.8053153111394	100.097848187375	14.2110128425349	77.8420479494256	16.3029961416138	60.8471126712376	137.167350306807	14.4726756239666	107.707704082329
GSM4046584	0.0725837241728777	0.00698273868824371	26.3679858131942	3.11686178682528	0.00376681984554099	30.9118354164309	9.38532500262492	2.84871825286773	17.9484827808606	60.8767742624328	21.5626392925149	0.777021434087012	152.253724600031	82.1433270456872	5.9144557092898	0.024355066083586	79.3059617272193	12.8131640531833	109.295152169807	3.72797679071306	84.9130264514627	67.4658911708281	55.68767889179	20.4813159491292	1.69745512647674	12.3921292645611	16.2836798840927	20.5314775488042	0.135947147803954	3.35324603263723	0.531574331608186	0.976765887546383	2.79894090778299	40.9627994022375	3.24216977740582	0.0145844062807679	14.6693095694366	0.0556576277684048	9.71341803270534	0.843279254613685	14.5012050509228	23.0843067911271	4.38835087954992	45.3891194568354	14.5273022961957	48.2952118255818	44.5974087411278	14.4346115880924	61.4515738930119
GSM4046586	0.0899390202089371	0.0215278434238715	21.4502845231595	4.55015525664317	0.00819745744349827	24.9261919291237	10.9083541324446	4.25798667088366	31.4166345383311	67.5492374350117	21.0549304887824	1.34509385290361	166.506647865211	72.4939335631301	6.32731823468466	0.0546734738436274	86.2514322972171	11.6559774981027	81.6600274858455	6.39233206377327	102.858145769962	82.7922851220899	44.8181264396529	18.8055634370887	6.42714470539388	13.899880908954	14.9862374863295	31.8762663736384	0.133406532398205	2.99548671405378	0.614058420746489	1.30985135992266	4.65202623085314	60.9897604310077	5.65246777058587	0.0394172551349312	25.1913683395027	0.0887504070764235	13.8263702817699	2.04048052903182	12.7945785966492	39.0788895317189	8.52090325787098	91.9764933983011	23.3843195442394	35.4555281623768	85.1010150453357	13.7607564619486	77.7559405225204
GSM4046587	0.0577034519875928	0.0138599627966886	19.2240574335892	5.33727473794297	0.00587071349934149	24.7303515434	5.85734017887452	3.9180243192912	28.0865178195	49.9801587951374	22.09458311206	1.35459858000998	162.743584269295	66.6759766240003	5.73693127679523	0.0357856931021417	61.4752603136029	11.7292044636274	88.5958740682476	7.0326017727152	46.9689830765676	66.4010153996478	38.3376499870155	19.9325378505429	4.64371767238592	12.8484111029423	14.7374165168652	33.4367454360121	0.158348769720466	3.47793163559618	0.640350771869357	2.16938479149785	3.46744971765533	83.8656859674651	2.96802258301533	0.033285969487211	22.7778137354868	0.0806123408623985	10.5646505190797	1.31679391764294	10.156379791163	33.719943501206	5.87663742326196	57.6278041201082	18.0716964165088	44.5139608290281	61.4712755131069	13.2207384818949	78.3550646595179
GSM4046588	0.0675803070453407	0.011015739208851	25.9305694771983	6.22586166639657	0.00733653206471527	37.2188967732547	5.91079085054198	2.70513483904606	33.1878404381349	77.3662968785727	20.8050610402086	1.10295320467039	216.062348052882	121.506063703382	6.87949577173755	0.063483216120693	137.824821394664	17.6895466085748	109.373272489536	7.05645597578489	206.839559442718	196.514075302227	91.9859603032875	22.3417225056458	14.9864061090145	22.4349650703953	20.3387565992651	31.3982198026529	0.171121940860206	3.92048635902128	1.05133221605767	1.71364264018859	5.39003366928427	102.421892195609	11.2920786262805	0.0233605215544474	20.7876747425635	0.127358983561922	13.0107448693646	0.849724369193936	15.951792031126	32.6733447719166	6.06472965185977	84.058067674487	17.9369858003635	61.4040074775695	91.9069951393053	17.0956857067805	94.3673495365823
GSM4046589	0.0704300649600844	0.00896063701324539	14.4132754740795	3.81154939825483	0.00498953472772725	26.0532944040512	6.67247311627006	2.68160496257692	15.0248955152549	71.702132234543	15.5493540921921	1.19325814253612	273.992629215659	81.8566870079067	4.94293652907567	0.0371687636018152	63.6609636262877	15.7874051398424	131.928640276007	5.56515313418923	105.898137012004	73.5587200096351	38.9936481005864	16.4440766275367	5.55539659253411	12.8092652770476	14.1937125107671	23.1503316263741	0.133401065376919	3.59188691742649	0.613430046008928	1.20277750858651	4.59317063555983	40.2104475775175	7.13399845390471	0.0188641038796253	16.0310877642648	0.0623397610370224	8.47039510465165	0.777641336281282	12.5147752249002	36.6063998793085	4.5869200119143	48.2619450352185	12.2397461612388	46.3667929236133	73.387559224506	14.0024868887861	81.8039016991975
GSM4046590	0.142107092291683	0.0246256830474373	27.3793190155566	5.93824222403063	0.0121854472925493	33.5771863000702	6.81287723266207	4.16460879535383	43.0072461055892	87.3498919819391	21.1523019947232	1.52434599337348	201.383103032424	71.3966298661467	9.83338266347139	0.0676059199291008	118.924533407918	11.3848068783669	84.0611518471005	8.77556036486348	135.097535782612	129.406436104147	50.3826217073515	17.5872282919424	8.79482204712134	10.1505213960546	20.6087842970468	43.2114635282054	0.145140098300697	4.31256395662818	0.723306821062155	2.73762780178202	4.10086565384079	150.716719809317	8.23663398097016	0.0768249946371039	29.1011164473044	0.110201678299143	16.5173801931408	1.0253995715195	16.6957198165748	53.6356044605443	8.74205534899577	83.7536665516405	15.9546405918942	47.1600606334236	94.0047811948732	15.2282800085264	103.193033693703
GSM4046591	0.0531364089073631	0.0143399298666496	15.9903070894115	4.00118772910045	0.00971760701883955	23.4347475640748	8.02572046941242	4.55225951389827	33.8971184616147	69.2102292487272	21.8151238021804	0.985284274152977	172.550647066775	72.7617596206211	7.11731767539239	0.0359354448394985	105.552217185979	10.5280717610479	77.9966457460563	6.70297131249372	95.2567082670169	210.405866948183	46.3282037269407	20.1224341399865	10.8172967878119	10.4035244221273	34.2195274878656	29.0910965686378	0.158063085911442	4.63761906233544	0.726984834212699	2.02036907526867	4.04334408491452	79.9215084351675	3.25869088746458	0.0491602276923774	37.4800628851576	0.0899769425454464	15.2252135204237	0.873092022763532	9.1052915297433	42.5781187166702	10.4720010531899	71.0942981907562	15.9391219854616	57.8617039989024	145.705361528932	10.8823822375617	74.0971387184903
GSM4046592	0.171682991020424	0.0199833741754339	29.9087207261707	4.11841807669183	0.00883679226607027	29.9366902618875	6.64818173275371	3.23115947293304	33.8739535538395	85.3866232871198	19.693849766544	1.39240091677839	183.160402385801	77.247448025081	10.1937190294649	0.0430316899618248	188.499462196372	13.1316042345508	83.6830031193485	6.41092037528087	118.919886990081	125.639239889568	56.209024249505	18.449756670621	9.80315121428773	13.1100250623084	17.2224860970279	43.1192607053543	0.143506674358814	3.80597225776935	0.721689469266789	2.16141200079408	5.65240978139719	87.400277350636	8.52671973165623	0.0435320100507477	32.5293989685785	0.0830372104446549	16.8113161332934	1.60215254558888	25.2303967977293	76.4754715719128	7.90421106889533	102.133346175747	18.6366955916944	46.0421795716494	95.5957940313494	17.5359335164429	95.7338417652391
GSM4046593	0.0549490836441749	0.0154124445744311	17.9102245198857	2.97913325115991	0.00737420823197276	22.5411641555331	8.5819535464445	3.95501772834089	23.9687910985698	59.3078139104565	19.3145469119194	1.0356246178841	150.275492810233	73.4902755308594	6.56754241237598	0.0476330853158935	65.7106714968684	12.2243508124811	87.553550436003	4.94291982507186	107.738133148566	104.657707795361	35.2118057257353	18.2657858933232	8.73001737947438	11.6829604633132	17.8061944824224	26.6096978168361	0.117756343948155	3.60438161129337	0.679193006282666	1.44469289298141	4.20636533573425	53.653153966715	3.64260708667682	0.0410850376737508	27.2661762839387	0.0933875238245586	9.64189567051778	1.97274320080957	8.15382043361535	26.8672225827163	8.04363498560522	80.2198343426086	21.5759641017193	36.4584410915987	131.957426999659	11.7182932845199	70.4437921443206
GSM4046594	0.0697551788158231	0.0125081414344943	14.7877228216801	3.35393175622432	0.00550101980528641	19.0491586719337	8.31579765995005	2.37655913967803	21.7207986144306	82.4049815389947	19.5493932663644	0.71881875670983	237.204688871532	79.7636587873418	5.54847962289082	0.035109069987138	89.0146351932317	12.866567649745	109.301769488158	4.58322071160641	114.110377476024	95.0483315289954	56.1347223635031	19.7716449160206	5.35212074256422	12.5416962245587	14.676674301755	22.5816771099776	0.115201174433891	2.94590666793397	0.508463061680681	1.89458836070306	3.88145113166251	40.2739787837582	5.20536663195021	0.0260874220353118	21.4799913595792	0.0367773272892635	9.15755770814519	0.808679278229965	10.8602805827122	39.4781037968289	5.92638665959972	54.2721986809355	14.2304318283634	40.4865277430828	110.110950080004	9.61194032353577	124.205466823414
GSM4046595	0.138118987066681	0.0377656796412422	33.4723798479842	10.6942723457082	0.0161497344602037	49.2878230534982	17.3519318254596	7.71667329494923	38.0695700686319	107.186243465963	22.5503802554683	1.34390115800846	286.702630457799	88.3956535170687	12.2295184399218	0.072798918405859	175.193460566583	16.7849136987301	126.208430930422	7.44681569120337	220.02204632374	194.797990820243	66.5720210769716	21.3923984979875	10.8463993234337	19.1471127953931	39.4631382523633	53.9321299874529	0.249705764949004	6.50816414008051	0.889285079327292	2.30317510297924	8.26026338544291	63.0412064223473	10.0031012583757	0.075406168376885	37.105052396516	0.107291510574322	21.8974845441692	2.18480513066215	27.6169697116967	82.5752254994138	7.20025068226283	84.9199822624496	21.894246226834	49.8619207108182	184.23734355501	18.8797045193673	120.784864740156
GSM4046596	0.0549370957455389	0.0111518176333032	18.3919800702559	3.71895675015293	0.00489052555539068	21.5176089203875	5.78182887839462	2.8297137274755	27.5971343062531	55.3193927449317	21.0205708051668	1.2023298212483	200.383704300446	76.2339622067943	4.65629605209493	0.0393480178891758	71.7644550580813	10.9173877467908	75.8884632159433	4.81658465207902	68.1632853832085	53.1001140579481	39.0713056111847	15.9464086429874	3.92142162392082	12.5194405551648	18.2696680032983	27.8381100575897	0.176901159228041	3.12444663778491	0.759464676761887	0.591853419806215	3.73956043638549	37.501603617001	8.5813063124065	0.0174550067386215	14.8205146278844	0.0907104369086173	9.99534173254248	1.25646463117195	8.53442616079236	21.3136706001974	5.93489127396357	66.1873441117323	20.2733161113003	38.9060455354511	56.1549655439034	14.184788334107	56.3979928311594
GSM4046597	0.0646546489680579	0.0126401046112615	15.3832128062782	2.70677153962075	0.00482618621981999	22.0085409388511	8.2682770601925	2.45477346848289	18.1400198937029	52.9532931731232	19.2502871426224	0.893482436094142	173.375592461051	75.2555992130198	6.40145206688284	0.0326471038873582	76.4903164362844	13.4537787049723	114.581136028276	6.01247336731117	52.6608695623453	73.5683950306346	46.666257091984	18.766655474544	2.31031339610097	14.3533789802851	14.2559944194199	17.8013537431312	0.124011199315453	2.71745829595115	0.492261995982842	1.31781998968949	2.95260999325369	30.6817375317336	4.53943549066219	0.0206823322769925	18.1699733623604	0.0516530209542255	7.65424356560244	1.47785899064799	10.3646532631907	21.1257361667383	4.66822135483957	50.1477469199484	19.6050733552392	36.7475238257376	68.0975501291686	11.3501380193116	72.7512386217854
GSM4046598	0.0562000633295212	0.014958931536046	12.2262756821076	6.40060671829122	0.00810361416616172	26.0777467779133	4.8227549050842	3.13507015769893	23.100446958865	56.2402678944324	20.1591021878076	0.76175110111471	157.555645384689	79.6814443449049	6.69878406943069	0.0376629163001946	88.7847667448239	13.9345627930778	105.170868190284	5.96336484508383	130.055226885567	101.752770002656	47.5006169769397	19.3645657021583	3.46150316042379	18.0146923362315	14.444786808641	42.1111780740453	0.177614784710324	4.20025987984192	0.701640734561539	1.50104709662152	3.60694314272035	66.8934476733712	6.10981921334003	0.0356938934274964	17.0746931057321	0.0859468760129379	13.0161346553984	1.12608336830308	10.8812357051047	36.9362468865639	6.68330077636915	57.5978688026937	13.7811130170658	54.8321648214855	53.4644078170889	12.3057910781491	59.0585678234586
GSM4046599	0.117635545975498	0.0256762184608406	21.6469260946094	7.62703408276466	0.00893003175444923	29.4988756287952	9.07256129141975	4.11476821647272	37.3236594386618	58.0998219334358	21.6592353254979	0.949399325308808	256.104922586942	71.8683874890892	6.34372094669158	0.0348161710200255	63.4206063953291	13.3972705734156	123.026443188442	8.34136267856643	84.6996801676606	88.6792392530836	53.3133174781649	18.9540350168655	5.83174658614223	17.6592391289283	19.6646845844322	37.3986563046314	0.225263976971284	4.18821626112366	0.856690205067814	1.8068071945306	3.55014265536634	82.8603590648506	4.33791569475893	0.083424644105751	22.8983649090754	0.138177974822568	12.2620551257664	1.41564666246544	16.5837864622105	38.2287241277344	6.49121047344353	63.2703335229762	16.2976475237606	43.814222016789	92.0800729910284	12.8960220165139	105.994121565609
GSM4046600	0.085600925720553	0.0092753939902747	19.1864891894208	3.87172982865962	0.00483360814168055	13.5828569741018	6.38307309056125	3.77280482963365	28.6410180968061	79.9691641011174	15.8466200323091	0.780489324541748	110.777768150276	59.3463262311258	5.38357164354183	0.0536822241902053	112.057274822483	9.54735547140363	78.493543300847	4.08610309341207	114.116199381904	101.322068670656	57.1539163352755	14.9457470321462	3.43920292351021	6.72240778621394	18.1164298095758	30.873423313579	0.12702573385215	3.95654455711645	0.544938157291629	1.06644778579674	4.00459465499873	91.7168624796631	6.83666722861837	0.0266071141479398	17.4216697799878	0.0684917080239875	12.4044097876082	1.10302124700924	13.5561062717446	50.7658278822808	6.03889991959322	91.942859117631	12.0989362659253	43.671177478746	98.7786127164569	8.48525656757324	99.8013706468624
GSM4046601	0.0730214188798503	0.0108853551424949	21.9391187714648	2.25030691751592	0.00650800446849517	22.8670029647044	7.1970426947048	3.53809215558594	27.9370563082115	66.643539739189	19.76271319447	0.594557304701574	137.41509120911	82.4585146290918	4.00507779058412	0.0277959659178835	107.474102549063	10.9044307976429	74.6318780395232	4.19367419425269	91.1878990781186	144.06348503852	50.6064456847132	18.6276884685204	4.96114139268792	10.4310646426773	15.7396363872499	23.1795404486754	0.122721936518709	3.01024730122039	0.722480130235673	1.15457644521886	3.11670405769497	78.7506253866782	2.91146836409311	0.0269363807097023	19.597178778883	0.0679263510638914	15.1468958987925	0.520171733828718	9.24652877383737	25.7018061752739	5.46862146266508	58.7753944869529	13.8546430772055	62.0798524337104	104.097518781224	10.7141373592285	45.8207341812018
GSM4046602	0.101041240909023	0.0536686492097341	28.2958171895384	12.6973842584512	0.0171561517115542	41.2507607876458	7.43244195889725	4.59098193098584	64.2034923651769	108.48223985215	19.535212311078	1.55164585708895	194.140114990486	79.7690128484944	9.43286425774462	0.0748552341750435	114.478622014776	11.9410749302613	79.9790701062868	10.7333309236116	273.387013229405	132.472275791189	62.3762394392007	16.8296277165615	14.2537320703318	11.5021250763785	41.9116860180636	57.1031255148736	0.296072298885001	6.78986033225431	0.937118984321908	2.7521175636922	5.55068753228335	121.158699260456	7.45822495200957	0.095448254782818	39.8483665974596	0.184985472662696	19.3467275942704	1.7548546531579	15.026640928223	65.0500760984436	16.6863209101712	74.4951131646379	19.802225159306	42.3905646704488	110.170909071949	19.2055156346674	111.206919342021
GSM4046603	0.0414077751260015	0.0105250642623354	18.0867560791443	2.55778857614292	0.00643594235346215	24.0203005786258	7.47662350707995	4.6589674618047	32.7694659619156	58.8172103715507	19.7613131846862	0.782320561884604	128.499984675645	75.2170921633145	5.91062986973401	0.0401734958742602	109.107292816419	10.3394258690511	73.2582269579667	4.36989798453574	132.839899380008	128.331279753948	48.5078187822294	17.5404671160249	8.46513482114709	8.60364813191461	28.5683691812681	26.9783265190918	0.167242703457961	3.09266829608287	0.666193722099566	2.36270525442914	3.81463521325623	60.4866641138135	2.90948453897634	0.0233328535947866	30.9477646056653	0.0690853983810325	10.2263251645081	1.02827999072528	8.05117728966755	23.2511038398093	10.3712407750185	64.5160820897374	16.8794704613827	47.0376639138288	104.965423396351	10.2543584851865	56.1218487897387
GSM4046604	0.0921682100262447	0.00331082789332935	11.1375007796343	2.82581872812559	0.00272471626928845	16.7828945725388	10.2229666167198	1.97667946248067	12.1524832400357	53.6985310270731	11.1622267925169	0.740800120263113	201.564965615895	65.7458882067824	4.58862815607595	0.0443127645388158	72.7985205489848	11.6118869437068	129.769637322619	3.08158025675372	205.597757770707	78.3483999445726	17.0098810830794	16.6910004851183	4.19583071421237	12.1183961966133	13.6451434114027	19.3139171716582	0.156676737738547	3.46253313439194	0.755095887684871	1.60771073212712	3.30486790565516	66.3759073823993	10.7400533830465	0.00611917073936467	13.7778027105834	0.0713626474538121	9.79494824081557	0.596491552556781	14.3985943525094	32.6373072220144	3.93326717231549	36.5339155077897	7.86848380754015	41.8302052826564	42.2697130579145	11.5659504010614	64.2962152441082
GSM4046605	0.11215904207274	0.0260277096321062	21.8793094711422	4.71414540123546	0.00948622745257259	26.1285096068052	8.0543406621983	3.9461076509061	42.6848961874536	73.6756508987367	20.8903173422004	1.05371115992208	140.967031104103	61.979923973659	7.33949002776908	0.0417525941251299	112.948324782652	11.0506869182165	79.5970116884508	7.68670670039392	105.146648700993	108.724048369961	49.380178341385	15.3796480359839	7.43411027572493	9.4443050111502	17.6812020681672	37.0513895594112	0.116279292729948	3.60247894420385	0.622969409909891	1.58892603603209	4.3092165572725	108.545810103392	5.60422205348022	0.0680132437134915	32.0042769999891	0.0733678383708757	16.6347111771747	1.42976973008028	14.2801153474366	70.1746489126053	8.59186253410536	82.0716956328173	18.638832802916	40.457999521413	136.657752762504	12.4627583907893	93.355826165315
GSM4046606	0.0585372639298915	0.00743413853418172	22.4285561468274	2.90077172822443	0.0044484840244745	16.4730206159181	14.226859701855	2.98979029830363	28.0722119491784	75.5349234394926	17.3910692137903	0.884309682364687	142.100943165527	62.3293487467995	5.76721608583705	0.0517669489329433	70.2935965560648	10.068558339137	91.4758784870047	4.04031565525645	90.9879022626389	56.1233526578226	49.8499542523342	18.8947312626104	4.14331429557748	5.73787918577367	16.31583171635	21.7987372612428	0.131365964089482	3.46211929982567	0.538919494401459	1.28087632134832	4.09816461204418	38.2256277002262	5.05047088269581	0.0216748306603251	22.5592524435253	0.0518472268738157	8.99669669349611	1.33568043125953	8.57302161175802	29.7993057809855	4.99445544030749	65.1289829757023	15.0703514284171	29.6201883867902	128.685038682241	9.30966294949034	88.1142924387262
GSM4046607	0.167438135089081	0.111880473774266	50.7321103667866	16.1334750697177	0.0351581314072699	35.7293798962338	7.33416856016444	6.40887910221255	64.7964070125207	90.8219313045804	21.2168690063156	1.84213431900956	206.189812055407	65.8151458746206	9.82485255036349	0.0740898278505333	103.898630803644	10.978964814972	87.8272569690559	17.0882432997251	145.243911204602	203.196877232226	64.2067451400403	15.2384949264606	7.82927048262752	11.3589560178449	38.0680003674185	62.9533367986734	0.391566592026032	6.84288905566864	0.823980798833536	2.28457635394669	5.48830221678072	229.235865908462	11.0526601294488	0.284738241706074	39.6382209412896	0.227543265314574	17.6889013904569	1.15565025581384	18.9748318377478	87.4341018727054	10.1128661270714	104.786391683631	18.7782526131472	46.7034386943429	196.413723885641	14.3039031886698	113.626150485755
GSM4046608	0.085171099185955	0.0878692088075015	19.1012277367319	10.2920651572803	0.0256932765337424	36.8389007556382	8.67012883053465	6.75103755129635	81.6787339043561	56.9551201726398	26.4681054701079	1.60901743146319	155.524080655709	68.8505338053791	10.7983810017099	0.0650218978583914	105.640817547489	11.0719335097156	72.9183605820803	14.1647043386875	131.461258776911	204.344022814668	67.3317548123652	16.4202832772713	13.0721623150066	13.4723091210054	35.4172132792997	72.4009519589691	0.316690682516353	5.45913928742145	0.771851852298988	2.57255772374723	4.06833412351343	195.278175417203	10.742675373235	0.230714770489916	44.4081667490571	0.150801546795238	22.1498308029286	1.28800351226964	11.6076567867695	55.4843035044928	11.3839768546676	97.2642821663659	21.2520275505446	48.7425468414288	136.173500307967	15.5048652589758	71.9585547263689
GSM4046609	0.0900126672172031	0.0100171863781486	23.8372558778212	5.60074464958757	0.00568040428229716	25.1583925138875	4.72379115262763	4.37411022319784	31.4504419816518	75.2185111407774	20.5920577994971	0.989877614687869	182.933649210899	74.1668392096035	5.94355262917502	0.0508317654273236	114.804164004885	12.0761519485806	103.485153532958	4.62979561240259	174.909039179447	183.206245727527	56.4386699993507	17.8776739592993	8.22259509359599	10.8555736056119	22.6030192045314	37.8366911231266	0.146193410163934	3.98939363392323	0.8668600977298	1.51029746211418	5.30311231075591	66.7666957845483	4.40160087534285	0.0242387970802341	23.2747512381443	0.0818145824541331	14.15628229016	0.905672913298544	18.6942151470387	34.7293138426497	8.45475304610255	66.9076675448576	13.112986680334	42.4225044259663	85.8850798863062	12.326357835163	110.222761341773
GSM4046610	0.0551387588071467	0.0201318353887936	20.2998763794801	3.74392093065923	0.00893488164692888	28.9144807623578	4.66786363074149	4.38695858779575	36.9884305940289	43.0690384580845	20.3056209270884	1.36473550985177	149.292310384225	64.3909703332185	6.03841493677599	0.0420437434688966	64.2264293471846	11.370000103025	85.3222972098444	8.44478272539076	87.153128506246	76.1965141675696	43.7267248613626	17.5382147664764	4.23648770569836	14.7027600877115	17.7525549888451	38.1537474128356	0.184870032946976	4.12335989758529	0.776739202665294	1.57761599531192	3.40217455067622	100.677823349554	5.6994065833297	0.047190003982349	21.6087134139384	0.135439632429283	12.7555303508567	1.22979949604173	6.31269702827844	42.7621624248484	8.75283386945982	63.9667400231156	17.2977670701319	46.2135128288187	96.9083421386251	12.3867784455578	54.794522562581
GSM4046611	0.0867805001362628	0.0280678938154016	26.4184094736861	8.75048358484957	0.00990518712538748	27.6537215722016	7.29272505816667	4.80195618127985	41.3468159042771	86.5877599248434	19.2845450089149	1.20650376378047	164.717729092968	60.9208952184759	6.34182306038958	0.0441807750441028	76.7777060290037	10.8741036737481	75.682581804909	10.1399216048268	65.9950590720113	92.0619657107455	69.789349001519	14.8207049786444	8.12226534488948	14.1031074508661	16.9903448463594	41.2180246388796	0.23588200791092	4.03425021326926	0.586704447923123	1.45142381653954	3.36551903756019	136.374654378369	5.11701722643016	0.0815935398788801	24.7210215732917	0.133153000217882	15.8465892998732	1.53865077141648	14.3378997490097	40.779453766812	8.26749550915525	78.9550800579133	18.2968846943946	40.577059359087	90.7533970824262	11.8841411883749	85.7802827659649
GSM4046612	0.130886697330071	0.0201215819459541	28.9738170810575	5.9374500538836	0.00917849247100094	37.2002164022404	10.8668080439556	5.0484659079558	31.6661287985734	91.6045441307066	17.1860709228775	1.42093280517787	167.658378482205	74.2343454833668	9.10969119841615	0.0631856436613416	148.595133425627	12.8870491269793	91.6772150335029	6.72037313381747	272.721226644251	183.61662611613	54.6037889815124	21.2680076896861	8.88328141648689	11.5273805676668	24.3457114106491	45.1961501668323	0.182895826012076	5.40284997877867	0.72351531971221	3.1944050518688	5.58930296178749	125.965353065566	8.7771783039139	0.050946186710624	39.5523590152602	0.0968473063052915	18.29931232484	1.20274228604477	19.266914812091	92.3036531981358	11.3618322360984	63.7870688964016	16.2413656719046	54.2764724909798	197.652399669349	14.357265232769	96.003562484005
GSM4046613	0.135033092455754	0.048382824063091	28.5016827072961	6.85949496185817	0.0152241417842409	28.8811498657345	5.57138570764067	5.35146036601805	58.0972248705111	99.0343021579262	20.4677665533941	1.18970829686187	233.560932583143	90.9218147688414	6.009399613618	0.0533797586740148	74.8556782780071	14.2337176996628	111.109390246659	10.6400958605201	174.231557121661	161.998264428489	68.6130258081575	19.4764459874056	11.3033584784353	20.9095428889649	18.5564332896074	28.7434204822302	0.220943910528888	3.34183009677391	0.701039093998725	1.84779464601619	4.47047175566377	141.639400129619	6.43679264723032	0.142455950106952	42.1543360183553	0.133112590456819	18.6614432378851	2.11085847000188	17.2916977697333	49.8785083590245	8.86005006558105	84.5673242278268	20.3341728962832	44.8677659877676	143.792848691228	14.2677836253554	103.099781271166
GSM4046614	0.105936330166099	0.0465171621948778	32.7743539200546	8.85657327850118	0.0163437284158859	32.242536324209	5.55057043017656	5.16166749172044	53.1161237090905	86.7807248361368	24.0428911345979	1.23629789067369	172.454680919704	68.4087147064061	9.75455040412145	0.0695323709232774	103.127466737086	12.9382193757627	89.0038036439148	10.2505599181024	249.200751438296	177.359200198967	85.2970002570898	19.0192142281811	14.0400198944305	14.7008631594972	21.7701942560695	70.8072408160285	0.213100900745499	4.73548435855462	0.77771886658907	2.24125808978378	4.87865893862379	270.269545870156	13.2794616675852	0.128810156805517	37.0464305119332	0.148431322486356	19.2900724825674	1.65992319409154	15.3928894182776	99.8058168615189	11.9670452661024	93.6425220157861	21.6847485128947	47.6715111595279	164.138599410299	17.9131855789252	103.256232204528
GSM4046615	0.0650098032221443	0.00933897122815882	13.5797959537377	3.84627061017309	0.00548651447989691	16.2803533509985	4.90903565236178	3.13938944875024	16.0887911556152	48.7750668139124	20.3573437764998	0.866869425120888	164.04420248026	83.2834831226595	3.95329837941497	0.0323540436913988	70.645783428577	12.9904657656093	93.2345991444499	5.62697994049293	62.8953211505408	88.4736178522349	45.0860186607092	20.3085347693451	3.87495436685151	16.7940612886475	11.6207778913698	30.7555525803476	0.129742906923642	3.07707240718859	0.755335191942383	0.975656906205691	3.54147427886176	92.8221114282044	1.95181413302852	0.0204049715535285	15.0047384810149	0.0809302389667091	11.2394165037055	1.2620009343696	9.58905070547961	31.3464346625731	4.81185277007169	60.758762913697	16.869206024998	47.6601877468437	44.7876605646803	11.3075430034397	60.3843213267971
GSM4046616	0.0671368463784139	0.0271743369752418	18.4672184198952	5.84338753574376	0.00935061511860447	23.1167863240422	5.98972367515856	3.99542007866545	36.2410061359674	73.1459024032612	19.5743667913968	0.796443713173819	162.218444330384	66.7115479184456	5.66331990110928	0.0390343970966865	57.9234079999	11.5793155932206	82.7561060361809	8.04057339221739	49.0467598031927	80.6274029459483	56.4375424510502	17.8076169077799	3.91363287154729	17.6822841536004	12.3968577361286	30.731915035598	0.150405692082241	2.80084255005731	0.674362097322674	0.913409818304857	2.98518942995385	86.818829730261	4.34465933123267	0.0611381679096022	18.1834847513525	0.0914868014052785	11.13687736124	1.7351485889771	10.7498043203264	30.2583448313074	6.30550031857334	82.1740947520569	19.8458161344699	44.2060143311937	55.7484256718781	12.3148224213784	65.334857346169
GSM4046617	0.0596851117980245	0.0121328897169373	16.3749995362494	2.00917085623439	0.00620296139899643	27.3762603782905	7.31232134839284	3.31110757431314	32.3250335899725	60.9040347843209	23.8926836087704	0.899127428286847	159.277630048413	84.2049891950779	5.86271357678477	0.043355350868344	102.159417686684	11.5562133915611	94.4610541247699	4.30642146231225	137.585719874101	112.059446667369	38.1390838409061	21.3132985209276	3.47198226050269	13.9752587406818	28.179094700827	24.4075357740684	0.141772585491565	3.73697656654509	0.823384665003024	2.00707220835082	3.42180797666013	66.8267856065998	3.24950514702648	0.0280403658349601	20.6889451685801	0.0872158547971071	13.5091396831889	0.714597602961387	8.05922890773621	23.876544571357	8.48498688887834	73.663130772528	16.4505854879383	71.7484692536944	65.0365173557598	12.4089032678898	52.1608720981732
GSM4046618	0.0324944670849444	0.0109138562142114	14.7553489253861	2.12752322807851	0.00499054462225266	16.9009069361608	6.76310641707433	3.73979510323606	28.5198336562439	72.2126596286631	19.9083122419286	0.708653090608648	150.124767739742	61.1505371638096	4.64279137667894	0.0391442218229742	95.5058853910191	9.66132584911162	93.3712066204709	4.08221942569944	119.240085593918	92.1481879720044	33.8947298694935	18.8693377626759	1.48442560785904	7.15130263222831	21.2328348924475	17.8506612085181	0.0873321534331672	3.23343427723207	0.577384208420329	1.30973519229349	3.90942495385217	29.2176904002075	4.34627822252288	0.0227015762495563	18.7278095667052	0.0295826538137692	10.2909254367111	0.638923668574666	5.20196810118161	23.1068381925736	4.44764638523144	46.438963824706	13.0578687238316	55.3609233015857	148.684367423232	7.83868680788312	54.8703108837435
GSM4046619	0.0611223870966144	0.0178652056361092	23.1384458860721	3.08061769822748	0.00805281538613949	23.2700181350566	8.79211072077232	3.90835182156586	41.4855650905613	56.0073634394687	19.0258804165975	1.27866751879067	140.227898553267	70.2934370687624	6.07023643721194	0.0510984394656296	94.2777564514592	11.8003157768231	81.4785519848365	8.4595664896113	106.318294456536	106.937204759852	51.335323787616	20.0199830703648	5.51502420353462	12.2018538083387	18.5423342164077	26.8625527971115	0.127228464379498	4.11867412102816	0.638239187787945	1.2868990261053	3.91170760255394	98.3129696304181	6.81033919728141	0.0407145290154215	27.082319930414	0.074373611895484	13.8568531152243	1.39978770875522	8.78316982373989	34.4362086182483	6.60528358358088	74.5621546863422	20.4162489862057	46.6728436861748	124.670019735037	11.2705770204375	64.8796689262392
GSM4046620	0.315068788113466	0.0457532989782901	55.292102230205	15.9391497011911	0.0231883827608482	45.6934607312062	4.97308436124249	5.74752799789042	47.832226756767	151.075186074818	25.2933180405043	1.19963235966675	517.924471654762	102.845874087444	9.37539320477078	0.0723282001275983	171.877232498478	17.2426182308425	140.01237436985	9.51729206036717	307.013503894547	357.522519878436	57.9923933537014	22.895509465627	24.9627354809551	19.4438476971361	31.227621078769	55.0309908555714	0.234638860605212	6.66528057101925	0.975247875024385	4.56524555663778	10.2699826125811	590.858693623434	9.75889051508088	0.178020688714783	37.5030109155109	0.148765978080719	30.9008386533389	1.4014663519224	50.9582990477304	197.286690767961	9.84034771016153	93.452384407822	14.1248787227696	64.924467841292	123.13429775664	17.5409895816593	152.163291044381
GSM4046621	0.0332598878206165	0.0071133234596096	14.0476787997764	1.56068373880628	0.00403959287032453	22.1274696222131	4.19483190320454	3.2009847771666	25.2448351489012	47.7281893211083	26.8160897867485	0.659867818058718	173.211800079495	92.4866028574323	4.72709162781951	0.0194866148028249	70.9958337988666	13.6678899198894	93.7282302299687	3.66689545146589	113.6779667557	69.5995539313686	42.3638925539158	22.0731659723348	2.9952862538612	17.2162845838563	19.3415116948882	22.9745017114304	0.106668363801162	2.34229747128518	0.766247267184961	0.49983714019041	4.07049071221141	28.8024503826987	1.89710961539008	0.0103108721341979	16.0615228172084	0.053083559327522	10.0574892386867	1.36539449145715	5.3585250962308	16.5939526764193	4.85175861858936	67.0568914142339	21.2591238904889	59.5988347863439	55.6064769784177	12.8498551045359	48.4427455351474
GSM4046623	0.0582407202635559	0.0247943409488277	19.8504490434701	4.67431663706202	0.00984296603256063	24.2188287183329	6.17673641669701	4.00339917010005	35.6931914797279	62.69324833759	22.2579657337549	1.32963842267218	165.850090078138	72.9000295508833	5.14092265158112	0.0351900338726837	57.5380281841349	11.7293345883826	88.083654970541	9.35106574367406	93.2056314911836	76.1052776199615	51.4610630168205	19.0673855116687	5.83807629246359	15.0563700097755	20.2743140862978	29.0933093897909	0.186369274983324	3.53896858239779	0.686724707733148	1.02923929834874	2.8370371931585	69.4144219503982	3.30891933099003	0.0491053804202291	20.1050450865609	0.0987929765664669	12.2395653796072	1.27159422401369	8.83892953372029	23.3253962357235	9.00777991259761	60.8627515474188	18.5464428918133	44.4553139823405	58.9437514223084	12.7064282567063	52.1725729927769
GSM4046624	0.0538733904207911	0.0126126544161095	11.6217330410372	3.0430612268405	0.00547776522500713	24.1390436475842	7.56024354185499	3.58019231719748	23.3237134127732	65.3198068941936	18.9606314904491	0.685580861378035	188.264500456446	72.3521844959128	6.70504920062352	0.0267799036464314	52.9369654510751	12.3164036961782	121.326094463725	5.65570805630201	60.2109991500973	80.3089975972931	46.5360711475903	19.2438079935758	4.38957740572651	15.8886087081369	20.4058261054261	21.3776621359997	0.152205197661253	4.06951757733386	0.728138468717805	1.18533541140733	2.64059537343671	45.063277956052	3.10975334775707	0.0221008373512451	16.813888089714	0.0839301228032926	9.48726688557117	1.16028035760251	9.86944320458726	22.896983609382	5.74067478157746	51.0394871184474	15.2928448698117	47.8873598369323	53.7704023333283	11.0971158050751	79.8166849311959
GSM4046626	0.0645638719855557	0.00759281338476352	22.8867508254348	4.33099738234611	0.00358056977776076	19.7051829984506	7.80242288412116	3.66911768856753	21.0014548792987	74.5772108074884	16.3011909182603	0.783349145242265	170.686297745943	71.6768309286504	4.54401848736214	0.0299320542114459	68.4373089033877	11.0569707493067	85.6785306586084	3.66342007996377	118.542237710913	59.9564422097941	61.1133015810641	15.2188216968503	2.72674763652087	8.4843349937306	21.4886434276668	35.5526219379135	0.206494238854674	3.71015120866467	0.63449946188587	1.36460874144882	3.35266251219636	61.0166966426289	2.15280559451936	0.012627258411294	14.0246436877503	0.0759858518133831	10.1488178407791	1.08843575133864	11.1424967950252	30.3030226007866	6.21021983369506	49.8372200192711	12.2369956298601	39.4868941483247	76.8419580828381	10.1846452258234	74.7171283553404
GSM4046628	0.126758633677756	0.0449567025221457	25.3895938612695	9.6439053914747	0.0175109897397695	34.8584965073569	6.45662134034847	5.93981337071444	52.7511939676199	63.3449382553189	19.8533174191952	1.12539474328441	178.627768755063	74.4358183628852	8.76657342204247	0.0627655670608564	100.986968515817	12.6266871828174	81.9766564161204	10.2410159097651	138.07674410562	180.538734343349	49.0175515555384	16.6091504050096	12.8488560757736	16.7147564733397	28.9102221029631	66.2454570339697	0.201688117772102	5.18251941632004	0.806572254018155	1.92200446620858	4.71301259143416	148.611768050229	9.1976881489742	0.101356515324494	32.4123807016895	0.128614316386699	14.6478624336239	1.48207144644542	19.8905441925886	62.389492436188	11.1001599230372	97.0874470008666	19.6362702813545	40.7781006412998	88.6246421698492	16.1623236648721	79.8057184616401
GSM4046630	0.0796532521297004	0.0189672930409198	18.8222032857263	4.95144408721483	0.00950894706777813	27.9761742541384	5.14517765994688	4.15610785294161	40.1143651444925	69.3858010871901	23.0249779422532	1.28502229810481	158.982903061836	69.7405109011467	8.19255656867946	0.0665566979890835	91.333679383878	11.1485461591548	79.6419867981703	5.65502371785282	128.780647346916	121.06254621678	43.9708873473282	17.8739764926395	6.80450516740439	9.09746643578063	22.257341540555	35.4279531288522	0.154742289296362	4.50353814892584	0.766212214037609	1.68606713345513	3.91660155525337	121.887936372183	6.56108471416857	0.0554962646678365	28.9842960069184	0.0944993700931065	16.5103931155036	0.990464288851276	10.5685848365129	46.5924517694801	8.07693289608465	77.8399168515333	16.786358401585	53.3420521174488	102.938430287096	13.1631475158208	80.6623389778666
GSM4046632	0.0531495535089303	0.00552993546097234	13.5850510934728	2.75476955061281	0.00312942433583756	13.4577570948365	4.48418149105411	2.20562439095258	10.396083897043	74.3764524408492	16.0689161581567	0.397301602555133	210.221257019998	84.843910602268	4.52000314462657	0.0342537134194221	57.6785538741846	13.5636691609636	103.631406228092	2.44612626244857	116.140044488697	69.6837494482308	48.8572126233034	21.7983577485188	2.87391092056584	12.7854515078295	10.7107077612023	10.3312622870884	0.120019482028146	3.00598933866372	0.579371368405957	0.840044488456492	2.86038087871645	48.6613012752156	5.27693358125519	0.0104048559557398	14.3939790757797	0.0350899323162118	5.8479196650474	1.08003352880767	9.38898036963462	23.4052992721313	3.60807832268257	39.8654290055331	13.1136150552809	40.3104047292032	70.4309615006493	8.30482151872048	72.6195753165961
GSM4046634	0.0859843517964344	0.0214283336051466	24.7032484694164	4.79576353830701	0.00802290862660022	30.229912220321	9.71110961710462	4.50752147270808	32.5024398301166	62.2564878751309	22.0006114720583	1.29489054382086	139.402247988607	64.1254784585343	7.12021865167722	0.031357282300841	77.7942346414973	10.5622366995154	85.6871114650819	8.27895218124999	74.0055282450835	81.1092916653215	54.8334420130318	18.6380952432476	4.3539730837256	13.4098463782054	16.2666317002061	35.3410756987195	0.162711397227221	3.01365190099608	0.576433018817976	1.43759351449188	3.10768073198317	76.4879263193501	2.68171941093572	0.0510192826492632	20.1728527013542	0.104239390670229	12.6128449805944	1.17320295137029	14.5322338594552	30.864032697874	7.03401186520484	75.9438014012542	18.0276293509038	44.8081206228984	90.2655110742692	13.486921811404	65.9941091375781
GSM4046636	0.0727367683515753	0.0214487858745188	22.8963953753266	4.53597282398368	0.00774927262034325	27.2465573148773	10.6677038005079	4.03884339806035	34.7932683705454	67.5420517448502	16.2851811677056	1.01568875767026	160.264682690584	70.7865249559974	7.44472675319876	0.045716759018545	75.9969024018688	12.6138250854531	92.6627730461241	7.41612037080281	41.7542171405283	80.8316978153936	53.4437482807881	18.2463529793444	4.93780683900801	14.4368779996808	10.4937502723931	21.5596530878146	0.117577288321159	2.50910373844401	0.443248549130747	1.19704935693364	3.2949836314801	46.0779884559441	5.23416032096341	0.0500168102711274	24.1410161031272	0.0626261559144786	11.5503556308546	2.14516307587251	10.7179278593236	26.0185206065705	5.26388708571932	76.4437535557365	18.9062935666362	31.6998656239975	74.1610827045068	14.5676797923732	65.2606137655636
GSM4046638	0.0995359890545372	0.00893556435849029	23.8876855765736	4.31660152620309	0.00526830436611015	25.7720313314776	8.07350556640779	4.33830361016467	30.5764577482714	73.2397225569114	22.1344135579459	0.93965631398518	137.002024203937	71.0569065726064	7.33482542377465	0.030994593065075	78.6535591105915	11.2902705849942	79.3659039185032	4.76915583749507	71.072043251408	88.574513045161	51.5465563344876	17.8441176635993	3.20218874787493	12.0261133869713	18.1460489481406	30.6709932903044	0.14503222642451	3.38126861532089	0.584513113038456	1.14459838966257	3.25622034223902	56.8358279464678	2.18212792266528	0.0244109347152317	18.2061650777558	0.0686739223120032	10.7882846775382	1.55823259412642	16.066174931651	34.1175644592556	7.03311561151999	74.7348609150213	17.9490195540664	44.2595616803869	64.1641253471645	12.600809296817	87.6804356160192
GSM4046640	0.0919282599704301	0.0122215700544314	40.8735324898202	6.10322674196282	0.0056901305118939	22.3736189111169	5.15012110906109	5.0873991827853	38.0618916835232	104.364071080428	24.2829972193578	1.35587024844683	199.358293179073	77.8260229991927	5.78087089526857	0.072978403647001	154.951837699197	12.5568411328388	100.874542523026	4.58409477851118	237.220724453607	111.404818475581	57.4119937630114	17.4817819985195	5.25518822399411	9.62324026209503	25.8821078447983	36.7303072020983	0.11362569149015	4.03175074591828	0.684708634717492	1.93304742818552	6.38499888636886	73.2877782194534	4.62131765137944	0.0218892601159077	27.4822970457119	0.0514264529889025	18.1739210141101	1.23698228363544	14.1283167908975	56.1492662371417	10.4231565337668	78.3456056204444	16.1914349722933	52.3090107172035	185.152117020716	11.9657149132014	96.9132580492423
GSM4046642	0.0335356285047919	0.00961080982802308	13.7973316058413	2.43051259982818	0.00472722816481308	19.2026264176376	7.6526687481639	3.31512754530346	24.5122488123423	69.0303123200041	16.1169630379964	0.700663779224518	169.563682697973	70.8998830453291	5.14751943247013	0.0409331719133996	58.5591680070901	12.1501798067335	99.7629019682645	5.39166913127033	42.3873621349648	54.8997142611557	50.1511433047811	18.1686507830605	2.4884361678304	13.7581057546158	12.4568710413263	16.4824847654612	0.115427570960384	2.47441926281167	0.54363063415522	0.849303182508117	3.22423567379488	40.4290622451356	4.11679051508375	0.0233449341745621	16.7007408340695	0.0486022299388721	8.93991301763278	1.95890145540151	5.76233248606023	22.3612094804667	4.32654191981449	58.624002336645	16.4661170803616	28.5201330398811	68.8755596980308	12.6976967589993	67.6662367228596
GSM4046644	0.045082040265741	0.00502527715679816	14.3486274345376	2.17669778453729	0.00322115305058306	17.9925433874078	6.36952177642592	1.99990684781779	11.73294025942	69.783947875365	18.287606741837	0.343746186164811	257.239795875092	122.840169792292	3.52794615121533	0.0262874314318199	54.9566059880456	19.382299259048	124.285443979115	2.76099681354085	166.227176372422	61.0159598360292	56.7662343383906	22.4478837805683	2.29930115395948	22.0383181373658	10.3895490059193	17.853838569618	0.099097041454892	2.60698165856945	0.731962145126356	0.943932894463723	3.2623984936146	27.1885199942016	1.95123535307833	0.00887815967905089	13.7818528444226	0.0388223542964566	7.62251107217946	1.32142668374227	8.26459452563652	20.7137494530007	3.35830043083233	42.0654218049291	15.8292468253034	46.1349165675105	51.673696827317	11.8587376807333	74.3887830920121
GSM4046646	0.0502681523374428	0.0101423204963903	24.8806358771333	3.16050484953126	0.00569142055794408	30.6219454277866	4.40106134569082	3.74454959293187	37.7336662114394	80.3045170845151	20.9798127451762	0.932988743681093	215.610838347333	100.349887280933	5.9190068687605	0.0411841784293014	81.268834166852	15.2515718599445	112.369823104589	6.08443644976001	152.933853115602	80.3783565368301	79.6086204964074	21.0650051030165	6.10724778143603	17.7257079248991	24.7129830352584	20.7664821187384	0.171113930760316	2.74598439150752	0.61260424516264	1.40491895695553	4.40570914351551	63.9785185105205	2.15471842720402	0.027182317745406	30.7350579558558	0.100853715355728	15.3353737194957	2.61598285138407	8.88354028308614	33.7811310861265	8.29826465212532	73.3289286982967	19.1196111007071	33.0414288682495	140.978351059817	14.1237871021506	77.2502047451128
GSM4046648	0.0385132030983005	0.0090427880553315	12.9309201094469	1.74753851811107	0.0038450891299192	18.6971460589046	5.77566726501482	2.89199471451559	24.4321721577019	51.4760873726346	17.6004937626067	0.608007957822372	152.257146018246	84.2183563596902	5.01148196271933	0.0310475155237357	52.8768647539453	13.2470229408495	99.0565832823223	4.31075253759071	53.4852917272757	61.7658918663928	44.9604854763206	20.4757695517243	1.51407734795182	15.7027864035867	11.3228210371177	17.1164876677202	0.0885986860465363	2.40171860655054	0.514850158918704	0.928243784921048	2.46273090232455	28.753844349148	4.55080250004478	0.0167361229185404	13.3917551688047	0.0411664034109181	7.36353393440728	1.54045810561257	5.11941400870511	15.40931819979	3.94608782620742	48.4348393048579	18.143862562928	32.9486192661814	72.0226139992971	10.8122134095182	55.8764404474575
GSM4046650	0.147553079177148	0.012855113438241	28.1191843576286	8.63417315128439	0.00715185346112162	26.3084375202115	6.69570267074276	4.30406598117099	40.6093808978287	99.4116826324032	21.1904591258769	1.72178279470428	231.490078273505	91.3402472102634	9.06400751426184	0.0701984169532696	130.306481588158	13.648404621168	108.797689716781	7.90131718446013	198.077190846039	98.8298800211238	96.0589295986812	20.3862392194343	9.0447182241524	11.3024617172353	34.1760341184565	44.0930142985887	0.152455368541413	3.91371419448475	0.674138021935112	2.53110329823356	4.3630042536317	150.049752822857	9.72643465304524	0.0365685375764458	29.5752805568231	0.117804486925214	13.8260269265722	1.36248309681939	22.2156012467193	67.4204099277492	8.53206349091583	110.979232607936	18.5055137660936	35.5692600445444	134.411758885101	13.6429233072888	141.283758591499
GSM4046652	0.0429454204773585	0.00663263640049247	12.9622527754106	1.87715357972178	0.00333012190016268	12.3597651101585	4.77597924641088	2.54036339766845	14.001485734618	57.6297621217855	16.3757441734432	0.684849766273449	156.736013415652	72.8045354639606	3.76259490175622	0.0351928358451648	54.5845622486794	12.4513567271441	105.467765382296	3.61770779106783	54.0427029902713	38.7363054945407	30.494391460503	19.5380266735514	1.95310596056625	13.2683328663251	8.43233620366423	16.8301514581531	0.0807863080056156	2.22959297539095	0.490289048008186	0.7438857668534	2.47519229519543	30.0911173839713	3.98497293065867	0.0118452571747131	12.3990734065607	0.0331664255508563	5.43130369707209	1.50294316823678	6.62668550343977	17.65367315737	3.76837405897153	44.4886648592387	16.2477725892569	31.6059164008132	55.5985534940286	8.32147687966923	58.9771566920198
GSM4046654	0.0696951779929289	0.0135080020228093	19.5188872816866	4.63140318119753	0.00644058126404711	20.4821898208105	9.30883977107714	3.84192360599484	27.9367979716869	64.6157511594929	18.6204831135413	0.940378635346245	132.398940238444	66.7017879380499	6.66248925333985	0.0495467050687215	89.314332102368	11.3428706255997	94.8488615502305	5.88187269784919	90.6266034292053	70.7862391189461	61.3905122231269	19.6022904634517	5.36347047188861	13.358530951261	12.6850832073728	36.4929250769258	0.119840602732493	3.23206214312782	0.561388520483053	1.47891778817154	2.92468172636208	69.9519210081079	5.75521049614492	0.0288945888813948	21.4406778395005	0.0686227716280773	12.0600421827921	1.35441608204437	12.0307958836719	31.5614212298418	6.72045987076446	65.1772118160172	16.0713430533887	44.1797160322179	60.9119935117239	11.1773714107146	88.7172335868062
GSM4046656	0.17047397898266	0.120314953947023	47.2308492115127	22.0520098252608	0.0562856664975175	34.0089088477302	4.86659873317211	7.67555163247757	90.4395590403917	124.133745190999	23.3769676197219	2.04535404989827	251.61450724549	81.9418798941564	8.24223525419029	0.0803247914418947	73.5361350207331	14.5717807818667	91.3032799333721	25.2371574510638	141.835931404256	194.308618380018	90.5305983913795	16.5902900473822	19.7558677033464	18.3320233005286	31.3602371677666	76.8086504178358	0.408122910358084	6.68585205854173	0.894914075616212	3.46854944387696	4.98721643996538	456.19037205951	9.4580797173771	0.906004938561096	60.4401773248305	0.28950862177117	26.6043244908576	2.36855595725047	21.8384446614021	97.9232076674633	16.6916064075536	142.016353255234	20.0541927727141	36.7951290890566	239.365088791822	18.7805062007361	131.467459872773
GSM4046658	0.0589525801390503	0.012330348596761	14.6900582829304	5.949052927544	0.0056958753334258	24.9500979565639	2.79024437230366	4.0303177058517	24.8559850391088	63.9589185860949	21.0947687597588	0.81275852608203	256.064597551796	105.121999557854	5.15241781208701	0.0297431540265639	60.5255600592532	17.9938560137933	133.694188334657	5.06467546993889	192.746132294386	82.2425225662168	65.0185131497055	20.3144696403024	4.84088709969067	24.5370613814774	24.6466164975438	41.0011614679844	0.228487113603377	3.90986923579653	0.738540765798942	2.09334279218717	4.25886975162031	112.154287984825	2.70713467199085	0.0257611079683988	27.2708619957195	0.104888269387648	10.9574019674612	1.91514968345163	11.6281383857248	28.9183482153766	7.95535483041099	52.4312961625087	15.4790051875761	45.0871162429677	70.1562522689475	11.053984584783	106.953741769249
GSM4046661	0.048245181281943	0.0136467683690383	18.7815389455212	2.63984572971461	0.00684365875722085	26.253909381289	3.90530145719596	3.53411890442086	38.1077844999487	76.4126747015831	21.4698961495617	0.630943843103682	352.11869585555	114.978165808741	5.1894622074924	0.0308865443324837	88.3644872444855	16.2339526198289	123.206128754895	3.95257199431908	211.672661739659	103.689882683502	59.8417938683902	20.7727887529841	5.15467542971672	20.3886476916637	30.5090351757945	19.4593992528073	0.15307880501332	3.74937847448894	0.999301652026899	1.58720517571316	4.51857503007829	68.4821418339701	2.09757868300384	0.0324663083225801	25.7453683324747	0.0741849882301099	14.2875337385818	1.64961610530021	7.09617884143954	25.8777490258674	8.70761017529864	66.0240741329631	15.6174873570129	51.9930007364506	110.068451158481	13.2859437172264	75.2368802238023
GSM4046663	0.080048836021613	0.0209646755077964	28.5456519713879	4.93959724659927	0.0107314216757647	40.4930315533298	6.97673205862825	5.08702482954368	46.6242091678309	81.1474517166378	25.3603900063516	0.963381654647679	283.763514534891	93.7950578929892	10.0609044555141	0.0408427378104233	152.166861824834	12.9859995755005	90.1835930828803	5.47225741808248	235.827103072246	128.326954237744	58.0826905005618	20.3456804746648	12.317770159441	13.2499882314001	28.8424041540687	48.1357348837227	0.201040351281689	3.86421121296596	0.952954498321102	1.89090030240396	4.45066403298935	124.233460539379	4.76986877088741	0.0572740788362035	30.344924070118	0.0954935354734592	19.0338987752184	1.23311862790228	12.7035457168073	39.7957113609503	9.85444247879152	84.0669157649937	17.9715273038644	59.9094398134673	102.940439079995	17.949314806449	82.1225223782434
GSM4046665	0.152929284430578	0.0495216037729032	33.4798320039913	8.80123248785669	0.0176186763053594	33.7852552546432	8.81490850102206	5.64423290051545	61.6403704201456	88.283386757434	27.6422091005082	1.38175136467173	232.099809058626	88.7036634458668	8.58578445088442	0.0451533908985109	138.275201177536	14.5082104207254	93.0363581296515	9.31641520133628	133.284920669499	139.608339045548	57.2167828768466	23.6499669956347	12.8165712987603	21.7723925748795	27.9109125113353	63.5189535167358	0.209722980489145	5.18258966864435	0.814444911888806	2.25400667919101	5.15467276706125	207.779209702118	7.04059679371179	0.12017085234105	35.9890145787321	0.116475333881036	20.3345641756178	1.66797190550287	20.3971927753201	70.7746532243656	11.9556849636164	115.783354042145	23.3793135596026	73.055100874257	107.119115554727	18.1047868806222	110.095180852469
GSM4046666	0.105652159111069	0.00609736671129631	36.186022973676	3.53126730545233	0.00304004223037169	20.3174365972176	13.0526022150036	3.20544409472302	18.4212130202057	110.22176572354	16.6682037426143	0.925041472147464	139.134904595637	65.2298640513764	5.37304360864537	0.0294331841553478	80.8537209749356	10.0012410889211	101.261792023096	4.35921043750679	80.175920249246	65.130593363439	68.2546503307997	18.0720305598821	2.55104889134633	8.81049874479938	18.7360461817196	21.6624553810983	0.218273735163579	3.42333973158744	0.458108540241131	1.16657444838123	3.07354774475008	56.7833960391252	3.42885355761792	0.0127805207369191	15.2434890988083	0.0425714913715734	9.3970253630865	0.963833697090984	22.363274740615	30.0390808766809	5.66959874332835	50.5569212884783	12.8325126385245	36.7802339599203	70.0727581794677	11.7446558864954	100.936841496358
GSM4046669	0.0921380120737847	0.0154819317537397	38.3429127307221	6.12792544384599	0.00585694354368419	32.0149252200677	8.30030044068273	4.87119211526791	37.9246738226074	97.3516174689148	25.447329621205	0.930277303124938	194.743721681528	72.5193162421483	7.69543182204019	0.0455988401934056	75.7332489889136	11.6993472849813	86.3544831495987	5.14438848259371	93.5770799884412	89.348003099163	79.4374547924539	20.0767280784694	4.56192494315031	14.0051836941925	22.9103281100128	52.2624873005708	0.183905849399835	3.84605921021948	0.653501468038752	1.33806221298576	3.04517246610164	100.122341935282	4.06474925436543	0.0333363681561621	24.679166735809	0.0998303515442376	15.4755133977397	1.53133060428653	19.0136714609835	36.0504999969247	7.19301291518032	72.9175534853331	18.779438645204	51.4150420168469	59.6913364816591	17.2877352284041	98.3468845944993
GSM4046671	0.0585262494302646	0.00568697596807739	9.07826934272251	2.52150474335737	0.00304152856682852	17.3296842322453	2.37553943782934	2.22047421433561	16.6923659368869	52.2302162751424	14.5121560571463	0.487522786072065	228.266951992135	79.7010665391138	3.54558909683997	0.0301695282770137	52.3389764062863	14.2049522221731	124.660520176747	2.90815019410399	92.7189651916918	71.9650525895043	33.1070814606012	16.9821914037996	2.4784417441973	12.833510316119	10.5399375069281	22.3773267011943	0.0873459094641822	2.49411973631063	0.730562645349088	1.45943640708727	3.31319329372926	35.7693643029502	3.34154651828546	0.0109692184466915	11.1944359477196	0.051016423846582	8.98438340599221	0.651034839766247	8.6677563533551	18.7708224341132	3.70580397658344	51.6058115711069	10.8952789639601	51.0661282009112	48.9976972134869	8.96641440573127	73.1074447533214
GSM4046673	0.0452572701431249	0.00445089034958758	12.1026392000907	1.3116517405276	0.00256665818567266	16.3394593771423	5.31422057502435	2.38387093187084	18.3556818225514	51.3919671611781	18.2451088623409	0.723709566297794	114.915642711174	63.3786405530018	4.36261549427784	0.0252236892329891	56.3730860183106	9.96967725618213	73.9211162911224	2.98012379489595	71.873003462984	49.4119957944388	50.4860196215584	15.895170443276	2.2059297910186	6.70177868467897	19.6008120331407	23.3350073296334	0.119829743567276	3.10348889701403	0.520189899533314	0.922173233149124	3.00640946103228	39.5469187617394	2.42476731144527	0.0084972373929955	14.2367734061367	0.043453951169441	7.52628292343713	0.752821911499257	6.90143544658255	28.731477383548	7.13595589363668	54.6885037848201	11.990748683376	42.995803319601	78.6790924038901	9.63426066815661	67.1808951936637
GSM4046674	0.0408409061834692	0.00692079135830634	20.673816600552	2.34420986117117	0.00400154909198487	14.5702638089429	6.83836547289872	2.62117677423909	22.3544564043881	64.8341356323846	19.5230516631467	0.796154793854287	136.810500910096	79.9930636351812	3.6575781278048	0.0271254838506079	82.0810329734907	11.0119277102815	80.6325716836817	5.07155386684822	63.4535713840723	86.7798606411426	41.2036844912403	17.5328419415818	1.20910766645194	9.3028820453013	14.2956395256108	25.610689266585	0.143848437118909	2.85259969964352	0.558664420263099	0.592551487777817	2.98990280429629	50.5579004941143	2.80742715377141	0.0133507223975888	11.7085251141291	0.0513954975799376	10.9160495797819	0.668692743671301	6.76690990430049	23.46885951632	4.31961225443522	70.5320246204151	14.1035869352247	44.8837612368725	41.2325082359298	10.4110945107527	54.6188702876533
GSM4046675	0.0609182166450942	0.0183739358462954	16.5495757883353	3.52323722441013	0.00937721005055388	18.4367143628338	3.41325247568217	3.50896877921439	20.1630535488996	60.7062275654855	22.8414400565272	0.888592276736412	186.718629328243	76.4520697697767	5.69965024211282	0.036291357374571	128.207621674498	11.1890868931698	80.3224494854545	5.84685982023424	79.2388060323132	97.207465679345	37.8073661618203	20.751380478872	5.45498008162587	10.7805116928107	14.7592341851431	32.9261721571578	0.150001867970036	3.5480261052852	0.751640342558581	1.1987617279743	3.50668137629361	101.41180658744	4.42516600460061	0.0423696291895027	21.8727137526267	0.0716426150552503	12.8404680190485	0.904729945829266	12.3461689532491	33.0534151469455	6.53412606417847	66.9124783289601	16.5299017484168	56.8129767270385	62.2377422601705	12.0201674565736	65.3486485015782
GSM4046676	0.128890634356235	0.047982503341407	32.7123791267877	10.8549073445042	0.0177806667226984	37.5157631061201	10.2568705047176	6.40207390441571	66.1451698451691	87.8905109710193	22.2243943585401	1.77521734316892	187.516089890938	74.1805573788211	9.19402215134661	0.0685095721833253	107.525454029965	13.156168864476	85.596249499334	13.4772329303568	194.428872820182	178.696543336552	82.7609490392909	18.5580135575485	14.188801688529	14.7179779380643	35.7285711368756	69.9281239219902	0.284567081622041	5.73984210894431	0.702233395088367	3.64014176428431	4.94562716910192	199.554302622804	7.02385134044347	0.154421236814094	46.2271054302149	0.182553177246053	20.4740396605729	1.75136335851947	17.8075066298941	66.1952438907712	14.5494672870959	98.9254638795086	20.6510045025518	45.4085199187287	184.582916085436	15.0363436660835	97.9972382527415
GSM4046677	0.147494301408759	0.0457829604688755	46.2513949948269	9.36355321423844	0.0156019815666192	37.2114374647823	6.04146685422228	5.71417188647973	69.7235318380958	95.4860675786262	22.7285343968192	1.4732300863778	206.064716278925	87.8877093146129	7.64169257491073	0.0547201535355409	130.023024419655	13.3148143079355	89.4915343802928	10.6191159826694	242.459364209377	163.131088212006	86.085978559532	19.666400890598	13.7025153244211	18.153228489755	31.6148347033274	59.4346753889978	0.265679466128665	4.77416804621316	0.992140400665855	2.03660577394797	5.58021693580111	224.288704431521	7.44621071104482	0.104446445004305	35.5044913595996	0.161754060169674	19.9289817694836	1.67733756300187	19.9236844890278	50.8571166649425	11.9865874458636	97.9669325961801	21.979975325341	51.6532756402474	183.029602005893	19.5172452099059	114.064758496604
GSM4046678	0.113544752073197	0.0676672399636383	45.4685526022226	7.80391908818647	0.0261525168738171	33.5986930221386	5.97563540918704	6.06439001515211	78.7698651049379	79.1503373516266	21.0864024865207	1.21720116657223	189.746235024321	84.6285029600651	6.00501670621229	0.0467043194272268	82.5592732174445	13.1805953022263	89.567315405975	13.120725756404	115.677366194279	142.560864805844	77.1881201285518	17.4035557896356	10.6901732871644	16.4207902056424	22.3813157250838	51.9556838812963	0.278375002727728	4.62900309697758	0.975136539817974	1.59471323660153	4.31443467552314	217.526445989877	6.27006575479122	0.307818245188829	37.7154425857702	0.224524337335022	22.5648447663269	1.77557620333377	13.7790795708818	51.9112857096451	10.9033782006637	96.7210640368219	19.9492576298403	43.6338467479038	129.79718202939	14.7159483553009	73.8118376393498
GSM4046679	0.109358845624215	0.0935083627317479	40.5093838201746	14.0908396670859	0.0279291136907917	36.8645883324697	5.80290131768804	5.72714370520076	69.6107437777846	108.88578677715	20.9786709709588	1.73403101132609	158.309963334776	71.4117103340806	9.01200210525244	0.0893636083755114	126.132702212682	11.5074299114087	93.8376789592856	14.267057121594	280.600158898448	210.507613835203	89.9845826654461	18.3759506746804	9.38966660258552	9.99367226982308	32.5871673582404	75.7102692845616	0.285986956096067	6.80978965411446	0.734561641981504	2.3061323201978	4.98105587243915	209.760233806314	10.9128364177905	0.230458502007823	29.8137192465801	0.152132979985132	23.1488535571014	1.0601931957914	14.6002124384583	93.6308109056505	11.1712577556694	118.450234182311	18.3837948663955	50.9411893035479	210.835642651876	16.1055439916211	99.7623781258984
GSM4046680	0.0889850281673189	0.0685008153085282	29.3620492326625	17.6350334047684	0.0192751902495836	26.9896109481945	3.60225621296901	5.75580890780056	64.8210200445671	84.4979197492843	19.4419546755915	2.83585730852362	156.2229796442	63.9681709086631	6.58098977950233	0.0539089567340331	101.56103578093	10.8750220418083	86.1269721907874	21.6557440439645	95.8578364281399	117.118803152194	97.6286481147247	14.2030025774895	15.3605217767744	10.9061265921822	23.429543212609	79.8206406300224	0.279365044324458	4.41798294842635	0.678577000013095	2.3158386754759	4.42812129448532	218.536996942318	6.1809650225207	0.161539197377585	37.8994373323883	0.148143274611018	17.1402537829489	2.1133395818016	16.4477514342671	46.7002541514793	12.7548804831887	88.7559429665516	19.418368853556	31.4295979672767	100.985222290728	14.9353452353722	88.8584232823826
GSM4046681	0.0751598858171192	0.0196262375257037	16.0750980584103	3.06146780789122	0.00897392676155974	23.3521255852416	6.96445867446101	3.44599168814673	29.3020193074198	46.3768143590488	18.111499911069	0.901814688870034	200.465271807713	76.4619382309052	6.12418466632428	0.047984206418268	79.4109125193519	14.7624417845221	97.2152394082559	5.76821880496107	130.426297888147	115.799326121298	47.2473085712994	17.8816663814884	6.72728245201993	16.1784714522533	14.3542736097929	29.9811526059587	0.102725542428285	3.78606860776321	0.839564260978565	1.18346670895697	3.7039894324538	89.0233617199557	9.55129411010519	0.0443451453407258	21.8339912836262	0.0685937492531009	13.5297307836249	1.4655497697558	9.70662258126653	41.0425708402215	6.50303065968128	67.671147319543	17.3646548034212	51.3091789084593	82.4395404508638	13.4988604585588	58.6034122814692
GSM4046682	0.0724773404302967	0.0153235909702147	15.1610791686648	4.69063392242015	0.00814088259054123	21.8311352335353	6.67220494440503	5.31754865792928	38.2749753861677	88.7680114752498	20.975593982746	1.08451368239153	139.906677617143	72.5309124130811	5.35420380174508	0.0490617123017431	106.632987002816	12.2526397431847	95.9591277951367	6.28688426433538	230.611875612599	132.33277784363	53.0566903963474	17.2310587641291	7.02615391244273	11.6179330095364	22.6289303265345	53.4021198817904	0.295931882665435	4.84822865792011	0.792719703668068	1.53023891611808	4.25688827674685	79.9776614710699	4.91267826492766	0.044948803612411	21.9889299715364	0.104468575411808	15.1229479536312	1.38854975078227	15.4767669613507	35.8413116471203	10.6569264824277	84.633336119367	17.0483065135892	35.1911573157376	113.703624750938	11.8368134342844	91.3268816924663
GSM4046683	0.0572268613872593	0.0218333809176514	13.2633150021776	5.24136675029269	0.00990811307870787	21.4468018601103	4.85573560053438	3.77719713080069	32.3947920463847	50.7878569719732	26.5159372174524	0.750136977243534	130.253596822218	70.5876939012335	6.24802077166821	0.0327513842881034	84.0310406640865	11.0383893976212	81.7549741029203	6.02580640347945	84.1202832764747	112.67989880252	46.8183951466808	20.4347848118975	5.54876664479874	14.5510832429361	13.9563888018517	47.6228881571259	0.171567852866718	3.43560171532874	0.742557521495594	0.763755367345525	2.7660109868495	108.649376103114	4.80551334991233	0.0472376617659594	14.0037491669744	0.110643855430078	16.3790924126521	0.874470377622618	9.83842208666421	30.2345231479683	7.54965498580846	93.3758125349261	18.6865674216215	59.9477778654574	52.4109172517883	13.7690404185672	60.4807798861774
GSM4046684	0.0524483429818889	0.0213361822932282	16.8488939846898	4.28157409328376	0.0114029426807337	17.4319671616805	5.4849260048949	4.5174659198635	40.2234198405699	79.55543467988	19.9890063616429	1.09908326552323	206.258701156823	90.3035752836833	3.44984814474791	0.058333004571866	99.9906336745332	14.7792458569743	112.745544569884	8.44586042035582	123.01357913011	180.295850148258	65.3222802991793	18.8261267098689	3.69585719517785	13.3680524106425	19.7559301224713	39.5563560980193	0.152653879690889	4.46832024705447	0.836284874687128	2.74324256794523	4.37378343593859	81.579860665933	5.12902287967377	0.0698089402469562	20.5999303312515	0.112400513466387	16.8113358731997	0.578772706615099	7.63944265229859	41.8272703389452	6.82372181143015	77.7316486630046	14.1511204943194	72.2297569498104	126.480367952782	8.54357347064653	63.4817800127634
GSM4046685	0.0896884374549091	0.016196776950939	20.4330359169958	4.08094170898212	0.0107256105454764	29.6319466273496	8.82611092492163	4.57925703428142	36.7749646826446	73.2546206889823	25.3613518859315	0.952262717111961	165.084582834059	86.1578946573052	7.95259879794964	0.0556737224337448	159.702135294756	14.6963210702526	109.022240964462	4.91675291314533	164.926766682588	208.767094443533	70.6579534615673	22.6753992131324	9.41951588651616	17.7606896606569	23.2212203836078	42.3112549012002	0.144310697481634	5.85125698718442	0.86677361951463	2.04849877696928	4.3959421351492	112.627447038014	7.86156257334745	0.0443038334899585	34.3100282324946	0.104020340927169	23.1745721432355	1.90285372168443	15.1507709800723	88.8783017328499	11.3690725289407	95.6352164108777	22.946729777458	61.7502389515667	110.964636824506	17.52227633938	74.9487412658004
GSM4046686	0.0426292764474367	0.0327182347617378	15.0442563078038	3.74115316685591	0.0123002304128197	22.4282291883624	6.46575858746839	4.48744404073921	47.5209033492898	54.8260871572009	28.8849265579179	1.09821183436128	234.946386616298	109.679115266698	4.4745149336554	0.0562982911872417	105.326155510908	18.2097719523691	112.854276229072	8.25509306521761	83.2743527052457	167.280588815374	76.8528865519566	24.6637074698931	6.34059816623443	23.9668061242305	22.231558570406	51.074032531248	0.151779591837976	4.64470606357367	1.06867359341494	1.98324073488952	5.63920983386384	101.959058061345	4.70090883348801	0.0850390210122653	31.1547907166193	0.11936673747846	19.3974859970159	1.35803837599028	5.70398493082164	32.7113455703774	8.85480779467966	96.6640961817673	24.3409614428099	71.3747396089265	98.1006329690282	11.6477081577716	79.6563419487389
GSM4046687	0.1172171314022	0.065006028818158	23.9452780875503	10.0374910375413	0.0397730040119034	26.8207428209128	5.28160049394865	7.63661551067055	70.623181080613	63.131143287333	27.004936632338	1.82938840111142	147.391979317737	73.0161138073465	8.52707113328502	0.075187391340707	129.917714242016	12.4872556990455	67.1706104740881	13.1620924703782	139.027443165885	315.219690672816	57.6638735387513	18.4794765004437	16.9959859019667	13.5115618020953	40.5888302581153	104.1739531064	0.402938645912739	11.1657845497017	1.17949439552877	3.3642942951475	4.25316335551567	610.81518757468	15.2146398673038	0.351988922961184	43.8338282578454	0.266555381368964	23.3593007084922	0.821679024749481	14.7036920994234	91.5878631976793	16.8745284691481	114.586474960072	21.7225371648982	66.0248077716409	179.615462938797	12.5060934866645	79.4995546655989
GSM4046688	0.0569295419752466	0.0193214923346095	16.7443790471014	6.01168440656425	0.0120721495436995	24.9318479139007	7.10855025167819	3.55622078801917	33.7421556656439	56.4885543818745	26.8569221722619	1.18927228772927	251.77457094123	91.2528895705452	4.6100110617933	0.0350475758078673	93.1060003409786	15.2529171870395	112.786151391033	7.75187734241222	89.6819670285888	87.2757373317145	48.4228098372375	21.7151241638363	5.91207359956063	24.4163108767998	21.0430343482855	30.9369385481975	0.205675990444874	3.88202105177222	0.931003378001355	1.01044348062694	3.80253505477603	66.4018394731532	7.02996727037516	0.0472136339014361	17.2436218226564	0.092416129573732	13.6996533910166	1.34608131471843	10.7429942898245	34.1220965133439	6.41490715526916	74.3644140764193	22.9833004309677	49.7664834216317	47.458660604972	13.7021798273802	61.9402821924003
GSM4046689	0.0802271253234206	0.0163105971947253	23.4849629690126	3.82245290109443	0.00751692278275757	22.2040079733096	2.95154166412492	4.25490895592544	29.5237054592724	56.6995098610512	26.067760460506	1.19400148096716	155.037510377769	72.0484140788617	4.52606983948682	0.0319270456618999	110.631824006592	13.2484961591563	95.2356753716989	6.0718110364769	163.16830365741	144.994495760786	46.0314757851449	23.2269144028151	5.37175674537664	14.5324199088442	19.398667869412	44.5544374464554	0.161557246966855	4.1215749643034	0.811073088116824	1.42730222359946	4.94221753732741	148.177705994847	5.02023459771851	0.0431360723586435	24.3554691596764	0.0929167060723174	16.2979968903099	0.955927157245018	12.0586717744999	54.8322535946252	6.72185374736201	69.8271929093067	17.5464067493098	65.9161527454179	126.864540513963	10.7101777685203	85.6063594203794
GSM4046690	0.0360860317655311	0.00854472648986381	19.2821405016336	3.40451971011808	0.00473958531312006	17.8191308092187	4.81222703239933	2.64082395166118	27.5060192331221	69.8577922219256	21.5311574355805	0.472358276223684	156.285178283436	81.210523965891	4.0173036274632	0.0345980467972221	63.3123920118866	11.8058885084517	88.9408398174019	3.41674171671779	69.9167344604372	70.5727162878797	49.1317920426138	20.4777013504108	1.75364864098319	15.0240523940956	11.0334386633662	24.0178495825221	0.165426261836646	3.09869558250291	0.781907370930928	0.788586468478852	2.66450008358657	56.2167381227212	2.67416786170318	0.0172098262934169	11.2335558117003	0.0941950572452012	10.670348807033	1.00718198526961	6.82277941449541	18.8489340963297	3.9546057920545	58.6867777786956	15.5421715391451	58.6874840444737	43.3493536713357	10.7568263097589	70.1185793017141
GSM4046691	0.0575752358753814	0.0401612647715606	12.8009238346405	5.37484836114886	0.0142986728497718	18.2616369888929	2.86813548955067	4.45439559092724	55.7415018150812	61.6941135715449	26.7974194165866	1.14986684373128	217.205040855603	78.7406600267947	3.66051685271258	0.04374841548519	86.6455269807821	11.8459956763129	82.7158295829063	8.07121857744358	164.089717568795	187.218080697109	39.9371291583213	17.1791009993986	8.80798233561106	10.2407905408478	25.7419564809015	58.0482757402085	0.263299955554489	5.12451116229523	1.13777943038401	2.44110616767333	4.54245888966066	360.462226829161	4.98884064083507	0.0842800201491442	26.4764085746402	0.147824327226609	15.6414616964049	0.564543302464363	8.76438962227144	50.9251701672235	10.9396596687329	79.7423694714242	14.6896386701045	78.5411020562877	94.4405582301013	9.38096386242764	80.7442025176249
GSM4046692	0.106746084521748	0.0161712110973946	27.1411734093176	7.09006619226115	0.00720824078167521	25.4306894537767	7.13410924474827	3.89681086809065	34.6560718383701	68.1094832908852	21.8414427359198	1.06090633184556	161.960716168136	74.8884105320123	6.08347271445231	0.0437036236183454	109.026275183569	11.2229497725069	72.2794520256191	4.82292241106312	103.848686955603	102.678605350929	49.1556723715738	15.0615715996376	5.71682680985088	11.7754873347625	15.3075662068491	52.6042334313466	0.258845782800738	3.59289294175869	0.672782158522274	2.43344723685087	3.74855849722698	167.953461138817	7.79707551450712	0.0388000726578712	20.7792425136877	0.12431738861591	15.6035239549061	0.927932358529535	14.9169996611387	55.0023062144657	6.30545488407287	75.7571065383887	16.4446142698934	55.2930964003242	57.9190361063696	11.3887621762934	94.7347155135667
GSM4046693	0.0794015375864219	0.0293271002589144	26.9665918643579	6.18171742673775	0.012799283100381	23.5261189612866	7.49000434427815	4.88962557389453	38.7803841014249	73.2991665727517	21.1458347524711	1.1318887260555	141.878444011617	71.9881203924252	5.86841972285454	0.0571520276432874	66.4143810213785	12.3850972005514	81.1891195457682	8.49524393886976	66.2128734878441	93.1320503940395	74.9426979569803	18.2706273830726	5.74119323383013	17.4009923750769	16.0675004985677	53.8237869992768	0.211108111688484	4.46870588099858	0.808233238849202	1.60425523080556	3.41278793755424	141.325320067302	5.72872374097714	0.105498429122126	21.4007072211275	0.175420548904925	14.5386991410869	1.51803228535966	9.96367129255143	37.1943251849339	10.6424523603334	80.703612242284	21.6448651667218	48.5588432995793	74.4375889238755	11.9485282617905	72.5895183626431
GSM4046694	0.0616099249497757	0.0104217023548308	16.5502609044314	4.19441090716104	0.00440293284988069	17.3967741714539	10.0884241247008	3.70066153274013	31.0279038565776	83.0058714405748	20.305807395925	1.40430800693053	133.679880313047	65.0314353482067	3.75737469095233	0.0296967047764846	90.0306524541058	9.43130955433499	81.6855086863841	6.89813499275699	68.6698879664648	86.8008876797037	60.4741066342566	15.1798629274054	4.46210825461214	7.52378319698226	16.6640157880897	28.0250159519933	0.155314392643692	2.71090912343648	0.504451949073194	1.27784637833528	3.56160046991551	64.7164734634653	1.90912320434889	0.0208622697186668	17.7284454854467	0.0568963423418433	13.7571300112725	0.879692876004376	11.4882961239429	22.1446293412971	6.682239726837	75.4042989322819	14.4461929885675	43.6864836657056	70.3373945707249	10.8837633205855	84.6371122981888
GSM4046695	0.0695944634976496	0.036128027402252	25.6597901855924	8.65249245887637	0.0120417624107618	24.9950208411997	4.1565263500076	5.05284254224989	46.7289433810552	73.1946670977489	17.1156023983796	1.5719947153198	162.62122128244	61.9517198250738	5.7911535190199	0.0483933492133706	56.229698800469	10.8876883536963	79.2225744585686	12.0177074159431	43.1828759672027	91.9760139212304	69.7675296856121	15.236468903065	6.34788677847529	14.3909067843115	20.3261818837691	43.0574916707907	0.257023288227418	3.83381948499207	0.714018874595025	1.21989746502123	3.84283896813689	196.050956393372	5.53804186281269	0.0962466809116921	26.647304028753	0.143565266741734	15.1084775701248	1.80798835061681	11.0773952221202	39.7791386418138	8.1044535330366	86.3083633165232	16.687952621833	38.8171981914902	71.3360779669712	13.13045066178	87.7612391748785
GSM4046696	0.136839643175017	0.0489758026159304	39.8989258381951	13.912054230829	0.0134513866658793	27.8001379633617	5.55801844157007	4.32437106365501	60.3779128102713	141.182663547324	27.8489345404009	2.43274090833716	204.931029347185	91.7443363102435	8.54773807764824	0.112910729342469	180.30277506449	13.9695555374399	91.4859331022282	12.5018173091794	149.372484824738	132.223586033257	106.936488687798	20.7770482836754	18.7416074966335	14.6156858864186	27.2950229612357	61.3337601032388	0.244225650541233	4.88598358329089	0.672175944360764	2.15249099364176	5.62733296288398	168.101213820563	8.4655315983655	0.0703931495595586	29.703827763736	0.163110899977812	19.92871872404	1.82541433377188	20.1118865999574	73.3213077261394	11.7951157624706	163.652491785284	23.5678935661724	50.9904080917532	105.159239585054	14.443070316993	157.515313163099
GSM4046697	0.0653696841727052	0.0424186780418849	30.2854519925919	7.9505961173838	0.0117005509329478	30.071743565379	6.36413407093442	5.38789715055559	49.3593305745194	80.7704473154669	22.2214243929872	1.84980227666842	188.669954312939	66.6053726012563	7.64332110271059	0.0661992788761844	82.7802545027961	11.4998159741321	99.0952194622735	10.384305768923	113.186534472754	79.8741535152975	74.9642707548961	18.3053305522539	7.54718513278015	12.1755932865856	25.3924428533148	54.5855651409161	0.279170452223771	4.70802297396344	0.706858411503832	1.30195925991185	3.47900473854191	117.539135396872	5.56152631578858	0.0783094787536538	25.8073059793174	0.122040531562986	16.7871248661393	1.84832940985823	10.0763274298776	36.476294732896	10.760003742182	97.1168364727667	19.9964730698618	37.5373752072197	114.814924941964	16.1945010440116	84.3761392093099
GSM4046698	0.0779462842181112	0.0112988004314364	23.0143906451687	2.88238925123316	0.00574761355392306	22.5243069834598	9.05812228100931	3.38845344730491	35.4600377662258	60.3512509750313	23.8066258923519	0.93926227927799	168.793246413031	78.484460178916	4.84054183470042	0.0281339737750701	88.8500298182435	12.3260776561275	88.3889602518055	4.70867423719152	111.561474770728	103.605778158811	58.7495465999217	18.8322867221317	4.83528620028424	13.7070429112101	18.2945433136321	30.3401390001319	0.179402259941938	3.03562670651311	0.703349952557208	1.34988478335654	3.80406166998264	84.521943700808	3.20346609490095	0.0280485162945554	19.2905285246078	0.0909248826171815	14.9199032381811	1.26598989580913	11.5337423996247	33.0542079225743	7.33171630869049	84.3182016229795	16.2956302485937	56.6034588488682	75.1809658078807	11.3136448052978	74.5066510806341
GSM4046699	0.0571789974044734	0.0181955034139422	23.5859936459023	3.75303477648818	0.0107406984617347	28.5344478052745	5.97432951998624	5.44461631283948	43.9016466448239	84.0854279094652	22.1758453150702	1.1365326930093	160.95788188836	70.5310998700159	7.3294937430293	0.0669013987631356	120.635197705574	11.2992345495064	89.2437030514297	4.71030664003623	185.329652955057	130.420827698958	42.8468736526694	18.3802668660552	5.3316672857654	9.37763915752858	29.1139793652822	41.3924356376461	0.158588331518249	4.28390322141221	0.687051240004456	2.24712542528911	3.95884680168329	66.5748246008087	4.85295518415796	0.0610678453442769	22.9416433371359	0.0829337823545803	19.0678499119736	0.822653207847469	8.17348410455078	33.3992023125234	7.04442074096763	80.3063252279049	15.9521748664514	62.6457023104336	123.947119365428	12.8616813137666	63.4815556620686
GSM4046700	0.0381615040637378	0.0163814865941582	16.3973760773517	5.16456472228908	0.00860072806284421	17.8854122456124	6.57120893599701	4.98000615054514	39.0803669749962	69.1901893539252	19.8610274273436	0.667749154131888	169.536761673094	81.6614510282622	3.81983988995496	0.0293475699935452	76.7310936674055	13.4621025036223	93.4024179687299	4.26591906709952	145.916207712015	131.775040335374	63.1540009665734	18.2000726347649	7.61277131882542	17.7039377874358	17.3183828427679	38.4175752864006	0.20523310915646	3.11584984522852	0.811862204239512	0.670752743914725	4.10971330579704	72.497504553049	3.7888823973918	0.0348134997274424	16.8692321549514	0.11129404883268	16.682500191994	1.25796125632722	8.73769229879467	32.7125247080364	5.50171763752081	78.6446503478241	15.2943455873578	48.9552425187934	80.1223893615636	10.0236537447701	67.5968488104654
GSM4046701	0.170341358334745	0.0769263454784979	46.4199556439153	12.9488104479811	0.0255826715387854	36.2419163857995	6.63627898011928	6.8993679962666	64.6655404595708	90.4625036928718	25.1554228263684	1.89512689581689	182.160021012762	86.0602421586353	9.55189963410524	0.0741578076024037	99.8545785467181	14.2977056343839	98.6130005054067	12.7539251634651	135.379794432131	228.840915470511	71.420067093032	20.6993001784016	8.34997599537955	16.9320770973512	31.9207943767557	82.0143634297436	0.293804076562992	6.32741185499159	1.04649083856823	1.85155079607564	5.17265169043069	308.365942057526	10.9756600808179	0.22524493820758	34.0650568803172	0.242508564449355	17.7268801817539	1.76255410754863	25.023389163435	64.0671821031689	12.7080985642455	101.924435747016	22.3247267075725	54.0381509978902	130.35664766475	21.0809305376999	89.2801822581821
GSM4046702	0.0648197157310778	0.0162249251292002	18.3327786162815	4.65030670823539	0.00628211775120633	16.5061431400583	6.30961677417632	3.72253320790027	34.1549038710187	61.8909842579563	23.2390723326282	1.2681765165169	145.219672915368	68.8602733851422	4.36200202315363	0.0375205506750774	66.0259062716162	10.5425042912943	77.7045419850782	6.56102229676172	45.4088608327134	117.73612046644	58.8354059113563	18.5556614243481	4.75945928257141	10.7965614249481	15.1941548291042	36.5179975961273	0.15657521549493	3.10627580921494	0.681901262291029	1.48883550384817	3.5214106575784	105.090247489693	2.44658323770938	0.0436652947371611	19.7438636723583	0.0998338372507301	13.5792589760285	1.03767806300191	10.0013963310851	34.1225940729299	8.24130676295181	91.4332768021923	17.9560829211562	51.6322855519303	68.5489425267511	9.71790073279423	79.846458403028
GSM4046703	0.0685421829837746	0.0312565510599696	25.2394885455739	6.08979329184668	0.00976611928795644	20.0938383727957	4.21499706829387	4.32093146944411	35.0621163185272	69.1008871583758	19.8903896061667	1.0329700126546	176.874112777529	64.6462680244624	4.84669680947544	0.0443889232341707	67.812821704702	10.5765333418297	92.0633766793418	8.93238225545024	47.3188993919485	71.0490131181805	60.547204087978	17.3477862199435	6.20695025850425	11.8405933362671	12.6991963037725	35.0611843208506	0.160397277521622	3.12234795514291	0.708704792242923	1.37936550630986	2.89065324841955	106.311054535851	3.11463516699919	0.0676425314974115	18.7444603585335	0.0976023509486992	11.1872709651454	1.38047508265023	11.1517082189227	36.4400854504992	8.53820084787476	80.7409243795187	16.6408107189054	41.8069619939329	58.2462834332344	13.3461397598991	75.7923399592054
GSM4046704	0.0944398884855601	0.0180766946535137	21.4323049989811	5.19286237807123	0.00772369556561057	22.7864838701093	4.65829541019628	4.18977511665686	33.522181037428	68.9328206722453	20.668047143009	1.15005011863276	179.652782699533	68.1213872010211	6.01415630517486	0.049502773374552	83.6169367351815	11.0193387438378	81.0675852948162	5.9287528652711	135.458771383301	102.62937554071	44.75454495701	17.1058574503834	5.72582614510044	10.0180749936414	14.3224937260819	42.077688721602	0.124426860581174	3.03698834149422	0.75387110600512	1.72419889466002	3.6669715102434	101.479031643014	5.14335264046078	0.0471144052594826	19.6323859048245	0.0815035768628002	13.3160269109688	1.25037344226243	11.548714417778	43.0958761959781	7.75582439088911	76.1684698508881	16.8851264979727	43.0143799119317	78.3035273684142	13.1457979009762	82.2207942461368
GSM4046705	0.051789857256014	0.0200294554187916	20.7450548468851	2.94379688410832	0.008355471409086	26.9182768203467	10.4925027232146	6.22997809433721	49.1292310997688	75.5265703226117	20.6069489136667	1.44258352250046	155.134061666271	65.0710145822939	8.09008806372413	0.0697565071308559	125.673874331018	10.8393668020477	84.0995305338347	5.64699004302981	167.023917887895	115.951265375657	46.8703271926084	17.7497450109569	7.08380072600129	9.63861539758514	29.6192504959395	46.0487690336658	0.135849643229658	3.8143686845776	0.627765446255276	1.8775891013114	4.60929000106095	62.6377184932802	5.86501865718441	0.0404202341498442	27.4767338945537	0.0586222096708592	17.1431619340368	1.3733705001392	7.4308374948604	31.2753789716997	9.57864062130943	92.1195818571327	18.6299917785215	47.9422443385647	113.466803943943	14.3495739838513	59.4044582974487
GSM4046706	0.0213087180337531	0.00620841394355028	6.47250149068003	1.83984841151691	0.00330060167661749	12.3202383395989	3.66828549982505	2.86702629706864	13.3780376679268	36.2578134837416	17.354241293983	0.415386030592113	173.926658313577	64.7834767373396	3.22143762205969	0.0217191186258727	33.2646467796506	11.4987162697338	105.829590856414	3.55295321901749	33.1839608403697	48.974535759624	23.2544517127303	14.9773378936235	2.06520069255698	10.9246952652719	15.0139459538773	20.951830869709	0.114992598192943	2.86429411316829	0.750805188302217	0.63462019711491	2.22978697276701	19.6844011186742	1.9621302300946	0.0107715640708545	10.4185014238725	0.0458020544304359	5.82092666766568	0.954833548314192	4.03933034227743	12.8400664438667	3.98681949141973	40.6199472824967	13.8571890111277	43.6958302231385	34.8539264926977	8.89810074796915	43.6201406185748
GSM4046707	0.0626650534820255	0.016052207164317	20.946803830953	4.68054860680106	0.00532402096963095	19.9113953675023	6.86001069702349	4.2703654205184	27.2990131455967	70.308947764882	18.3551633481858	0.941377922502363	154.863779441523	65.0342616334136	5.48870460864236	0.0623514905435902	84.9727493215677	11.4858257380038	96.6686135210972	5.97628647707469	69.148533259873	83.4067186163062	56.2493995652131	17.3305297370631	5.07520756360271	10.0526625003741	15.3615084596058	38.5891336965899	0.123145884891455	3.68395255783468	0.652799158931269	1.94308615582145	3.69582173234881	68.3098717298952	4.53711576125602	0.0319942780987591	18.5800353596692	0.0694781720361821	10.4480459120969	1.33152021520578	8.76203436969414	35.2592321520316	8.51645140447518	70.05244161315	16.3582376266123	40.8774775457733	88.7715301342452	12.4601003202979	84.9120304745185
GSM4046708	0.16224774761742	0.0594353905603982	31.2593638105028	6.23153523964693	0.0205990400374771	28.6807353838835	8.51314794002033	5.82650573422629	60.4561228251641	86.5774286622117	24.4198233575626	1.27939596124125	205.999898180108	85.9394934061545	6.05055963508878	0.0676457573221661	115.561915819485	12.9662238864386	81.776907922628	10.9443294897416	147.858652827548	163.502681182133	74.8898687296554	19.4403779967489	10.3308287061804	13.4329704747208	15.9027352464351	62.5334478812662	0.211864434585243	3.68587436866907	0.963494852101408	2.88649260484495	4.11326318316598	253.691821412207	4.67703134404133	0.163892593957836	26.5021936124109	0.160438923501545	19.5791474949196	1.36268861447105	21.8582586225514	82.3510507635589	12.0178090207251	108.185668307768	19.4735180242317	58.3606389654532	89.8339855849927	12.7532534399712	108.73607738194
GSM4046709	0.143196617073405	0.0345555602937444	38.5219076554577	11.4617033460418	0.0122162272545534	25.000392142738	11.4022204958696	5.86485523251879	59.2286278597172	116.064308758347	19.100493615044	2.71344497298376	146.3037972222	57.4850522856377	6.18981713553591	0.0649703529351006	91.1047808778901	9.6124114433168	82.4411360433033	15.0546202425611	94.6249033235496	132.235323080725	79.020938322874	14.8955043795193	10.6258482970638	8.89200497277065	20.4973142752294	50.355762978777	0.24668731725172	3.94747007341127	0.552098406806099	2.19218318036426	3.96672971207515	190.528665453975	7.16272266231911	0.1466163567444	34.5760341377518	0.125280936388362	19.3146499768994	1.2263483035684	18.938377073981	59.4285082714867	9.85334551670542	111.784908379084	16.1623515358765	39.4916890589448	109.491611346614	11.9870306302848	124.590881818807
GSM4046710	0.112414938734789	0.0184636998567601	15.1267895561657	4.15118469813922	0.00985526363155003	17.6256055305555	8.42754613023937	3.89777463297099	31.4319034651402	66.9596691176234	19.2192577621923	1.16819033656784	133.030104932659	82.1678253320243	4.69015918897658	0.0365844377446792	93.7427491945371	13.5829172050763	87.5276360094576	6.69639409762281	82.736309604245	134.777791720323	73.7295741448979	18.0116939260087	4.97955049529292	10.9776539309541	18.1952102136233	40.9513909042137	0.210366867556987	4.43950583523343	0.759751595067225	1.38205483536599	3.16163654097218	117.11100788033	4.05120328606981	0.0680917069171696	20.1078981720547	0.128887851572615	14.7202075760652	0.81565069103488	17.2325137705904	45.2792651094662	8.58214973047406	80.6566551174142	14.8384164810793	55.3791266518443	81.2568609399677	11.3440005475031	70.6372714267472
GSM4046711	0.114397329363404	0.0570216044985702	27.9272199932676	10.1160871841998	0.0262193155978697	25.7259323530132	5.02999687005903	4.30083816144093	54.0306652706109	83.4995071724456	20.9008709855641	1.96587217804685	187.298981507367	74.6868275728279	5.28689386668425	0.0550987524470498	60.6656580706771	12.9652918608228	83.7869629231176	12.2701235406236	116.544923424233	142.935181849553	67.7997022921764	16.2815863138167	10.1879122938722	14.505365197703	28.2537184546106	57.764714303481	0.552619006853955	6.89156778166586	0.893438435099447	1.6541511683054	3.68960020950675	454.90738864912	6.86647791859111	0.221802078652821	26.4019634887186	0.253388455036403	20.3126495996218	0.955285172061729	16.5829248486627	73.1349646168072	12.8539356028549	94.7175366993745	14.5556009559299	52.1963592246509	78.1792440426662	10.478393109897	88.9292494443632
GSM4046712	0.0606006259170826	0.0698782387550821	14.6372409766238	8.98962818203032	0.0248906664019659	28.5212825326017	2.70503556187695	5.48428003767448	45.9953426979433	57.5688366370667	25.8886138576163	1.25887755398397	161.57584018546	82.3716636168054	5.80627241888826	0.0610914177443218	80.8884485186908	11.6796635668127	78.2602014077681	8.85937933834022	181.786361373733	227.96082980547	72.1429085801051	19.6429316121062	22.6440158210877	20.3493692366835	31.9460378840704	76.9957806291947	0.401192186292767	7.83058629438127	1.0743643290203	2.55577406153893	4.32824407937544	257.73220434492	4.44665249151304	0.154122074518769	30.9142146028927	0.265331520612474	18.4379580656989	0.800336842302242	11.5078978851632	48.7637199007456	18.1156448202035	110.955153662571	19.1167177878372	83.2068798209005	88.0840922554717	10.3281609343263	96.021548067147
GSM4046713	0.0539821818816244	0.0300928707314321	13.8786962893189	7.74186694139981	0.0115765093277173	23.2380831251098	4.29126700765216	5.12484934459668	42.7260044047897	54.2048282261686	18.9840575466101	1.07723650831603	116.722890730554	59.4599335084851	5.48816146406227	0.0416536680400359	53.1220592620317	9.60865255721439	67.5206946011773	8.83039806829333	75.6437989742112	149.411549921683	55.3229420652352	14.6994564907844	5.43362183886001	13.9275971787637	27.9438888940426	43.863383223954	0.300032873212526	5.69013104952888	0.895647480411084	0.782552802036718	3.34178813684929	152.258699893876	6.41032718076964	0.0793409498509796	23.5824116776397	0.223640799986726	15.393969685221	1.19787257101337	7.45454202686876	43.7955017734032	8.1470978866443	94.4140168576386	18.31644013504	58.4072951410474	82.0532070277296	11.1336588023118	63.8567141561563
GSM4046714	0.0624995981111455	0.0223939942676903	20.2794321423535	3.65707178836694	0.00909612461184018	16.8747914881815	6.42643732786613	4.1026506134217	37.2499245026729	49.5265182427171	18.5371049761832	1.02994254956902	114.338249182136	56.102047151173	3.62301648312506	0.0378698112070572	36.7999344231247	9.17814613060166	77.1429320499383	8.4237341229272	63.5732356737969	88.3529812866216	51.9933740932372	15.9014256296802	3.74608656343751	11.7599742902797	15.9672630471623	30.7480220690521	0.200490053892526	3.70497497412916	0.737280628092864	0.919011222286751	2.50149779267822	109.257299775374	3.76356296163803	0.0623449212527473	17.9867303294565	0.145895974240293	13.5574643843155	0.932907293274359	7.45955350775722	29.5538369876595	7.66985459579352	66.2242091630296	15.0483805367914	48.4737362280326	77.3220429970954	8.3916547819209	52.6240323423396
GSM4046715	0.12644207107874	0.0251291941976151	26.1689182824568	6.50901236285157	0.0107985763958718	23.22454500831	4.80821937944926	4.81409622156344	31.576861325729	64.2547049157918	20.608260127764	1.10981240279097	142.996602527551	66.1185551123116	6.72416673115995	0.0599632489289375	118.640479615342	10.6729090263961	85.7470927394137	6.95907452278681	76.7842270832427	133.483189971044	57.5600869772307	17.4826738707215	8.10464665597361	9.83755586419126	19.3342879917147	61.3138484139826	0.167700547630687	4.9146436973196	0.708587826102145	2.13559336534807	3.48256331857244	222.080945866218	7.60002203419312	0.0686202477649217	22.2820704451468	0.122018589351853	15.0421230647908	0.793947931739896	16.7957024220434	64.8746599794734	10.3023448338941	103.485904980392	13.522327283865	62.0228350890844	51.8329757798988	12.0320850746315	90.226173018606
GSM4046716	0.0756542615647413	0.0425919408557136	22.74041892338	6.00070852811596	0.0144889940005216	28.7778436390626	8.43904559155211	5.28819968334946	69.3314253374393	83.5376056322419	27.4575682771272	1.08825959606603	234.058220897211	90.6282852139409	6.44163316845644	0.041685539585873	84.9372543284907	12.4397980538577	90.6010145996183	7.56581798526444	225.736396977344	225.730035878906	69.5342892777579	20.8708096769629	12.0001114613143	12.6339373554742	30.2062414248528	55.1151654595326	0.289978066532468	5.34583459375376	0.977154637545904	1.21235648414819	4.10221717301252	158.217461236053	6.78783087301412	0.075896611361704	34.0967484666638	0.14417179108658	25.9948930312862	0.682783698671658	11.4479916566269	45.8738515886704	8.50384544534157	102.121551664529	18.9549085746395	78.2009579792239	119.139262942894	12.6840492632268	71.3041098114642
GSM4046717	0.0766774919350142	0.0214337909212192	13.4768084536839	4.5247607994393	0.0105743039250906	19.7467751275658	3.09005184064034	4.09772408072425	38.4264672995219	56.6939736637978	27.9126066654345	0.899738278666299	169.568447630364	75.7699381588239	5.38423018524734	0.0388477540674365	99.9812899411866	12.9971298116041	84.9053375374648	5.79119350012008	167.921536253678	196.696991744643	55.940603124111	17.6749906592084	7.24027830655417	15.5658389108692	34.2330107711902	58.4957702333892	0.220673961746389	6.58215621206182	1.14966045832756	1.67166176249915	4.9858514254279	194.050288447636	7.65419036314988	0.0626328996631654	25.4674446405539	0.168079016600694	18.7857097817697	0.71094762670878	10.0383207434221	63.2171957008178	9.74605737670949	89.1893502154899	16.9435069697226	84.846488452024	134.895380644072	9.56600791505922	85.8911455252939
GSM4046718	0.113330815636826	0.055792866694315	22.3669131770451	7.43815666418275	0.0215852134439301	27.4463235052888	4.56367426359398	5.96628173436251	57.8312511629396	50.8356989121121	24.053033545647	1.51435626812673	173.913765417365	68.5415099968068	5.78736949956601	0.0500074467132501	100.009513817802	10.5535494496741	65.1496890832808	9.70199402498006	97.688138855978	262.948441748431	53.3419218466798	17.6990353718285	8.40336259339789	14.9165094353332	22.6148420749513	72.7471199619928	0.230952358850022	5.05510043893671	1.14802515100805	2.10396704074907	5.05278872025729	317.081319255632	8.13934201375196	0.168074398832836	32.93591159115	0.229519056713336	19.0879956349596	1.00477865161353	13.3982787397696	75.4395987739033	11.0864502590447	121.976563906005	20.0606109625716	74.0423943883129	114.264220062715	12.4731549529876	67.6135184531489
GSM4046719	0.135431053740329	0.162589549281917	32.8685466545058	14.8263401256472	0.050096597514573	34.3563403027566	6.02907669418443	10.2262096380713	85.1365731275759	104.316335187296	28.5966946538278	3.15809993150705	221.808219721475	78.4273761988991	9.28380805642968	0.0978984905384921	167.946657377519	11.8122540288945	78.8304269726692	22.407423756934	177.682601718539	369.547892634272	70.2285855054425	17.8101218195068	22.0540245166348	11.8958794175949	36.6806663963842	126.159189412289	0.396172273304222	6.95897118029132	1.01044908508275	3.92168672865892	6.77996940972393	622.494701036483	11.8859882268099	0.349491853067918	45.0212745489679	0.185996544046311	35.6845376495172	0.796009778601573	16.5853072154738	121.215493474912	18.674035843369	150.495810201354	17.610078056916	73.2940117073554	155.961474267751	17.5283460760112	122.276923881396
GSM4046720	0.135444634019544	0.0490366545555451	34.1744654582351	11.6860917281237	0.0185807712397857	30.9070230742572	5.12154372200844	6.37834688237902	55.2106958175564	81.4855581718933	24.7869285295219	1.9581925894783	184.995675600869	71.9838077465016	7.51026595980291	0.0573584175242565	102.501047344237	11.4337381494271	78.7861576851684	12.1222514572209	110.521035404512	206.3585763154	59.9532376614641	17.2430545485183	12.988244081188	10.9673018716012	24.4371840868158	67.4461456473867	0.269438534920723	4.91043596082678	0.892260505475953	2.99476333964878	5.43650217769183	309.995597884015	5.92646370629585	0.129754255461025	37.0812483348751	0.208125609489202	23.09658878208	0.950457712294805	17.5601437741164	80.7495698841873	12.5135453002547	116.361061507294	17.6652560276587	65.1560452163535	121.925748337676	14.2353705346267	91.2848168892605
GSM4046721	0.062617873971835	0.0341098660771092	16.180706429343	3.42726938746524	0.0142855601436588	21.3956202801383	6.60599338887676	6.00764967951954	51.384733572096	60.6793877957141	24.7383432791141	0.851667881526768	202.740406891493	77.4873740367019	4.79374385810277	0.0352712600812596	90.864675066884	11.6028691139073	89.1505694541528	6.90888464760734	228.567926420989	192.181599567588	56.171208916303	18.5217076504507	8.52407117949417	14.8877485567899	26.0909379179202	42.1544061336629	0.228819945015892	4.95739886363368	1.15778340633758	1.40008097553608	3.52330411122066	181.862674561429	4.64862071219706	0.0960882728013081	30.6571069648956	0.109422190768192	20.8321703487493	0.768350965166455	9.64984945001158	39.5172011447534	9.20481797524628	69.2655668449892	16.0778233006586	72.925527177046	96.3591653175457	11.5967210050163	65.4809190404803
GSM4046722	0.0809917037624703	0.0742841985166623	22.4088230360744	9.11559961930127	0.0226206363748498	24.6749429236105	4.51515918870821	6.75266144253489	66.3169220609602	94.5216867155383	20.8798597079372	1.30930739451193	180.312461242625	58.5096595742649	6.22571637380911	0.0528399629801495	68.9296071452628	10.2179284582327	79.8583448277223	14.216906461315	141.144071600345	185.937270172904	73.4229842753115	15.6925244050192	6.95190157596725	10.9429906336484	28.745039633909	60.5755194149977	0.256377857111889	5.65859318908936	0.799557899196791	1.92519619954628	4.33679942202556	186.657690459395	6.522497374894	0.28784353609238	38.9758396714143	0.17871376559471	22.3457872825743	1.11343232146245	11.9817125328411	59.4757944565318	9.93373516005822	116.037573136998	16.5924349945798	51.1182039424878	204.631120857072	10.6161300616765	84.1149005043028
GSM4046723	0.107320825523453	0.0902728917667724	27.9489293277231	10.554379226172	0.0319763558594135	29.1547839752232	5.74519185097028	6.69488960024977	66.5974648139832	81.8303960459501	27.5527833020274	1.74003564792113	204.444401268866	71.6388155965632	7.19789895829544	0.0645230562820926	78.701945583516	13.2444797746506	81.4218266783946	13.8967856925944	122.155729863717	168.597083059474	64.944059912555	17.382439668944	13.8939497676034	18.4494455896589	32.1615132076474	78.596523687376	0.343576949580712	6.45726944430911	0.995861903894331	2.40442592799987	4.29095065251496	273.601799748167	5.82000177428387	0.428016269339678	42.8843606153379	0.2620100108976	22.1221142389098	1.60580267429534	12.9824995539609	64.490113402617	15.2032652234815	106.677712671957	24.2733425706257	57.8775452534495	120.478437518484	13.2347543740934	88.5329223728775
GSM4046724	0.0290419891368637	0.00437321058827521	7.81087795815357	1.30120890125969	0.0033619508208086	17.6650729134085	6.76351623626238	2.4535269565749	11.1939337445767	62.1066266210979	22.292993758489	0.385893533278132	133.618952374212	83.1548724046165	5.4682514731216	0.0178070826731133	70.2404283324961	10.0199212698135	80.5087924115392	1.9655754537129	121.695454996965	85.9033909592464	38.458314136921	22.0038249584338	3.73495662753073	8.98954500356423	14.9586653888875	15.1247659229882	0.115824589774536	2.65111418704411	0.62997442219792	1.06111704368145	2.86792511817886	70.1723371993099	1.1399275634937	0.00653235817164298	11.3832295839788	0.0404911536717788	8.69413305563923	0.250114873827034	6.24660781232153	20.8736789538905	4.84148107005352	46.0421637362983	10.8105599946404	97.1400513354921	52.7594988496929	10.8509014367101	52.9623752015879
GSM4046725	0.0472086147687584	0.0151481861979869	10.2466670317772	1.41151599864811	0.00581094695301219	22.4484529227011	4.4247930566028	3.13067380031707	28.6492713107263	41.1229335801593	18.9119082612063	0.612365971583913	181.882242582143	68.6937573056734	6.25813699444282	0.0310437485518437	140.57335974547	12.664877956899	91.6268848308957	4.96656499098461	182.649540291842	166.796392529403	56.875085867997	16.4178158699277	5.57779305827505	13.2828593059419	20.7729873912408	36.7118051910779	0.119277490042363	3.70562078908868	0.713097463190605	1.56402455654957	4.49212986639573	83.4053091821155	5.57632960571316	0.0317979148226549	24.5516479655422	0.0693514144888934	15.2453591807469	0.935028008574799	6.93759322159176	46.9783632501232	7.2805635605299	72.9249913578126	11.9343010328138	62.2750841935769	95.3554822085755	13.2421667109636	68.4917021323361
GSM4046726	0.0497499368163766	0.0107381357576164	13.5167291427094	2.78358595296496	0.00530484745655438	13.943344619548	5.80151984625523	3.06124473016021	18.9858105161592	40.597010233463	17.4819219583163	0.854935968698046	110.662587040449	58.4369202785537	4.16013957210268	0.0420991205877773	47.8796265586106	10.5300712428102	89.2868105369133	4.81338231572294	47.9543093334886	69.8492856122567	46.9110705335933	17.6489173272881	1.9801020194559	10.0042679755945	12.090967147703	26.6856262499237	0.110053579957033	3.50807303139637	0.644656384041078	1.35771017733347	2.26132494460044	43.6824647315415	4.24959403931602	0.0302591247195492	12.6876267126393	0.0596098411079293	9.14890409993078	1.04625675787218	6.6071495750993	21.2207740759012	6.76840363129905	47.9692152819144	14.8423540640393	43.9356371256328	61.8852254099933	8.23446183655066	50.3112282916255
GSM4046727	0.104779213196993	0.0326505954254484	25.8354309875405	7.09866605903394	0.0125830208868676	30.9915547207141	8.10991101640076	6.56701542399825	45.9927881353196	73.3917643935028	24.0379115719239	1.04255875425764	170.206852040307	70.6613888636095	7.24697828683614	0.0471092954580577	127.646988532778	11.9528363821289	95.0285231913596	8.74683257058231	174.451926820894	181.206141046871	58.124241647285	19.1532217142856	9.04182518913403	13.671615666331	30.4148447308491	51.9366891326899	0.192519354935183	4.51418794323481	0.685752444307232	1.75957007611957	4.82807922110494	109.252740262911	4.31337494458868	0.0927118270597298	34.2891573572149	0.100103005881472	17.9967700140298	1.54346865621498	16.3257098773038	39.0339014007304	9.31487135942444	84.7810471149994	20.2020689703412	53.2377297934969	119.286796586056	13.0669432184075	76.9049436331319
GSM4046728	0.049282980951488	0.0119343861159306	14.7468560252784	2.55845564781576	0.00519660059583735	20.1330569652269	3.83379219771885	2.84794393814492	21.6822257252276	52.850201429848	20.6869830783633	0.767020542757034	135.176205879265	70.5275189647522	4.78531959017115	0.0240127705149331	54.3921634476228	11.3961583118561	97.3705721964737	4.5027321771683	48.3363597207824	73.552862460918	40.5066061938957	19.3938946075414	1.77731959413343	14.9254177773141	11.8842392990603	25.0264272523929	0.125737833568322	2.65129624641653	0.643588151093604	0.932053138322599	2.39408355707836	54.7697954780979	3.39407246701143	0.0206391728781348	11.9751392824517	0.0682808678928716	9.89982007237201	0.924007822223252	8.29785877699743	18.5408124851984	4.53869195810094	54.3185568655346	14.6738377846986	53.4492764740464	37.0639118234127	10.1337492778632	55.9614729433633
GSM4046729	0.083242347137041	0.0225614354381894	21.1918305199925	4.67815802995731	0.0115625817531532	25.1096774666325	9.54151006352376	5.44159000892333	40.3340505198375	88.803547108782	23.9873177159291	1.47271440915984	138.20871918065	62.616856883956	7.81065274912065	0.0637395015883954	122.913208135291	9.63992506747461	75.6128770569388	6.85410739343111	165.22999372473	134.706879870757	67.3865052155271	16.75647165859	11.7716469632638	7.215693338942	29.9779523042161	54.2349171134147	0.174543683992119	4.43095060950314	0.692486429831859	2.41137854881544	5.05405801154302	150.451218309418	6.71451348369765	0.0806537790487959	34.6861889237733	0.076834973498689	18.7260378167642	1.10233350057167	12.3350630650325	49.3906283618745	13.1989776703607	98.5394914512007	16.4331445706209	41.635651136741	145.299990727637	12.5227618934028	92.9396509318673
GSM4046730	0.0445938428041749	0.0132392580616558	16.9569075711995	2.60975429164374	0.00550412383459758	25.7976152124494	16.9483198584199	3.7269391383557	19.7078184777575	54.8638729103134	18.8986971498936	0.87955448582595	131.402957512797	77.8182239082504	8.00538080930249	0.0353510182915234	58.8943442093058	14.1392060448068	130.661062678044	5.2615795415523	59.6851067336878	52.4840232737479	59.3478593395776	22.0328294870273	2.3149322169744	18.4108353195021	22.4102231178235	15.8127974237095	0.136948240755071	3.74642927906439	0.431722746962492	1.11138487774557	2.02103496393847	24.819758678307	2.3830152819175	0.0335265526385242	17.3269808102809	0.0592901290096078	9.97972962409496	1.93271601120402	7.36061695014988	18.9506805383276	6.26247630157918	54.1781587906205	20.525307779153	33.6052000559799	69.8015452204289	12.5802011670228	39.6100828861083
GSM4046731	0.132292750444752	0.0213716417965191	48.1389096044985	6.24554303603916	0.00933335180869429	30.9430676266654	14.7865242917034	5.53984630284782	60.8415781754168	88.9795242762974	21.4642167249869	1.41156396652297	174.604116411247	90.6149726618855	8.48980763656003	0.0534580907330016	117.48839247341	13.674260706796	100.312842226575	7.15831311533784	159.06579743481	104.634555969354	70.7759044639187	19.6707077253949	9.78183504683441	14.8713632108063	24.3533168850317	33.0570095185663	0.187825819890654	3.32481827001716	0.593675468383496	2.22642958530037	5.12179055714188	79.043348901855	5.12839061484148	0.0622485286250503	43.2412367678321	0.101924019279441	17.1904446726266	2.46926448576763	21.3572181942246	35.7685617252803	7.52735773625499	78.3511805421297	22.0394410755036	36.3603953170437	124.855402092394	14.3775173631841	91.4069904283922
GSM4046732	0.137078451046026	0.0236759194745662	31.3026709730965	5.91185136755615	0.0103856787849437	35.5118278287523	8.6195719756459	4.34568146083121	58.8826793328124	75.0543043823982	24.2392644439086	1.8213633489584	167.096391400693	82.3656962541156	12.0214084933265	0.0720973087218918	106.129375283492	12.6489875146637	83.668673123797	6.32751161998083	208.21936888535	159.831230175649	66.2413404371882	19.1839020293616	7.50113279169238	11.1941945179859	32.1863073587929	50.5723086633886	0.196301137053685	4.86927383451503	0.705700954084297	2.26393437479183	4.49648621363367	153.564466948656	10.2308165246734	0.0527225946042443	32.2066176365694	0.117438746665526	18.0802437405695	1.24394477828788	17.8398349836054	64.0407659634187	9.39683731754209	90.7924021430556	18.5874099831486	53.7813829031309	154.446555257557	16.3991818203775	98.8109134929445
GSM4046733	0.10664204679512	0.0530528053368548	39.6397823351784	9.69541116910685	0.0199584348938699	35.2743450874121	9.72783516498384	5.86906464292119	67.4387684741429	77.244221747874	23.3512284723669	1.64370378953774	186.563969091606	73.5425769106024	9.43440884896731	0.0693280306558979	85.052368367321	12.9576788462676	87.8067224440054	12.6153736896185	114.911390645291	115.594396268098	67.3158470974382	17.4142564223406	13.8208789585584	15.9742639521024	25.2670781070412	54.5384349477317	0.236063234095012	4.41838386939538	0.76017765346163	2.85976108537072	4.49164468591098	142.764083625866	6.50350735074154	0.189979888135937	42.3305408194471	0.152474301228652	20.2260542482655	2.33648349587226	13.8409095764928	49.8063053979897	12.9984022023213	96.4044492606126	26.0840733823037	35.0582184132657	133.836953250087	17.0514490808462	77.1703256724656
GSM4046734	0.0948159031928936	0.0822424077744977	25.9249382382983	14.050035325733	0.0258906531935868	36.8379360468373	6.08290864951197	6.48041519000777	74.7825895017358	69.0794405511452	26.8831434754871	2.19053523009636	153.19947744509	72.0694169785542	8.05014872879238	0.0392591564465102	80.4695190047203	10.7592800369196	75.7060646836958	14.8023584141209	141.134395202293	218.829974550698	103.681139597288	16.1491827368649	10.4338477168466	10.4088922408263	47.1945864913125	88.2953774058471	0.474184902162047	7.91145104766733	0.845196926488687	1.57840127267912	3.76459767105169	269.062078737364	6.72499436175956	0.211545308418331	42.2779016266328	0.278508227413603	22.8076132330674	0.866609027077607	13.5190053781219	52.7650097492777	15.4173727361547	125.067066624327	18.6045566256332	56.7371493759289	127.928583229995	15.1230126281528	82.7250790872925
GSM4046735	0.0374541039494873	0.0100926310019629	15.9110152393419	3.72936586862447	0.00498018099344289	21.0072984731563	5.48546762584872	3.06634929505487	21.4390052147846	71.5616039714118	15.5177202966673	0.786868167019014	142.581707577681	64.4803711608128	4.71586209597983	0.0320491024535658	48.9479705930346	11.1814124384063	109.628561038703	4.778074779001	53.0137091770827	52.7573825805084	54.5401326251449	16.7164167551452	1.56797448265962	12.1031674037249	13.9713086708383	21.1714351869063	0.164629405280909	2.97925525321487	0.486898989906478	0.800947177853125	2.24450714181194	37.4034047294598	3.24545431426796	0.0200273116718396	11.9010747207492	0.0563833081615808	10.2574437045699	0.931560485313375	6.96716697003787	18.5175032988881	4.22199990459667	52.4139916109208	11.9491563299482	39.5117724331196	50.8424731078022	10.5395897025687	52.8939762927509
GSM4046736	0.0366969563310664	0.0217238996766172	14.3091373159855	5.82632859089231	0.00987183815781299	19.4400580344229	4.23739930992815	3.64321973800597	25.6173732466168	65.3630173057203	20.5873245835614	0.911981742733024	191.161615133308	66.3425140493831	5.22181846167254	0.0365497809344937	41.1300342820537	12.1671524389752	99.4867064888145	6.51698145266793	81.0009662815556	83.9321774518146	46.8931361506107	17.8422537077126	7.29463256442887	13.734257859289	14.3663115839689	29.9831514189348	0.142819542712566	3.40082272150551	0.708118679360883	1.1456979883003	2.46855668497352	76.9804771845762	3.99020671621303	0.0499131146071658	19.5641014115516	0.0833624945334567	10.4860216137202	0.957712291660277	6.81959682984402	26.6553085012961	6.38892252565931	63.4077580726276	15.7888449061647	52.0606232955223	47.49175519089	11.6746371468157	69.2203591419164
GSM4046737	0.12686642460701	0.0850675474305208	38.4580426576498	18.6436574850039	0.0342652143641271	41.909194699274	10.9188567604305	7.33893302650963	74.0245552633694	92.1312997036999	23.3603470454741	1.92533789866863	221.591868840964	89.594984095182	9.79007038427697	0.0793052017695791	170.677488970585	16.8199838305925	83.9091402384163	15.617399110139	222.818628064891	415.34322233298	75.9510216069625	17.7131574416144	40.4236527392941	21.725423883922	39.5297393802537	115.704937889352	0.365441938394618	8.92301095620824	1.093307970175	2.09882139801652	8.44933257016315	226.159929387552	23.1894373431522	0.207397111860312	35.9581012721715	0.242327158465568	30.5350138795958	2.32957397227821	19.2668339529625	101.963492739635	12.9186603571571	118.800246540196	24.9330167836802	45.8447114479591	162.819127322305	21.226737989213	103.605085210166
GSM4046738	0.11323009966806	0.0275944804620336	29.4872932026061	10.4269463947648	0.0104084152787499	20.5800899432681	6.6789524419211	5.0318807687631	35.458629612636	77.0938777387341	21.056642681116	1.80496954891253	142.021100132105	67.160738484587	6.57223359289886	0.0609410064188104	101.947812404781	10.2539323362906	82.0078084220899	11.7565300681883	78.1725397525999	148.223145601816	71.9869531170212	17.0843555832196	10.7671889904911	8.15584481506349	28.3416847386553	57.3308374626484	0.183447902336155	4.7827671052895	0.72797396054733	2.30797576052367	4.67225219826804	171.955982185302	5.70578996948187	0.0512536797942637	33.41686281776	0.128736837228235	15.5101493844744	0.748638301782676	12.4367338580057	61.9642866666175	12.6615113784016	128.20977241042	17.1905732566877	49.398520285797	113.922891027652	11.804260431586	106.429152579412
GSM4046739	0.0582077590356488	0.0143584857568415	22.0752846631574	5.3150449372129	0.00667608674891869	24.336767739732	5.36813292920965	4.27555342182701	36.9448101672549	75.8039959720588	23.3823905732127	1.05713763587917	168.709622844982	72.6103222741835	6.51272377639092	0.0383108694200077	86.5388830426628	12.1557017602809	94.2326803872663	5.6758519023218	154.305608454031	99.4157015549338	64.3482986414389	17.5347624618756	6.12729302106241	13.1535474234037	29.1651534925769	49.7606507164288	0.261210457360975	3.96476140210701	0.592857937013297	1.74139923868518	3.72910263345719	72.3403560119364	3.36236083188105	0.02778303243743	19.2645679622922	0.101542953310606	16.1281290207839	1.17936570541245	10.0072324559624	30.1935505230631	9.42453655680157	77.1055290447374	16.1185645902327	60.5415764145292	61.0201056998666	14.2576489336303	81.7450847343493
GSM4046740	0.114815954039671	0.0253609268165968	23.6631046948345	5.10685147422646	0.0117881568555466	33.6926888490167	6.60413382686713	5.9207924443257	39.2331734255972	56.7342995623058	26.9051252166178	1.35596470090336	161.19980628732	73.0428778463412	12.6776862363733	0.0681451110921189	130.736157760251	12.2847996441964	88.5173084735455	5.90321079831724	109.361454754148	129.017040181264	50.0941910338229	19.9929947859643	6.73804488480301	12.5007214215832	24.3948607959413	55.83798683214	0.11064911842684	4.20064634859834	0.68091548034259	1.89602688031589	4.34148057000758	103.730350370254	9.45088009021137	0.0518236338137845	29.2664163551936	0.0806419112390655	14.2768507371478	1.69788701888343	14.4189965771307	49.4220263373048	8.63406274088311	93.9823216489491	23.5383918656563	45.3832345139581	114.299120206424	19.2216046203439	65.1008564440707
GSM4046742	0.0822248425535965	0.0241886838917747	22.3493487935583	4.24695980656929	0.0123442696985747	22.6236047536072	5.76281463617956	4.43511251707864	38.6740757123312	63.7618079033837	25.798566561168	0.759457546559302	155.040363621683	77.6940725288918	4.70717059010085	0.0320982852473458	98.8584160338304	11.6803140056866	90.6040865976166	6.28618557486635	133.486332401635	131.269222554171	46.5620734913468	19.3753016024182	5.96167314417381	14.5162107108517	18.8405326402712	31.9556705999483	0.207544404307233	4.08882894688826	0.845120823089429	1.15981935139201	3.3525173366285	129.858420509944	3.83809230720636	0.0962903184541267	24.5034687906803	0.13199585832782	18.5534949967973	0.864344802405573	11.3614702664764	32.386223081438	7.75828536183321	73.8557984638235	16.4425596543463	65.8868162476352	76.4702874571086	9.54070683928814	64.2666237534372
GSM4046744	0.0452087792490075	0.02001207296016	13.6717234396995	4.10323434130245	0.0100943073113595	24.2879299257072	6.44713312957539	4.36914158473764	39.6329620683765	43.7190489530236	29.7421142578416	1.12708993631843	198.198562736414	100.991056024754	6.86855105773184	0.0468907659651067	129.238595500136	16.1600956105889	95.3886371995053	6.01523724080902	154.168903158883	139.153944849727	43.3710602490264	24.6237659140522	6.35945327625319	21.5700220759722	26.7892861627772	49.9380848228212	0.173339665268761	5.62324807716408	1.08093010369825	1.80733380069413	3.86361273679386	112.07642508949	6.74495463837338	0.0394649318136175	24.1917461746857	0.0894456607690486	17.3032512371322	1.15835949529824	5.82123745442589	47.1496911840176	8.9362727494447	77.6701965579506	24.8040074336554	86.7620171531627	79.932478131669	13.2307855476883	56.4788267767439
GSM4046745	0.0323785123258146	0.00343571389491606	10.3217847316854	1.10666466539749	0.00290249645867274	11.1922728347156	3.08051635029017	2.16476310412698	8.85576130567953	48.3463989424367	19.1497981683907	0.376996163007194	139.145334342266	90.8186798129448	3.16409182758818	0.0124839086393017	62.390442899659	13.3197117454802	105.24387177894	3.03097109744156	60.142176937501	72.3613108390194	41.1866596511342	25.2493048470612	1.95673008539594	13.0436049365205	8.50684851936654	12.212542306585	0.0610851705845462	1.79970627423098	0.603575338109339	0.617013765523185	2.67214775943391	39.1230315242117	0.802252741609079	0.0083339695112051	10.6020453347757	0.0302772221684484	8.42620909500766	0.507656949274071	6.16347043769038	13.4920836381634	3.62549969135959	38.1181916783313	12.41230130359	53.9214178436428	34.2656659044226	9.86737201011924	40.1070838213122
GSM4046746	0.0496795778733181	0.0197703122542481	14.6169071702717	2.85258329231474	0.0121440054151206	23.260740432638	3.55176037020255	4.04207387748576	41.2176179876965	74.949457406251	18.993868842316	0.779959304975314	230.483511615555	90.8517278732987	5.37814544390144	0.0549809843808505	106.557657661288	12.7199651502948	84.95606625948	6.60581451748603	167.001243036372	118.06860807406	46.4904789358964	16.7519429252705	10.3667654409549	12.7593094795012	35.1985575454588	28.8390424929859	0.284353870945964	4.84234305885496	0.85123354371205	2.59716423506952	4.68581300019938	119.809496808626	3.25014751531984	0.0645565407570163	29.1516335660455	0.118775878131325	16.5706260969314	1.06454678230499	6.92163384017726	43.2571196491948	9.44117788871782	69.2097325485747	14.4175489633303	47.9463760818456	87.3102860639601	10.5994494343599	59.5937899955379
GSM4046747	0.0522289986191775	0.0120142177327621	14.834567579358	2.38603197691706	0.00747150482747855	13.1976914110263	8.19474673151986	4.28653754924917	29.3181521781254	74.6735507398127	14.6219986674306	0.793665507432906	171.520152691121	67.7172522119702	4.92363466928075	0.0519306239481046	73.7330096335178	10.6382522156814	88.594279030903	5.35101181683498	111.108786675737	75.3547462332275	52.495621630898	16.0822721372363	4.44145868449821	7.86549173422229	14.9964040542695	24.4791015253909	0.131815392456157	3.16524352063632	0.624048288831829	1.60345581943866	2.89049456430777	68.0654881724858	5.45481659590529	0.0419142471731513	23.9024888513376	0.0666827804592743	9.49099976590889	1.28663780022595	5.76592582390094	31.8111374728857	8.48080930047263	64.1933514446668	14.6521724377093	31.4849573393697	142.143609493948	11.7413263915181	63.6632348780342
GSM4046748	0.0426831236115948	0.00711104778172972	9.58593062422225	1.83676405554253	0.00478803211653572	15.5143936152723	13.8271604293697	3.11118734196888	20.8826931211307	39.9626587509674	16.4972822653248	0.639021882329731	122.666525464341	76.6174153250719	4.49080912569699	0.0245825803288698	76.9984439835486	12.621066545593	100.280411960596	3.73561022129217	87.2774955006421	83.8211813702212	41.0947060987449	19.8329756850731	3.76093256810705	9.66071895663371	15.6578150515172	28.1866864664686	0.09579996150136	3.26065692165188	0.568698664936033	1.21521732807628	3.11465989676251	52.1859277414859	3.04454450754365	0.0180540116610619	20.6433293561225	0.045089973995298	10.2800978403907	0.771141805101423	6.7958676252856	25.3482528270866	4.67067069702194	47.7735812012151	14.0810010677133	49.0376112912117	101.560353022252	8.31081318484983	47.203309749035
GSM4046749	0.13018066450028	0.0251390614883074	28.605059828426	6.26823496572268	0.0147047995242226	35.2641623923	7.94512810810489	4.74901465210066	48.9199032676824	92.1264570635074	25.1791168521587	1.16590931416254	181.837300875933	95.0374903162106	11.1799214679921	0.0718011006470918	103.611068728768	12.6986996226801	81.7522572964953	7.06876596727888	215.088244389645	196.197990483139	90.7023466523131	21.4498505508449	15.0932461439734	13.7166899712542	34.0476297781631	54.1610127628185	0.215844991603596	5.71215060377799	0.930950274220207	2.68257493549913	4.79313686775412	242.947014067036	9.17941396915262	0.0683292938226641	37.6183054539952	0.160027701589926	16.2346038672822	0.892497444478024	16.9915465395768	69.0629761350123	12.8977456157922	80.0635191217033	19.7480286463893	69.6076990425843	163.731839241984	17.4237697756801	99.5259203109609
GSM4046750	0.118634256509589	0.036268357314301	22.3868276234031	6.92055506877082	0.0164309878384502	26.2738516671095	15.6923956840576	5.45358757004743	49.8560878972674	76.2812363114921	24.0801255388657	1.17482288934848	154.233107713392	69.875562632306	8.59720171071032	0.0645508647531478	71.1403410928267	11.1029081068625	77.3362053449775	9.88438800488983	96.9506117384068	138.194413211966	88.8935276729474	18.8679898048866	11.9017317136939	14.070696863686	25.5625401786144	48.1244071614535	0.224012324030351	5.95419366650616	0.689257561476007	2.02975186383518	2.73483738393274	163.758270654384	10.114901130031	0.112438557084424	30.810337734606	0.12703767699805	14.1801864265003	0.821037657670383	17.6889926118464	51.1658279622633	12.3430199652834	92.7437310255302	19.0889359829497	57.1124542589975	137.647609818869	12.1163937338445	79.069661639573
GSM4046751	0.0522098387297	0.00675246858744551	15.2070184421344	2.74890447372145	0.00414702747490327	14.475487814428	5.54566828341956	3.44049622403866	18.4433633144719	63.2689988717669	18.7254710466051	0.542052436428158	110.330641701319	57.1778488857891	3.80775849005983	0.0167237272847218	63.3721350731131	8.617002108839	70.9964211163178	3.81467769996217	45.0982512201806	70.6915849819303	43.7677587566504	18.5896458187224	2.02012838089452	9.28995168656787	11.9981312491438	20.4979636730392	0.133162229433817	2.65707993786896	0.586427654896637	0.75235364955653	2.4823636924266	69.0302270394051	1.45301382470933	0.0156059245939028	9.73891163891229	0.0479998860921987	10.2703817779298	0.593363286383658	9.67763098124423	22.8107248652895	5.50282493071862	54.1760791209131	12.2383499365228	57.8252570879951	61.16951928967	9.0142086441735	46.5288181841555
GSM4046752	0.0280317868207967	0.00310366833988516	10.916531868154	1.07691698542443	0.00232071405037708	13.2660670807013	3.95334893299359	1.92947443939658	8.34110008919481	47.2153595165551	18.2160018170096	0.426562992942877	129.280032806861	83.9273211593378	3.1755868204527	0.0165144331436239	72.1477050104561	11.0235987115208	92.1058355053048	3.04700152727053	31.9854158349765	57.6697724931725	45.8154806654302	21.0235234712621	1.89254111738737	8.40640428062511	8.51389275741661	17.0655639254749	0.0736220257075717	1.90241358281856	0.593425054382312	1.07386375862437	3.05528445488341	39.6388648165848	0.706838753410987	0.0060696279438093	10.8129182654734	0.0330174930246972	6.9900656884647	0.409143855687101	5.39926500819734	14.658895546633	3.69746395729526	50.1389019900007	10.8661490033277	52.206315029752	50.8705687225994	9.94034337492423	43.5551173174327
GSM4046753	0.0389252567083881	0.010653153615515	12.7035838970793	1.80803276902644	0.0060526752135599	17.9771639606372	6.00938873201615	3.41500177272588	25.1099249402739	48.6219625488814	25.8617129769455	0.553430880327434	112.004282534505	75.8103920300532	4.97709694091046	0.017955315202507	93.113598281106	10.8794841653334	87.4500677410946	4.43691622235796	76.0442590462178	103.804311303383	48.1898532032008	24.7912605466317	3.0904769919081	13.2348848378702	16.3190722503202	27.9889794651669	0.14311495496572	2.91883883448018	0.63434860916178	1.0503793876419	2.56278962868327	62.0480022515686	1.62301765690297	0.0203124824610707	14.6220499577263	0.0736604255169793	11.0615846530156	0.812969577379131	7.38015107520302	17.2788990914741	4.79184513883261	61.6655493862422	16.4871274961238	61.0804591326607	77.3009147819003	12.3115252059429	45.4886522927285
GSM4046754	0.0709521370353758	0.0056027062832976	15.4361033284454	1.76157342253616	0.00479737447874932	17.3220561069109	12.9070593909325	3.34372613308269	30.1340740204071	52.7489585269519	18.7784526912875	0.631139187107718	161.630611142662	97.1351418800839	4.70585290482856	0.0230646096196076	90.5247771118353	12.0698121588561	80.9278593577585	3.09124388462194	119.285235167754	122.834352872755	42.1347404264792	18.0490550939818	5.57873345594101	9.03379087833619	19.153192523872	26.0996404394428	0.11773797745211	2.84589579595383	0.749462211489182	1.49043800021474	3.472555255274	72.5375393946593	3.09292814068546	0.0133961305924347	26.2654206002522	0.0575954820170541	13.0912685511598	0.573782778921314	10.2797529824792	30.1436439244985	4.7358254609026	58.7866159976851	13.3079943697328	62.9620086358066	84.8522831248042	10.4685492490095	54.0961387247617
GSM4046755	0.128062706733871	0.0181796972264012	19.2099458186167	4.80937657653921	0.0126498521122339	18.9577294682939	12.3639353991813	4.4065143932678	45.4496755284462	71.7436018902408	22.0918607639352	1.02422012894426	175.498180259104	79.1205684131707	5.18142614695157	0.0308801266003382	101.453389886109	10.8560367460683	73.2737030685577	6.34124940407455	100.28924092394	199.992856574382	52.5364596171863	17.3497866518057	12.5126271958113	9.41219379635207	18.2430640402141	45.0599812865709	0.17646722727517	3.89453262974422	0.810400688116392	3.12414677234475	3.29280868632036	208.795795753579	4.79202726237207	0.0637191401233865	37.6215013622577	0.121584748657928	16.8571298692117	0.455668085773712	14.7500768244802	56.2498582004053	6.87062821446931	73.9328508447352	15.3585571948149	72.9799942067522	123.772732196861	8.33883357933341	84.4316131810623
GSM4046756	0.0790082686600029	0.00881911601228522	16.6151317794152	3.86325285198438	0.00584619656506635	13.797448611696	7.42485892047044	2.74896304105722	16.1748165659214	64.7362601162294	17.4099387624604	0.696397698586082	115.581420794178	73.9771426376568	4.6090418942793	0.0340965453848505	107.264895788149	10.5598612024028	89.5637213414453	4.64057953386676	92.2731507726171	85.218525697562	56.128418345674	22.4614656174989	3.66403682434805	10.983421354649	11.9077193670925	30.6824549312381	0.104498953480251	3.33589573354234	0.558183720794929	1.86785705377484	2.94970461756317	59.0408561259565	2.72282392205263	0.0197340369755073	13.9276771114442	0.0447623922577809	8.2771967394994	0.796208841960294	12.3511598450488	28.7788071912658	8.50043561813524	49.8026147553315	14.8632510614564	44.9087352348859	78.1841180557952	9.79095102009612	63.3348507620693
GSM4046757	0.0783650216452028	0.0102789381458502	18.8176082921402	2.5385250642401	0.00657018890218048	16.4995743208212	6.45686930510443	3.02334322203736	22.1356243148082	60.6954359174423	20.5490051714754	0.708216697192392	122.632150905258	74.9806747823726	5.51557855269497	0.0261679943386744	84.3079045268234	10.9793899704076	81.6838220712375	5.55543675687328	89.4052554699889	84.8933803352022	63.2717966257727	19.0127916565799	6.2847594144544	8.22763028664936	15.3668337038214	33.4531344533747	0.124109966604865	2.98525049575855	0.574521855726747	1.64468583805495	3.62742644961018	61.2526793336391	1.85083803158832	0.0313055537119738	18.2485184550855	0.0602570092382205	11.0798213764791	0.718477885289363	8.68780556105734	35.0219975149987	9.32591625560168	65.5723797143154	16.3770062617479	42.0681541369898	144.126439270162	10.8687261194212	68.2872762044243
GSM4046758	0.0509244924005579	0.00483653832608815	12.9025359238707	1.52702443811517	0.00283883358201959	15.8886049937988	11.924739925881	3.27568076641698	15.6559438743893	64.4259658321404	19.62456354457	0.695540842423742	121.518572313207	71.0333542117957	4.94661659281801	0.0251016581022531	77.4654833681858	11.9809758993994	99.3945375103891	2.74344037107519	66.4823825087332	72.4954850107148	53.0819937641067	21.9729648702003	1.86640861058877	9.51429315537013	18.9473871389121	21.1596275255136	0.111050411371211	3.16381638215633	0.50106417157484	1.76479099018349	3.01572894712179	49.3593171395664	1.67133893793129	0.0116098954109151	15.5085567554863	0.037996151957414	8.69784894062419	0.658054908021354	10.6427226853905	23.233440524066	5.0393094977057	42.1564493947357	11.027787249142	59.205684547507	64.2045681311965	10.4798126262622	79.0953118427436
GSM4046759	0.0589289167159765	0.00740236234085134	21.2083177869728	2.57269572028477	0.00422701071719947	13.4251937199764	6.55413236483051	3.20487300879533	19.0269976554333	90.4455130106701	16.0689551792517	0.714177066027618	107.779490387047	61.4127568022949	4.03117475276814	0.0297837879385468	65.0065040993863	8.95499462651853	72.966280622484	4.95814670261038	65.451355183116	67.3588893394118	57.6213803693991	16.5648490241284	2.97374893326762	6.12556372739561	9.74321590686178	27.4837868510564	0.0978545818915614	2.07770140470029	0.465301237066719	0.963327847654222	2.57058196587697	66.9438319674121	1.24659823093507	0.0196465744075908	12.5332786427735	0.0480828416531389	10.9205071306056	0.515980132323502	8.27632929674407	26.6730575383762	6.05679121197061	68.6236797642729	10.6073284772362	41.9198320546904	76.8297251415202	10.2449269446322	68.3667013239369
GSM4046760	0.0703726679579317	0.0100164255919484	16.809186215479	1.81633535037318	0.00620626830356359	13.8305451130123	7.77446405758928	3.53348737838726	17.9143754004904	63.8437721949714	20.0628599067791	0.783950373477082	194.903153660781	88.5644688913994	3.85797776207072	0.0408906266929926	114.227716274391	15.2602508459976	117.243350931145	5.0255465524415	76.0810242043659	106.495941173917	41.0190443214046	20.7087550709779	7.15435248419634	11.7160057610281	16.4774196288813	25.4681490593277	0.105295444014789	3.61526278756044	0.746486757060737	2.04973464632159	4.63123424494815	81.7260640041315	2.81332325503629	0.0254477393557071	21.0440579596619	0.038326421397427	12.3335871125529	0.813966860058131	9.12096595295345	42.1543487549593	7.44954865471343	53.5894298981861	13.9359169991952	54.9193087960171	146.193075301548	9.07326921370724	67.1436074725937
GSM4046761	0.0338415679505168	0.00500554247836905	12.576540802098	1.0100897542313	0.00361080025847506	15.627949787981	8.69537968569179	3.17057173506969	15.8194342401714	58.4252589756243	18.8112660534526	0.642254529989542	126.119785390731	85.3985768259199	2.93429337920882	0.0243897242291668	56.6711962637885	11.5410491990688	87.8806525960753	3.62800578913697	78.2991442110895	58.19876995441	47.4751734402865	22.7373101511217	2.04187692646645	10.773252291402	14.2305867563131	12.4540515343647	0.101564320951784	2.80250727906722	0.634203740179374	0.770985129326796	2.71749443614449	37.0076784169351	2.02158635418168	0.0104926583694496	11.9153257142318	0.0414898295143505	8.38846811567676	0.450353274955127	4.54824447924751	13.8157542775392	4.94218124640166	47.9177183584683	13.3191869996944	60.1545628022382	80.1773034940526	8.49091714435549	38.4549823740238
GSM4046762	0.137162366269709	0.060150538553929	32.8408675663651	9.57256450391967	0.0292878924153693	37.4590213197094	20.5803589677608	5.46682789222225	59.4276428734238	90.9404404628978	22.2742461754628	1.18146851814629	165.683420521008	90.2788172807856	9.71194563537918	0.0557590071332411	106.809823691886	13.0312713990537	81.9784031397943	10.9852518400563	147.054661950521	146.590471736233	85.8403255970739	20.5089618163412	14.1678359493756	17.3968512907545	27.0564330120609	63.7084141664914	0.338247573678694	6.0757746693838	0.91900805619774	1.77385839573221	4.20355656879739	196.108907262118	7.89407444822134	0.240115372192296	38.8777043670358	0.178862211591116	22.9630856473763	1.88894166426038	21.1948332383252	51.5378172373321	10.5462063893834	89.4398417130887	24.4624801604786	43.6869716475102	127.184249841661	18.6163641942047	72.4856597905351
GSM4046763	0.0851443057056569	0.0432010999142387	24.2025967173906	6.17039383703369	0.0219428161412957	22.3536796450035	7.10650638575849	4.81367835642713	50.9519752293728	92.3898173298817	27.3753954050734	0.8524848769859	208.524274662332	80.8680489579019	5.1557394887448	0.0261092855187423	62.0629118769708	11.9358546246668	76.3893901524365	10.8563107592527	62.661352339289	134.968496226163	73.3582520820001	17.7836585622714	11.2062347732664	15.8706163117186	25.440084529388	43.5628858563965	0.341700799230725	4.69119862739813	0.959936591233495	1.33051076756435	3.70955941984518	155.471881436856	3.20100734739247	0.18012090611963	23.1725801077415	0.185730026978118	20.9844183186769	0.948577268857121	12.7466511561617	48.2720281856608	13.6821454735803	90.0995326017856	19.6627462846593	53.5287106751077	150.411796169288	11.1677257212337	79.936841349583
GSM4046764	0.0328698162411682	0.00518145650067395	11.7804641814261	1.24143904507424	0.00348500687268939	16.6538020858013	7.73104324907767	2.55492190549693	17.7974807141717	36.9614357508102	21.8307111995614	0.549623405490637	118.047506229214	80.0911178664803	3.77680134470025	0.0183491898844646	52.7172823150012	11.0862054436792	81.8372023188412	3.67986773130926	46.2996486801803	55.9463953817927	35.4440254960855	21.4707863693019	1.19072140026023	14.6417999405819	12.8027380461008	16.0933549467307	0.118160866205863	2.46507219295239	0.73119618830971	0.909704982951604	2.06752706607845	43.0836752131735	1.44326970099963	0.0100767318405609	10.2981403995852	0.0618232999293465	9.01619775426575	0.637215944373381	4.86582075636071	13.8526058491848	3.93713927311687	51.6539595636345	15.522562943688	55.1836079272804	50.9798687607658	10.7570755587652	34.3916587559826
GSM4046765	0.0387032207845671	0.0098581672266776	13.6818903792109	2.32511012442229	0.00700348457803388	18.2624476220434	5.12448348827783	3.03398738202312	21.1252453214054	56.163731877263	21.6830648447221	0.694021532126394	146.911391998747	90.3151315625214	4.24885690734601	0.0201063020986219	70.817366329797	12.7568471856484	95.9774845004536	5.2191776703655	43.131356021269	73.7341525081483	45.9513012543416	21.7435311729504	4.60563706295206	12.7987158764425	15.9398688036622	21.0377322804582	0.157468235290155	2.89413952325592	0.787181705187191	0.999636758628621	2.89224728346726	84.780145097934	2.8937235348589	0.0217432749764165	14.1543704239961	0.0989077967829854	8.32435250948923	0.695258197837472	6.98961697134577	15.1174131921951	5.34977084705724	53.0865075899697	16.2006796796211	59.5192908959171	65.2838962394776	13.2270409509673	49.5092080594127
GSM4046766	0.0676366430336585	0.0109411815155561	18.8007077156934	1.40126972142118	0.00499673024615604	17.8476638311584	8.7548319278131	3.67312671851208	23.0194418655904	72.4312745721722	24.2995023635126	0.597188682560176	150.698064766455	82.0839414752549	4.91806492622514	0.0262372640508763	141.808709043225	11.0097086944665	85.6956044607401	4.06430320444798	119.314860336534	119.476152505318	42.7469402541988	24.4972325959513	4.70207983150498	9.17512819944387	17.8250347904327	22.9985842072311	0.0946444252977479	2.87608505485457	0.680720608149394	1.31652269180852	3.89101966323025	73.4480260827331	1.72252672581835	0.0184781325711744	20.4250322753099	0.0268610171468237	11.6345862204751	0.627531914193529	9.7747968461746	30.6611665951256	6.16875656573333	63.2797158002567	16.7892541487721	65.3788629494446	108.080830003928	10.5566514383333	47.894699057732
GSM4046767	0.0789689256494737	0.00577429852162263	21.9905012561961	2.52469179044124	0.00444390763766007	14.2567296048168	11.466132950471	3.40851777185132	15.1683247276218	90.6772408481007	15.9902741555928	0.636774623050005	120.816157284728	65.2344653465051	3.7374315861547	0.037104717899027	85.6022285096165	10.3358281001862	102.517077150344	3.39166103407234	153.942384783915	94.8430249670659	46.7425687372172	18.1764246341784	6.65963395525501	5.37819220841665	15.3451302050462	17.37938297063	0.0705089170896183	3.26156408957987	0.500005207092846	1.37168180561556	4.23750878162375	37.7977824495524	1.63627116577572	0.0183279165874084	19.9713182678539	0.0312304061716003	10.7526545892555	0.57544442315562	16.8910380311786	31.2151575302748	6.31810242571872	56.5543301476793	10.0580894029909	35.8568543627129	125.824571168652	9.08887447231862	99.444137043043
GSM4046768	0.0862946088026152	0.0149836171029208	23.4140593443014	2.57647308153371	0.00673320909410476	20.1856888874387	11.2495874998796	4.42937932814721	34.3322581408733	68.6418985452326	18.4307245460546	1.00865531328364	115.265252931106	56.6752939073501	6.17077785242096	0.0367491933406928	95.1085941055428	9.4831555356028	78.2912200755891	4.75759152190529	114.689007733865	96.239860645773	55.7470590778859	19.7441969669257	7.47810412061088	6.35876237236933	18.4637474926466	35.8592456787317	0.115696899244152	3.19022387434249	0.526120938307747	1.94108000824438	4.01075034725011	80.5413483219873	2.38516703177641	0.0432648679967637	30.0320962624785	0.0553397702377806	12.8962797900456	1.08126088106027	11.6118823815712	47.0309975891552	8.38490356734832	76.9122589976211	14.8859109673955	41.1779413863047	190.577385045199	10.8435102187947	87.0083593602874
GSM4046769	0.0225782222068023	0.00402434898058685	6.57834158539089	0.854215851699222	0.00379832727278694	15.4905596794952	5.83352234254543	2.88733462998398	10.3438937118207	35.78034442605	25.1677157257477	0.276274308538053	160.675992234934	86.9405257097011	4.2725310093704	0.0117339026478681	53.1176714885285	13.8052464187292	109.263445435103	2.26561747099086	74.459130116486	78.7564486797428	32.2126455238558	30.5819265192909	1.57423113583106	15.1032323394438	18.2888296017374	15.8698766084215	0.0929162702911164	2.87046842378338	0.678700178253319	0.569305794730974	1.93947593020403	34.533174179621	0.666707137911106	0.0157605561394541	13.1950806915866	0.0320673936236907	9.46075126947816	0.634816189717077	5.17914986354339	16.018979232742	2.51039134308828	32.1682492136205	14.5440477477082	81.7688079641259	46.3875608512893	9.47172918750813	29.1138413270725
GSM4046770	0.0452370879772097	0.00737816106897017	17.6269765374962	1.52945997720445	0.005537727123209	18.0593850643777	11.4668440882874	2.56575433635328	21.6973467065195	51.9229738585681	16.0961436041176	0.580466968157371	111.668721405404	76.9158164990524	5.02441344482749	0.0534146257429444	65.9419321833096	11.5744585618697	86.2844147574901	4.96182804645168	56.0985518703002	54.6404525717218	47.5345742811542	18.2285697682724	2.82246218148644	12.7841048726219	16.0900626540075	19.0366803838745	0.110448119057793	2.79795524867059	0.615478751672159	1.34935920938253	2.30862625366257	30.9368780210824	4.34761017741772	0.0260063625291524	14.9004878844207	0.0681277807957468	7.29344701769981	1.55162344771432	6.46272693974097	15.5198244206893	6.03652383695559	44.3638020644384	17.7640491639305	28.1202301825926	87.2949035819495	12.4148161996887	36.5153690249706
GSM4046771	0.0484866338444688	0.00824621305781788	10.7412244053391	1.37293099182912	0.00533179527184347	24.2422057755854	9.49215546224257	3.7777345330015	19.9323230002276	69.9071346739757	24.7040138125403	0.737799013960556	141.069943966683	123.66217611306	6.70780171801425	0.0464523107767031	210.495941516498	13.4311994075635	85.7713346052844	3.61724455529406	90.2220875485805	219.818326802884	80.3835736657958	30.9724630764478	5.82959539914105	12.3658142836108	24.1268267948139	26.3735684700802	0.108643642351828	2.8859345877665	0.722399306866532	1.36435889648706	5.32253846547597	54.380371847986	3.04380014629236	0.0132415305096158	21.8004634878771	0.0437648740855526	13.5365473139507	0.553781432233247	10.1694116363394	32.006686348238	6.59257693881909	100.849814230056	18.0784134407224	83.4378487299349	52.3053660315572	16.9431217173666	58.1793938362617
GSM4046772	0.0519416298586965	0.0114444169583759	16.0527874489403	2.62233803147732	0.00668873914515786	17.8198814779358	7.19446436308306	3.41779295138909	21.8053916160696	61.3778813797767	20.0476061645738	0.535936490187848	151.753380917235	69.689823043941	4.69571103263992	0.0274057915867169	65.15431814161	10.6506055001882	90.3125918917271	4.72352390795497	43.2300129642551	86.2772795846462	51.1112895374471	20.3373505127452	3.23031660292447	11.2087865663909	14.3043090458903	22.9113619010272	0.122359341112634	3.53674635937835	0.70318787331767	1.25408856971746	2.60880407289263	70.007395309848	2.44016387489418	0.0415930442614891	17.5717049305771	0.0629788952117909	10.1973675593159	0.621400650653341	8.38535675322834	18.7227075323981	5.22491288336157	58.4517260589238	14.8320907639288	52.6394048156794	72.719931105521	8.6987894882326	54.9852738914255
GSM4046773	0.0646764637007069	0.0176946945742339	17.8512810334075	3.90182731343044	0.00741454264298984	18.7312319950357	6.62836424125661	3.77573773559913	25.5897574344565	56.1897710013463	20.1670421838547	0.725961847859059	135.358159791819	63.9235777161603	5.15622091822378	0.0317726775594494	61.9409272298357	10.8285311834663	89.7655790983302	6.61663142401496	56.9531099669549	71.6959090851907	50.334898903116	18.6774464419135	2.88189526896156	12.88996966136	17.3735818839458	35.4299275453153	0.159374333147616	3.75152040036849	0.716379271922138	1.2373580499689	2.5819159740033	91.7060425874854	3.13325244062242	0.0395206066535876	13.7689002099514	0.0821724736563721	9.13113172515459	0.993031218502857	8.62793336021215	27.1896173642691	6.6344157112686	53.8633692511292	15.3503428616257	41.9902066297691	72.8918829457338	11.5837096372401	52.8029010432537
GSM4046774	0.130343755656362	0.0400600067423344	30.8933290650734	8.09912276915954	0.0195006721646817	28.4714366736183	7.22409855010583	4.70827840189173	54.3132372078079	76.3918894844119	25.1038048920244	1.75872409590194	135.151054298715	64.6338173371363	6.86243693171459	0.0538260935620634	127.830646330262	8.9589768048193	63.0554296129543	11.5356647540994	137.816430096651	232.401777787025	74.1057866096448	16.806199454912	13.4180294408405	8.8872944828398	22.8811580689139	52.4199494944174	0.202452467128809	4.4539379019472	0.770628610031003	3.0702256509643	4.95803679869037	285.678516202479	7.00591765881505	0.152572931697251	35.7212873059237	0.150441159824516	19.7522030650922	0.51720186241011	15.5900179017521	68.1073137304266	13.8873281550696	91.0007204276489	17.7515604455302	68.2234801633632	148.023318617861	10.9682081601147	75.403095744816
GSM4046775	0.162905690152364	0.0693794438714953	41.220149702472	9.83344747601887	0.0318298111189196	33.6183925185378	9.71142044902881	5.24926752405799	68.480294815493	77.9541636729065	28.8582080284279	1.46743409803405	173.082542673269	77.3023955889034	8.67452015249923	0.0615673613848598	69.5376487899263	11.6716794296733	75.922457044174	12.101563918592	129.277515743326	181.470686437259	88.4477477225167	18.5147642797983	18.0947667085754	13.4554545865934	30.1643028980303	62.7362813480477	0.322645767948177	6.01546042762136	0.871828024325942	3.28483538050959	3.40658714907303	328.247142584374	7.72975578999729	0.376538612640945	45.6068709979483	0.228064467600711	19.8036941120096	0.966665231991146	19.172164198483	67.8524015936565	14.6812630093399	98.4711903299692	23.9558238841615	54.1128641616995	172.076024971399	13.5888844136123	90.2084916416558
GSM4046776	0.054612673173176	0.0158136081028056	11.9631394715694	2.67165902022141	0.00769101715158277	16.659183831282	5.73673319069587	3.27284599389029	29.1154392786971	66.8170923117858	19.2197878102468	0.742071988290897	121.800764106939	60.8969937970393	4.10732023017223	0.0245238485043746	52.4278688802207	9.38476420396006	80.6547780752752	5.36160061816382	63.5575189001495	108.277158960971	57.3651903613247	18.7781008600633	3.56613128920103	9.03635679520745	16.3474688833851	25.3952297100423	0.200886013958388	3.72419935167627	0.644087626051351	1.25289351335145	2.24359556535276	90.2787812263057	4.85185173570374	0.0316155196051086	13.1579573982205	0.0985724548756125	11.0670886952407	0.38795014996195	9.59698078584963	21.6883378942998	5.35711169516733	61.7754258364724	12.0825412538119	65.6601503310911	73.6338275382564	8.01674187936162	57.2091285348163
GSM4046777	0.0435650283328814	0.00762411337966372	9.08975636363368	1.16656455122835	0.00475007557229603	13.9294148027196	5.2419232503069	2.60602634315721	20.8663493693386	38.9987646103376	19.3723863662344	0.54735099829848	192.112155806394	83.7019431331141	3.31954185789283	0.0201500343607341	76.0013481903747	11.9898709844184	90.543183229249	4.263434241462	61.7175599319795	109.125124396275	45.3651641486966	18.7354332000136	4.53326975179713	10.5067281758876	19.5939028528264	22.8979633636702	0.117384251608789	3.49879931352334	1.04474892323925	1.11703267362893	3.49163972990532	61.1482089159321	1.96378116320993	0.016773128792307	13.9080763888239	0.0721698528679761	9.13060041616688	0.325696736075775	6.09763920527286	22.8467503479214	4.66255243695672	52.2501298265001	11.1167544483557	71.7122423847927	62.3149186685993	8.0048539299265	48.1857188096752
GSM4046778	0.0640726579175974	0.0195687200324415	21.4835416315992	2.92117484550432	0.00980060876570384	27.875083777799	6.67135984512333	4.77831487963534	33.0835545889109	75.7918997252235	18.6712745697693	0.915141031110145	134.53165894245	59.3528787194819	6.23630459637696	0.0527645396503855	123.095732123371	8.45722268080527	70.3562197847315	5.72465029174264	147.624844230644	168.089752159117	48.0705218326009	17.4511841420218	5.41082550541045	6.30493726612285	23.695981664289	29.7630919718164	0.117476713154659	4.19954345293303	0.683917865304327	1.84394425074642	3.7223324908822	114.169420079953	4.20317875854862	0.0574785496965853	21.4643611714033	0.0690846243814647	16.1827366369232	0.452279847547572	8.32612652052254	44.3050397353659	8.23406044235771	77.1580942917188	13.0001825333293	57.6422477247397	149.720335727323	12.790829373365	59.5246122470226
GSM4046779	0.0646870605958814	0.0123430576681282	14.6807252789388	1.56966810226616	0.00876135561362666	25.7695598300434	9.90660077616254	3.92061686951916	28.941158377322	56.2266315608464	23.9321921444053	0.512839105048417	217.968648879466	102.176481558386	5.3653006551896	0.028345546500251	104.446494004556	12.5809178077256	72.7200835194628	4.01281746997026	192.383843680983	139.548209694467	58.1037907161273	18.5626764028403	10.7606380910975	14.1771982443793	22.9718421805415	27.9619418372854	0.202732732082993	3.31077658482564	0.978720313733754	2.10015904718091	3.98007289037539	123.598073262484	2.57956358327977	0.0365124663829646	24.4351512004676	0.0666657849885219	15.5081213554053	0.478223579737508	9.56464405803074	42.2404628264766	10.0253934034628	65.8839498014397	15.5606304970867	75.369394834264	106.773009074588	10.6326835865904	54.1117409669751
GSM4046780	0.0763025756514517	0.011560849478343	16.3570253803496	2.1211047478602	0.00649841566750757	20.1906487903574	10.3192928384586	3.38889879348802	21.0294382238455	51.7470945176597	20.4792903041268	0.622330705221786	158.543475062726	72.2944776900948	5.82576880620254	0.0367824263919198	84.9471683499604	12.8435598247987	106.928517382847	4.79738538395679	111.461913312069	84.0089808646245	49.398221944947	20.0940237911983	8.39834730475843	14.4361479190631	14.7889855158185	28.241147016772	0.116983612786954	3.40518479835079	0.587357292216599	1.57918492759366	2.67754914445206	55.7479005939064	4.86939821192437	0.0356978532747395	19.6575868995227	0.0519823892469173	12.8673193344738	0.994866842327129	10.7052527997602	30.9168028285665	8.01852089339459	49.8413295664886	15.5979374122869	48.0979067624273	98.0727005827376	9.80973019475961	64.8847613077605
GSM4046781	0.106463208509464	0.00673647687084994	17.701791869869	4.04825545853851	0.00491186615213057	20.1985836900184	8.4643642877252	2.50938036014612	20.6623005878273	90.7921427111308	15.9043215420328	0.833922085813137	157.949299788233	75.1361693353777	6.55705873711052	0.0387677276364351	95.7254725604038	10.2942761595878	98.3309025474833	4.07945036804285	196.029933531479	103.749763583769	57.3039360954812	16.4757075666463	5.54028188528376	5.43859198402336	20.3131901575577	34.2136442878977	0.119173921440111	3.76523330847544	0.581178369063485	2.57156658923487	4.37797032244027	117.274144561924	3.75399561608006	0.0215907589403253	20.9147496797477	0.050392449518951	11.7508110239446	0.320352477383641	12.9083839992734	47.5693552603628	6.82171701524981	56.0124571077021	9.2305426460205	45.0187139465451	107.641108336693	12.0659948111521	104.326166817422
GSM4046782	0.0550147703707034	0.0378243592004461	16.6790266627296	3.69479188297503	0.0194511164859407	18.1006028812666	4.03373767009195	4.92957351593706	51.7366982495145	64.5697877517331	22.9252732860731	0.712474004562571	152.46725799207	77.5175731761895	4.35501838533731	0.0438782861478512	80.9782052163334	12.0773341326134	73.6935797590643	7.25973834130564	116.70449566299	175.08415201766	74.48053036815	18.5628936912786	9.40768992270105	11.9453869628764	42.3801546154065	41.913277446825	0.261835605526883	6.01564669341534	1.03338728489795	1.52985943627814	3.98412691985329	137.45918270519	3.64453317256135	0.156125404696376	24.5714710122138	0.132184877618708	15.7771419585478	0.65334303007139	5.78129825014147	40.4190078994383	13.9099069238511	83.9403549493457	14.7943369208833	67.5155209743575	196.868188599015	10.5369631915976	57.0566699956482
GSM4046783	0.0523178145008202	0.00840731122766886	16.9736009035075	1.48264459423405	0.00569600500938399	16.5272654238847	5.26138933443388	3.39454532105024	22.5184452197239	56.3068769461433	22.4374322294356	0.577717376796286	161.720749966282	90.6926683459575	4.71137221917814	0.0314349140446076	95.9782842454169	12.1249026412958	89.3424256560097	3.17635736509867	172.886480950002	113.475235449823	47.8488251091701	21.7093878834908	4.73000127719452	12.1781472879319	22.3964609647258	20.225357804926	0.138215126402925	3.34208015132213	0.752431246369545	1.51804481261151	3.69199903435687	98.4864052427573	1.82282741386893	0.0264490787738496	22.8118229750493	0.0616705525188298	11.6583086899288	0.454584187453376	8.35590285630846	25.947411549514	5.69155678455982	52.2838553790253	13.511293179682	77.2362381747393	117.038223112293	6.96613718740007	48.9170441432309
GSM4046784	0.0433699840087809	0.00623714448271359	11.0343610864234	1.34393895316592	0.00427273965572245	15.7315664210152	10.3281647144158	2.95171578110053	14.5185341784211	48.8547237674184	20.6462858348679	0.512502962383531	124.480692262571	77.86898523782	4.92914901221639	0.0154405770785881	60.7874992853495	11.8531621889722	98.8507712573829	3.87896357620206	55.6299865474348	74.135581782466	46.6900235807998	25.3163757648565	1.92154415073145	11.6033330595191	13.3963253310371	18.8305060007329	0.085051836693179	2.30326836468549	0.595520559473922	0.843833404901806	2.24944729607577	43.9444406165372	1.27335050968888	0.0136435044814647	13.782880590498	0.0368170087166368	9.86564569053406	0.663546149967014	7.35067564839409	18.3451023690037	3.92779775261325	46.2584466791292	15.0622286246871	53.7676914088794	66.6755425902149	9.47590968163899	35.8506208105424
GSM4046785	0.0558617534589688	0.00647352982180534	17.6330578185462	1.10173111989496	0.0048599089971254	21.41877517988	5.85214160571456	3.36238706775689	14.6002454120856	59.8003474299805	26.9973353728191	0.515696850420047	213.342213924635	132.933433167379	4.45549631845759	0.0290015303149418	106.302167236424	13.7779489542628	89.969396223636	3.60323985646225	158.688136223667	105.742053548235	42.5756828282129	26.9053889731129	5.35198559330616	12.0766278227958	28.9753170715765	22.8648896933989	0.150610973286071	3.37218124435157	0.868965316676697	3.1193273882114	4.5947941535987	90.6218508905919	0.904779940664772	0.0157563401146808	16.4752742151917	0.0501945549957461	8.97023402888623	0.282201841221925	7.0669968505409	27.3657190324136	10.383881665062	56.2808262881541	12.8319947088138	102.755480248407	91.6421015039847	12.0151663834538	62.1446520486029
GSM4046786	0.026301139678006	0.00362915130498311	10.352614525616	0.651612346988441	0.00225255243118219	12.1807550628518	8.50808825143823	1.99984257888993	10.1801637233313	45.9097692838218	18.4913258762437	0.349733615917826	103.429307832527	69.5523542874242	3.24364914801668	0.0204795626231069	54.1875461924027	10.7126850820389	90.1358404504046	2.27657051097443	43.4475105277447	48.427068813878	36.2155684489274	21.0960584717977	1.17754603926646	9.43714749472082	11.1197495963035	10.8277482882511	0.0697353892473993	2.13615016588694	0.528580111247546	0.776318174222696	2.00249427190053	22.4131187532845	1.97862530248631	0.00660346128851877	7.8486009513926	0.0292221821910771	4.8049998702066	0.595575434280899	4.49931154872981	9.48379551520299	3.38549479878308	34.4531545877505	13.9279957125371	54.1185358312903	56.0563870800592	7.74836096052794	37.1548562224126
GSM4046787	0.0373394581508567	0.00830573212696129	9.54572395651764	2.04045005329731	0.0038197082893556	10.4921188494939	3.64416226402209	2.53794720467065	17.2791234944674	46.1342229188618	24.6002006837126	0.445382549836788	162.908410558704	80.4296748089284	3.23900426120441	0.0223067387449472	74.9046231611704	11.1707425820542	88.2013829718521	3.31496699602952	58.5108215790025	61.2537648512994	36.195041525586	20.9796404029753	3.00532093017202	10.1461895648723	14.2695841167276	23.8081738196743	0.115046486921496	2.74238519787617	0.721862723881806	1.51533461684338	2.93693433008425	58.020133547361	1.98910887363985	0.0123149047323637	11.2829223520507	0.0409229179895453	7.60448074572705	0.442648869578474	6.93797562535467	23.6082366641726	5.50169417212511	45.3143035076937	13.9023131578326	63.1846353962354	50.2208770727738	6.81085703259075	64.4463394637151
GSM4046788	0.062334408439614	0.00669082194691124	12.8769904008823	1.17984076554546	0.00499593673838325	19.6979393604477	5.86794033437832	3.68310260200268	19.7427174808805	41.5769067167336	20.0998687028267	0.507939375522113	159.746137039542	95.5097586170009	5.04184944491149	0.0229482749272609	126.950924806312	15.6110094200734	97.3283904884697	3.06000279431356	146.685167775219	156.209586047597	27.0492199642435	24.770370887173	4.85278524022396	15.4242749253122	19.9754236896744	22.7797494310934	0.0774021806665567	3.66611782883673	0.833937882798057	1.52924351696294	3.6896502423246	71.9704938961267	3.5677425572131	0.0143205899100972	23.5004825134472	0.0392021070621262	12.935836491574	0.837728574553497	10.0399011373811	37.8199162978249	6.30599506006542	49.9389533891242	15.4312730039711	76.3974379037838	70.7075702785414	10.4771501243379	47.0417027652436
GSM4046789	0.0413667333673551	0.0050814567293867	14.4189039606698	1.25866271560623	0.00391941577451591	24.3808532913803	4.92315111729013	2.18943772351564	8.03218003440161	91.714662094016	17.0908821712004	0.338968504444524	262.163358974989	78.5720898314271	4.02898041082886	0.0276621213848651	78.9625386194324	12.5235659059333	135.061194965274	2.00056776021891	576.995055072058	93.7715819493149	33.5036315240419	17.2287897887218	2.9547180533545	5.87956807044994	17.7335691077928	20.5718995311983	0.0798519787721512	3.63779140991127	0.572241504790469	4.87174159354598	3.77772810607624	60.3213633123879	0.775044463259171	0.0111457544651012	12.4851271236678	0.0286097210251207	9.86636018668544	0.161593355108191	7.94774277841753	47.7450674940252	6.80701411720635	27.1919832868143	7.33408352397748	71.1571020349763	81.7339330607659	11.4326093314102	60.9780942782378
GSM4046790	0.059233338184814	0.00725969414128245	14.4840293831034	1.11037720781906	0.00424665857610068	14.2318663285797	6.14772608590363	2.80597779075716	19.3919195333587	41.2278497913583	21.2962450350929	0.567856157538705	108.2441684482	76.3876110088544	4.2219245483224	0.0212089534411211	98.7049082451727	11.9400116748415	76.7162243445609	3.34707041350245	91.2844953994532	115.895017648949	42.5399329593434	21.3319699487323	4.23360296339889	8.8233522911184	12.3329579408109	23.4022833160587	0.0742911545034269	2.81591548918957	0.692860321348879	1.15356241026004	3.79321837814246	83.3545680771908	2.25791646415147	0.0160903975482542	17.2893586850741	0.0405050214142429	11.0970308969093	0.596872884385371	6.72995764216619	39.6241867538075	5.82402327998219	64.2273903405161	14.7739716382112	66.3002128223927	116.257738146616	9.95237624434092	42.0098323745051
GSM4046791	0.0643209255319506	0.0140479681638894	20.1801207974921	1.8801864813907	0.00706284929711283	20.6705871108636	10.4540879291911	3.83711670443586	25.371077947162	57.8071041431316	19.6056805954754	0.575023641546251	176.750666029005	83.3397182975244	3.86078408543738	0.0286722263603863	74.6820852175413	11.7554284261027	101.593781704851	4.71172517856441	95.515393873423	121.609649050593	57.6781267613528	20.701354456773	3.65000488962084	11.8875950940791	12.390484432317	19.8748115723273	0.143650576107254	3.33113557648101	0.720069951543681	1.55304576254746	2.70236015117096	91.4047378469676	3.39397243783194	0.0395305432638575	19.7168302805619	0.0851962425231956	14.138874074767	0.599857304505062	8.35027375481287	29.0802841321834	6.28392386737319	60.5887220610272	14.7139093887068	58.3268071485549	97.842633631321	8.58233488220784	50.2961044810158
GSM4046792	0.0410692290083187	0.0106286073948651	18.2644863266617	1.72799451898319	0.00532372261095158	16.3042146518243	9.02091408454298	3.32437629867293	20.5170566915545	51.9816069577542	20.8653432158343	0.388337518313353	121.056758737004	74.2869287093505	4.17702640588724	0.0227768823652874	60.1851341954232	10.8817555434226	90.93341812612	4.47030061334831	33.6410984509666	57.6966489487471	52.27381429651	22.291407225336	3.1173099132519	12.4685442057288	8.38970684235272	16.5571007302605	0.0997609078406373	2.22806119230182	0.56140103551336	0.968606615843523	2.39740268166949	36.3978407461697	1.04424591464262	0.0262413482419315	12.6405634037461	0.0514844404222015	9.62367517513497	1.10782089205135	7.70290242751966	16.7921731318187	5.56746111707029	46.2261847314287	17.9384074727275	37.4457603770853	82.7184598163303	10.5880048678506	44.2123853554758
GSM4046793	0.0550081685612844	0.00372248991929201	15.0753666150033	1.64237816544677	0.00221523928001405	12.2415473615272	5.44637128228371	2.51167158106924	9.80187912036918	59.0913686063735	17.1793286271054	0.419280870578743	128.932883233111	80.9983280686264	3.34831397492491	0.0191647289051889	81.7264954154193	12.7397986439668	109.635491511888	2.06651469556005	97.7676777127006	98.1086712779566	35.7276023521281	24.4788416286885	2.1511105591413	7.36658509176157	9.75186110238653	22.6425627273789	0.0720270475083049	2.32304027065594	0.495779363181684	1.51237398258882	2.69968309298826	73.6829280613568	1.84230782405574	0.00698675302138772	12.8798418521317	0.0292103879455888	8.4527818746262	0.599711038833839	8.55645766695237	29.5950492983474	2.8951615915557	40.3528970705875	10.8344173718152	64.4320327193551	77.9878667240731	8.78549861764662	78.5107800235428
GSM4046794	0.0525936961898825	0.00198940486843203	12.8013510855345	0.594106383027856	0.00190681838432674	15.1958189813726	4.73010174396988	2.66257459608771	3.48724540058007	73.6775323280476	18.4727251796991	0.321379089686145	230.005651117754	125.277090983995	2.88400749224213	0.0162372373060376	61.4988296878624	17.7010516318064	128.666868232376	1.56659856551155	262.014765643725	81.821272447874	25.2894434452417	26.4567740988829	2.94351327816892	12.2059130151335	23.0763712960417	9.70255487384735	0.076420668660565	2.54909409173921	0.760909729662064	0.697543878358147	4.16877944617993	99.6893648565583	0.301510442728898	0.00329256495748345	10.4520274921213	0.0174487471759667	6.11235515281421	0.441596075730804	10.9073283754879	24.1401685447655	4.12368492498575	29.9409132607453	9.12646284497552	99.9008133754293	59.3080174021003	9.39931423238208	59.6479307122025
GSM4046795	0.029845737117519	0.00539163166420495	16.4842218312784	1.23772742720664	0.00344854850202399	17.9806989625578	6.5162855769583	3.83760827604058	22.2202984959595	70.8186682501008	21.6874348531509	0.543240749005809	149.357178301429	80.408470173456	4.41649813774065	0.0356593143974764	112.312172339805	11.0524728709129	89.1251226527835	2.49373487183363	166.519098910822	98.9557607280961	37.3384667186336	20.3757868676831	2.46718282645737	8.24844905129316	21.45418581553	20.3695104874793	0.0714329798913609	2.67696397202896	0.723557413988015	1.64817084716735	4.04945556374484	25.9337127988458	1.8264131998932	0.0110173059226382	13.1756417172342	0.0184994115009815	13.107792255408	0.564690597345418	5.24011444141799	23.2144239716583	5.800356181825	44.2582829820578	13.3213933623378	67.591630343701	119.151269627282	11.122648993374	35.5791585615932
GSM4046796	0.212154558734797	0.00783790449551042	29.8344652517869	4.94387944291015	0.00566104215490448	22.0834490204546	12.2539363092068	3.66689224259723	22.3053994891927	88.4051134501027	18.5432403156514	0.613559432024127	159.56454829068	73.095067681853	7.58589839323877	0.0325782899355068	107.84488753348	10.6980142855457	84.5629800511659	4.09717842323567	181.659768868363	125.955665360769	44.4660952331677	16.832130498133	17.7219949710882	7.28341565908274	19.9914544046632	28.73961540759	0.143284885844135	2.94171832612882	0.734379030796973	2.38570360276263	4.87088737213091	74.4085072094423	2.64196946858257	0.0165872960855159	30.3740632326224	0.0586695636339845	12.3023537684349	0.660660602130279	34.1254001950731	58.013949359396	8.28886736380437	69.9999012020934	11.2834546612241	56.1093398810663	69.2175082717016	15.1709495867221	121.745494833519
GSM4046797	0.0534651565535303	0.0109935076394546	17.5241663315989	3.2094131277148	0.00558683703399225	12.8951425214581	7.06251206088243	3.80124457852866	19.9069332652538	69.001420373812	19.1358796017135	0.552819310176354	111.147394468266	59.6774812418001	4.44826329171563	0.0331398529416748	79.1139335532834	9.14815845441697	69.899247059082	5.08152317921768	55.1144545202273	102.221505508947	42.7772674334373	18.8483467917978	5.71597900356466	9.01816433853673	14.302436281274	25.2425529498522	0.127824578159488	3.26378394934071	0.659837450105306	1.23888249825283	3.24663659447315	91.4224274269013	2.29523620903317	0.0306713390240915	16.3966826906242	0.0653763199684407	10.7076336510533	0.867238813703302	8.44588394906376	27.9668065577114	6.92717907741022	56.5998711058623	14.9980130922297	51.2200819053764	100.213063993688	7.77048863433465	64.0881522994954
GSM4046798	0.0563065477680053	0.0123774565623795	13.4264885435731	3.13680420747402	0.00626211461018117	22.0769214902613	11.8572772374333	4.21264795203269	28.0997356738546	60.2556937994185	20.1936675218542	0.679195391486242	104.177951829314	54.2682458104524	6.7490397133295	0.0392828191619543	77.2352351773993	8.25614580023025	62.5687618418886	5.6926439874057	66.4250107856424	107.639502338539	65.4080239458733	15.8429855697279	5.36173076302547	8.17407200437655	17.9091269822834	39.9063381624141	0.168148086657275	4.43465090298081	0.549714577479688	1.40650082655581	2.50680454972038	89.4993540633626	6.2001625153773	0.0422722499675366	17.3618463119403	0.0654412596787004	11.3410517412646	0.538596247448732	9.14399398075524	27.0474600798542	9.41338798202714	64.7106429130544	13.8078028016251	48.5642734817652	97.6509233250297	10.2403104444573	64.1497886946546
GSM4046799	0.0645171950410843	0.0081135747169505	12.5092704223562	2.26322425317543	0.00715356687787875	14.2101140156826	7.91874591296702	3.23550518679909	13.2593423237019	56.9477702185184	15.6868198902676	0.557767349601049	122.890011206465	76.1748907515553	3.72173636391168	0.03253480407017	52.2464669057256	12.3345961911711	92.7368930035094	5.13254390938181	46.0187584723868	86.9710839555826	45.1638371316522	19.0359768188444	5.66923289767408	11.0893434982749	15.9009544731819	14.9743875423745	0.122051085279549	3.35826342539204	0.570247136727538	1.41386820455076	2.82709400172306	91.3305259162332	1.48238781594291	0.035291918920899	18.5190015425917	0.0793171616252136	9.57735570833752	0.663308248413823	9.54712103365594	21.8224401098551	8.10241197773255	52.0401509805925	11.4482693510221	48.0636899369397	65.3594362156692	7.84174621011818	53.1405660595046
GSM4046800	0.0450929870533281	0.0117851079624169	14.0794818516171	2.26543288063693	0.00640787748291993	16.9224369912163	6.56078864521108	4.00465615136762	20.7491154820044	63.8050541677952	19.5732184198725	0.629301832887158	124.404989839148	82.777205923584	4.42458649106818	0.0254915846597905	85.3919509929018	10.953934027391	98.0792409205282	5.26544195390582	104.92375299808	160.962226970755	35.6198657679378	22.456133957676	8.16654347354465	10.6280959088602	17.755583731827	25.4036890236712	0.120606265105085	3.28058014834602	0.619683026191771	2.25321057529156	4.37332305026266	50.815163249512	3.20281832565085	0.0262705009036469	26.8375833634815	0.0617510490555406	13.5546798901614	0.601773037164904	7.7594719457439	26.8623055544599	7.85499762291848	44.4051639794163	13.8283524232388	56.2132437891569	127.546694797577	9.2536836486629	53.3212650752679
[truncated: 149 more columns]
