# Supplementary material for: A neutrophil extracellular trap-related risk score predicts prognosis and characterizes the tumor microenvironment in multiple myeloma
Source: Sci Rep. 2024 Jan 27;14:2264. doi: 10.1038/s41598-024-52922-7 (PMC10817968; doi:10.1038/s41598-024-52922-7)
Supplement: Supplementary file 21 — Supplementary Information 21. [file 41598_2024_52922_MOESM21_ESM.xls]

## Sheet: Results
Block Type	96-Well 0.2-mL Block
Calibration Background is expired	Yes
Calibration Background performed on	07-27-2021
Calibration Pure Dye ABY is expired	Yes
Calibration Pure Dye ABY performed on	07-27-2021
Calibration Pure Dye CY5 is expired	Yes
Calibration Pure Dye CY5 performed on	07-27-2021
Calibration Pure Dye FAM is expired	Yes
Calibration Pure Dye FAM performed on	07-27-2021
Calibration Pure Dye JUN is expired	Yes
Calibration Pure Dye JUN performed on	07-27-2021
Calibration Pure Dye MUSTANG PURPLE is expired	Yes
Calibration Pure Dye MUSTANG PURPLE performed on	07-27-2021
Calibration Pure Dye NED is expired	Yes
Calibration Pure Dye NED performed on	07-27-2021
Calibration Pure Dye ROX is expired	Yes
Calibration Pure Dye ROX performed on	07-27-2021
Calibration Pure Dye SYBR is expired	Yes
Calibration Pure Dye SYBR performed on	07-27-2021
Calibration Pure Dye TAMRA is expired	Yes
Calibration Pure Dye TAMRA performed on	07-27-2021
Calibration Pure Dye VIC is expired	Yes
Calibration Pure Dye VIC performed on	07-27-2021
Calibration ROI is expired	Yes
Calibration ROI performed on	07-27-2021
Calibration Uniformity is expired	Yes
Calibration Uniformity performed on	07-27-2021
Chemistry	SYBR_GREEN
Date Created	2023-09-21 09:25:24 AM CST
Experiment Barcode
Experiment Comment
Experiment File Name	G:\230919-RT1687-61\2023-09-19_RT1687-1-61.eds
Experiment Name	2023-09-19_RT1687-1-61
Experiment Run End Time	2023-09-20 00:57:06 AM CST
Experiment Type	Standard Curve
Instrument Name	272522543
Instrument Serial Number	272522543
Instrument Type	QuantStudio™ 5 System
Passive Reference	ROX
Post-read Stage/Step
Pre-read Stage/Step
Quantification Cycle Method	Ct
Signal Smoothing On	true
Stage where Melt Analysis is performed	Stage3
Stage/ Cycle where Ct Analysis is performed	Stage2, Step2
User Name
Well	Well Position	Omit	Sample Name	Target Name	Task	Reporter	Quencher	CT	Ct Mean	Ct SD	Quantity	Quantity Mean	Quantity SD	Y-Intercept	R(superscript 2)	Slope	Efficiency	Automatic Ct Threshold	Ct Threshold	Automatic Baseline	Baseline Start	Baseline End	Amp Status	Comments	Cq Conf	MTP	HIGHSD	Tm1	Tm2	Tm3	Tm4
1	A1	FALSE	Sample 1	Target 1	UNKNOWN	SYBR	None	16.1395	22.9734	6.68906								TRUE	0.244592	TRUE	3	11	Amp		0.989026	N	Y	87.3374
2	A2	FALSE	Sample 1	Target 1	UNKNOWN	SYBR	None	16.092	22.9734	6.68906								TRUE	0.244592	TRUE	3	11	Amp		0.988997	N	Y	87.3374
3	A3	FALSE	Sample 1	Target 1	UNKNOWN	SYBR	None	16.0579	22.9734	6.68906								TRUE	0.244592	TRUE	3	11	Amp		0.983248	N	Y	87.3374
4	A4	FALSE	Sample 1	Target 1	UNKNOWN	SYBR	None	27.684	22.9734	6.68906								TRUE	0.244592	TRUE	3	22	Amp		0.983904	N	Y	82.5045
5	A5	FALSE	Sample 1	Target 1	UNKNOWN	SYBR	None	27.5636	22.9734	6.68906								TRUE	0.244592	TRUE	3	21	Amp		0.988363	N	Y	82.2025
6	A6	FALSE	Sample 1	Target 1	UNKNOWN	SYBR	None	27.6896	22.9734	6.68906								TRUE	0.244592	TRUE	3	22	Amp		0.978938	N	Y	82.2025
7	A7	FALSE	Sample 1	Target 1	UNKNOWN	SYBR	None	23.3386	22.9734	6.68906								TRUE	0.244592	TRUE	3	18	Amp		0.982471	N	Y	86.7333
8	A8	FALSE	Sample 1	Target 1	UNKNOWN	SYBR	None	23.2802	22.9734	6.68906								TRUE	0.244592	TRUE	3	17	Amp		0.986491	N	Y	86.7333
9	A9	FALSE	Sample 1	Target 1	UNKNOWN	SYBR	None	23.3443	22.9734	6.68906								TRUE	0.244592	TRUE	3	18	Amp		0.989213	N	Y	86.7333
10	A10	FALSE	Sample 1	Target 1	UNKNOWN	SYBR	None	21.0301	22.9734	6.68906								TRUE	0.244592	TRUE	3	15	Amp		0.989638	N	Y	83.7127
11	A11	FALSE	Sample 1	Target 1	UNKNOWN	SYBR	None	21.0085	22.9734	6.68906								TRUE	0.244592	TRUE	3	14	Amp		0.988335	N	Y	83.8637
12	A12	FALSE	Sample 1	Target 1	UNKNOWN	SYBR	None	21.0992	22.9734	6.68906								TRUE	0.244592	TRUE	3	16	Amp		0.983945	N	Y	83.8637
13	B1	FALSE	Sample 1	Target 1	UNKNOWN	SYBR	None	15.8375	22.9734	6.68906								TRUE	0.244592	TRUE	3	11	Amp		0.970022	N	Y	87.1863
14	B2	FALSE	Sample 1	Target 1	UNKNOWN	SYBR	None	15.812	22.9734	6.68906								TRUE	0.244592	TRUE	3	11	Amp		0.965752	N	Y	87.1863
15	B3	FALSE	Sample 1	Target 1	UNKNOWN	SYBR	None	15.8136	22.9734	6.68906								TRUE	0.244592	TRUE	3	11	Amp		0.972265	N	Y	87.3374
16	B4	FALSE	Sample 1	Target 1	UNKNOWN	SYBR	None	28.3721	22.9734	6.68906								TRUE	0.244592	TRUE	3	23	Amp		0.978732	N	Y	82.3535
17	B5	FALSE	Sample 1	Target 1	UNKNOWN	SYBR	None	28.2002	22.9734	6.68906								TRUE	0.244592	TRUE	3	22	Amp		0.981202	N	Y	82.2025
18	B6	FALSE	Sample 1	Target 1	UNKNOWN	SYBR	None	28.2395	22.9734	6.68906								TRUE	0.244592	TRUE	3	23	Amp		0.982326	N	Y	82.2025
19	B7	FALSE	Sample 1	Target 1	UNKNOWN	SYBR	None	20.658	22.9734	6.68906								TRUE	0.244592	TRUE	3	15	Amp		0.983515	N	Y	86.2802
20	B8	FALSE	Sample 1	Target 1	UNKNOWN	SYBR	None	20.6848	22.9734	6.68906								TRUE	0.244592	TRUE	3	15	Amp		0.972512	N	Y	86.2802
21	B9	FALSE	Sample 1	Target 1	UNKNOWN	SYBR	None	20.7763	22.9734	6.68906								TRUE	0.244592	TRUE	3	15	Amp		0.974978	N	Y	86.1292
22	B10	FALSE	Sample 1	Target 1	UNKNOWN	SYBR	None	19.1499	22.9734	6.68906								TRUE	0.244592	TRUE	3	13	Amp		0.979855	N	Y	83.7127
23	B11	FALSE	Sample 1	Target 1	UNKNOWN	SYBR	None	19.2593	22.9734	6.68906								TRUE	0.244592	TRUE	3	14	Amp		0.978357	N	Y	83.8637
24	B12	FALSE	Sample 1	Target 1	UNKNOWN	SYBR	None	19.2451	22.9734	6.68906								TRUE	0.244592	TRUE	3	14	Amp		0.981926	N	Y	83.8637
25	C1	FALSE	Sample 1	Target 1	UNKNOWN	SYBR	None	15.5629	22.9734	6.68906								TRUE	0.244592	TRUE	3	10	Amp		0.980663	N	Y	87.1863
26	C2	FALSE	Sample 1	Target 1	UNKNOWN	SYBR	None	15.5212	22.9734	6.68906								TRUE	0.244592	TRUE	3	10	Amp		0.991125	N	Y	87.0353
27	C3	FALSE	Sample 1	Target 1	UNKNOWN	SYBR	None	15.5857	22.9734	6.68906								TRUE	0.244592	TRUE	3	10	Amp		0.983906	N	Y	87.1863
28	C4	FALSE	Sample 1	Target 1	UNKNOWN	SYBR	None	28.473	22.9734	6.68906								TRUE	0.244592	TRUE	3	23	Amp		0.982962	N	Y	82.3535
29	C5	FALSE	Sample 1	Target 1	UNKNOWN	SYBR	None	28.4322	22.9734	6.68906								TRUE	0.244592	TRUE	3	23	Amp		0.978508	N	Y	82.0514
30	C6	FALSE	Sample 1	Target 1	UNKNOWN	SYBR	None	28.4485	22.9734	6.68906								TRUE	0.244592	TRUE	3	23	Amp		0.981696	N	Y	82.0514
31	C7	FALSE	Sample 1	Target 1	UNKNOWN	SYBR	None	20.9929	22.9734	6.68906								TRUE	0.244592	TRUE	3	15	Amp		0.979852	N	Y	86.1292
32	C8	FALSE	Sample 1	Target 1	UNKNOWN	SYBR	None	20.9634	22.9734	6.68906								TRUE	0.244592	TRUE	3	15	Amp		0.980012	N	Y	86.1292
33	C9	FALSE	Sample 1	Target 1	UNKNOWN	SYBR	None	21.094	22.9734	6.68906								TRUE	0.244592	TRUE	3	15	Amp		0.979574	N	Y	85.9781
34	C10	FALSE	Sample 1	Target 1	UNKNOWN	SYBR	None	19.1791	22.9734	6.68906								TRUE	0.244592	TRUE	3	14	Amp		0.978234	N	Y	83.5617
35	C11	FALSE	Sample 1	Target 1	UNKNOWN	SYBR	None	19.233	22.9734	6.68906								TRUE	0.244592	TRUE	3	14	Amp		0.988282	N	Y	83.7127
36	C12	FALSE	Sample 1	Target 1	UNKNOWN	SYBR	None	19.1882	22.9734	6.68906								TRUE	0.244592	TRUE	3	14	Amp		0.986853	N	Y	83.7127
37	D1	FALSE	Sample 1	Target 1	UNKNOWN	SYBR	None	27.269	22.9734	6.68906								TRUE	0.244592	TRUE	3	22	Amp		0.986209	N	Y	78.5778
38	D2	FALSE	Sample 1	Target 1	UNKNOWN	SYBR	None	27.2371	22.9734	6.68906								TRUE	0.244592	TRUE	3	21	Amp		0.978344	N	Y	78.5778
39	D3	FALSE	Sample 1	Target 1	UNKNOWN	SYBR	None	27.2838	22.9734	6.68906								TRUE	0.244592	TRUE	3	21	Amp		0.980823	N	Y	78.5778
40	D4	FALSE	Sample 1	Target 1	UNKNOWN	SYBR	None	14.594	22.9734	6.68906								TRUE	0.244592	TRUE	3	10	Amp		0.975867	N	Y	83.1086
41	D5	FALSE	Sample 1	Target 1	UNKNOWN	SYBR	None	14.3567	22.9734	6.68906								TRUE	0.244592	TRUE	3	9	Amp		0.976698	N	Y	82.8066
42	D6	FALSE	Sample 1	Target 1	UNKNOWN	SYBR	None	14.3689	22.9734	6.68906								TRUE	0.244592	TRUE	3	9	Amp		0.970235	N	Y	82.9576
49	E1	FALSE	Sample 1	Target 1	UNKNOWN	SYBR	None	25.4244	22.9734	6.68906								TRUE	0.244592	TRUE	3	20	Amp		0.975258	N	Y	78.4268
50	E2	FALSE	Sample 1	Target 1	UNKNOWN	SYBR	None	25.2873	22.9734	6.68906								TRUE	0.244592	TRUE	3	20	Amp		0.92062	N	Y	78.5778
51	E3	FALSE	Sample 1	Target 1	UNKNOWN	SYBR	None	25.2813	22.9734	6.68906								TRUE	0.244592	TRUE	3	20	Amp		0.974923	N	Y	78.5778
52	E4	FALSE	Sample 1	Target 1	UNKNOWN	SYBR	None	25.2591	22.9734	6.68906								TRUE	0.244592	TRUE	3	20	Amp		0.977646	N	Y	82.9576
53	E5	FALSE	Sample 1	Target 1	UNKNOWN	SYBR	None	25.2742	22.9734	6.68906								TRUE	0.244592	TRUE	3	20	Amp		0.983648	N	Y	82.6555
54	E6	FALSE	Sample 1	Target 1	UNKNOWN	SYBR	None	25.2577	22.9734	6.68906								TRUE	0.244592	TRUE	3	20	Amp		0.979788	N	Y	82.8066
61	F1	FALSE	Sample 1	Target 1	UNKNOWN	SYBR	None	24.7266	22.9734	6.68906								TRUE	0.244592	TRUE	3	19	Amp		0.975197	N	Y	78.4268
62	F2	FALSE	Sample 1	Target 1	UNKNOWN	SYBR	None	24.6299	22.9734	6.68906								TRUE	0.244592	TRUE	3	19	Amp		0.982799	N	Y	78.4268
63	F3	FALSE	Sample 1	Target 1	UNKNOWN	SYBR	None	24.7954	22.9734	6.68906								TRUE	0.244592	TRUE	3	20	Amp		0.976943	N	Y	78.5778
64	F4	FALSE	Sample 1	Target 1	UNKNOWN	SYBR	None	25.6132	22.9734	6.68906								TRUE	0.244592	TRUE	3	20	Amp		0.984265	N	Y	82.9576
65	F5	FALSE	Sample 1	Target 1	UNKNOWN	SYBR	None	25.6419	22.9734	6.68906								TRUE	0.244592	TRUE	3	20	Amp		0.983239	N	Y	82.8066
66	F6	FALSE	Sample 1	Target 1	UNKNOWN	SYBR	None	25.6948	22.9734	6.68906								TRUE	0.244592	TRUE	3	20	Amp		0.983729	N	Y	82.8066
Block Type	96-Well 0.2-mL Block
Calibration Background is expired	Yes
Calibration Background performed on	07-27-2021
Calibration Pure Dye ABY is expired	Yes
Calibration Pure Dye ABY performed on	07-27-2021
Calibration Pure Dye CY5 is expired	Yes
Calibration Pure Dye CY5 performed on	07-27-2021
Calibration Pure Dye FAM is expired	Yes
Calibration Pure Dye FAM performed on	07-27-2021
Calibration Pure Dye JUN is expired	Yes
Calibration Pure Dye JUN performed on	07-27-2021
Calibration Pure Dye MUSTANG PURPLE is expired	Yes
Calibration Pure Dye MUSTANG PURPLE performed on	07-27-2021
Calibration Pure Dye NED is expired	Yes
Calibration Pure Dye NED performed on	07-27-2021
Calibration Pure Dye ROX is expired	Yes
Calibration Pure Dye ROX performed on	07-27-2021
Calibration Pure Dye SYBR is expired	Yes
Calibration Pure Dye SYBR performed on	07-27-2021
Calibration Pure Dye TAMRA is expired	Yes
Calibration Pure Dye TAMRA performed on	07-27-2021
Calibration Pure Dye VIC is expired	Yes
Calibration Pure Dye VIC performed on	07-27-2021
Calibration ROI is expired	Yes
Calibration ROI performed on	07-27-2021
Calibration Uniformity is expired	Yes
Calibration Uniformity performed on	07-27-2021
Chemistry	SYBR_GREEN
Date Created	2023-09-27 09:51:36 AM CST
Experiment Barcode
Experiment Comment
Experiment File Name	G:\230926-RT1687--2\2023-09-26_RT1687-2.eds
Experiment Name	2023-09-26_RT1687-2
Experiment Run End Time	2023-09-27 00:18:20 AM CST
Experiment Type	Standard Curve
Instrument Name	272522543
Instrument Serial Number	272522543
Instrument Type	QuantStudio™ 5 System
Passive Reference	ROX
Post-read Stage/Step
Pre-read Stage/Step
Quantification Cycle Method	Ct
Signal Smoothing On	true
Stage where Melt Analysis is performed	Stage3
Stage/ Cycle where Ct Analysis is performed	Stage2, Step2
User Name
Well	Well Position	Omit	Sample Name	Target Name	Task	Reporter	Quencher	CT	Ct Mean	Ct SD	Quantity	Quantity Mean	Quantity SD	Y-Intercept	R(superscript 2)	Slope	Efficiency	Automatic Ct Threshold	Ct Threshold	Automatic Baseline	Baseline Start	Baseline End	Amp Status	Comments	Cq Conf	HIGHSD	Tm1	Tm2	Tm3	Tm4
1	A1	FALSE	Sample 1	Target 1	UNKNOWN	SYBR	None	16.5526	22.6384	4.58392								TRUE	0.309783	TRUE	3	11	Amp		0.969343	Y	87.4227
2	A2	FALSE	Sample 1	Target 1	UNKNOWN	SYBR	None	16.5461	22.6384	4.58392								TRUE	0.309783	TRUE	3	11	Amp		0.980464	Y	87.2704
3	A3	FALSE	Sample 1	Target 1	UNKNOWN	SYBR	None	16.4308	22.6384	4.58392								TRUE	0.309783	TRUE	3	10	Amp		0.975942	Y	87.4227
4	A4	FALSE	Sample 1	Target 1	UNKNOWN	SYBR	None	28.143	22.6384	4.58392								TRUE	0.309783	TRUE	3	22	Amp		0.979239	Y	82.5477
5	A5	FALSE	Sample 1	Target 1	UNKNOWN	SYBR	None	28.0096	22.6384	4.58392								TRUE	0.309783	TRUE	3	22	Amp		0.986616	Y	82.243
6	A6	FALSE	Sample 1	Target 1	UNKNOWN	SYBR	None	28.1049	22.6384	4.58392								TRUE	0.309783	TRUE	3	22	Amp		0.980163	Y	82.243
7	A7	FALSE	Sample 1	Target 1	UNKNOWN	SYBR	None	23.8134	22.6384	4.58392								TRUE	0.309783	TRUE	3	18	Amp		0.984229	Y	86.8133
8	A8	FALSE	Sample 1	Target 1	UNKNOWN	SYBR	None	23.7235	22.6384	4.58392								TRUE	0.309783	TRUE	3	18	Amp		0.972284	Y	86.8133
9	A9	FALSE	Sample 1	Target 1	UNKNOWN	SYBR	None	23.7361	22.6384	4.58392								TRUE	0.309783	TRUE	3	17	Amp		0.986434	Y	86.8133
10	A10	FALSE	Sample 1	Target 1	UNKNOWN	SYBR	None	21.488	22.6384	4.58392								TRUE	0.309783	TRUE	3	15	Amp		0.98113	Y	83.7665
11	A11	FALSE	Sample 1	Target 1	UNKNOWN	SYBR	None	21.4987	22.6384	4.58392								TRUE	0.309783	TRUE	3	15	Amp		0.974481	Y	83.9188
12	A12	FALSE	Sample 1	Target 1	UNKNOWN	SYBR	None	21.5956	22.6384	4.58392								TRUE	0.309783	TRUE	3	16	Amp		0.941211	Y	83.9188
13	B1	FALSE	Sample 1	Target 1	UNKNOWN	SYBR	None	16.1236	22.6384	4.58392								TRUE	0.309783	TRUE	3	10	Amp		0.959294	Y	87.2704
14	B2	FALSE	Sample 1	Target 1	UNKNOWN	SYBR	None	16.0845	22.6384	4.58392								TRUE	0.309783	TRUE	3	10	Amp		0.975585	Y	87.2704
15	B3	FALSE	Sample 1	Target 1	UNKNOWN	SYBR	None	16.1007	22.6384	4.58392								TRUE	0.309783	TRUE	3	10	Amp		0.972637	Y	87.2704
16	B4	FALSE	Sample 1	Target 1	UNKNOWN	SYBR	None	28.909	22.6384	4.58392								TRUE	0.309783	TRUE	3	23	Amp		0.982987	Y	82.3954
17	B5	FALSE	Sample 1	Target 1	UNKNOWN	SYBR	None	28.6697	22.6384	4.58392								TRUE	0.309783	TRUE	3	23	Amp		0.983373	Y	82.0907
18	B6	FALSE	Sample 1	Target 1	UNKNOWN	SYBR	None	28.8347	22.6384	4.58392								TRUE	0.309783	TRUE	3	23	Amp		0.981208	Y	82.0907
19	B7	FALSE	Sample 1	Target 1	UNKNOWN	SYBR	None	21.0579	22.6384	4.58392								TRUE	0.309783	TRUE	3	15	Amp		0.972437	Y	86.204
20	B8	FALSE	Sample 1	Target 1	UNKNOWN	SYBR	None	21.0817	22.6384	4.58392								TRUE	0.309783	TRUE	3	15	Amp		0.972893	Y	86.204
21	B9	FALSE	Sample 1	Target 1	UNKNOWN	SYBR	None	21.0492	22.6384	4.58392								TRUE	0.309783	TRUE	3	15	Amp		0.965903	Y	86.204
22	B10	FALSE	Sample 1	Target 1	UNKNOWN	SYBR	None	19.5591	22.6384	4.58392								TRUE	0.309783	TRUE	3	14	Amp		0.983647	Y	83.7665
23	B11	FALSE	Sample 1	Target 1	UNKNOWN	SYBR	None	19.6373	22.6384	4.58392								TRUE	0.309783	TRUE	3	14	Amp		0.969079	Y	83.7665
24	B12	FALSE	Sample 1	Target 1	UNKNOWN	SYBR	None	19.7073	22.6384	4.58392								TRUE	0.309783	TRUE	3	14	Amp		0.974274	Y	83.7665
25	C1	FALSE	Sample 1	Target 1	UNKNOWN	SYBR	None	16.002	22.6384	4.58392								TRUE	0.309783	TRUE	3	10	Amp		0.971278	Y	87.118
26	C2	FALSE	Sample 1	Target 1	UNKNOWN	SYBR	None	15.9152	22.6384	4.58392								TRUE	0.309783	TRUE	3	10	Amp		0.960887	Y	87.118
27	C3	FALSE	Sample 1	Target 1	UNKNOWN	SYBR	None	15.9439	22.6384	4.58392								TRUE	0.309783	TRUE	3	10	Amp		0.980091	Y	87.2704
28	C4	FALSE	Sample 1	Target 1	UNKNOWN	SYBR	None	28.9026	22.6384	4.58392								TRUE	0.309783	TRUE	3	23	Amp		0.984009	Y	82.243
29	C5	FALSE	Sample 1	Target 1	UNKNOWN	SYBR	None	28.8193	22.6384	4.58392								TRUE	0.309783	TRUE	3	23	Amp		0.985871	Y	82.0907
30	C6	FALSE	Sample 1	Target 1	UNKNOWN	SYBR	None	28.6982	22.6384	4.58392								TRUE	0.309783	TRUE	3	23	Amp		0.983757	Y	82.0907
31	C7	FALSE	Sample 1	Target 1	UNKNOWN	SYBR	None	21.267	22.6384	4.58392								TRUE	0.309783	TRUE	3	15	Amp		0.97376	Y	86.0516
32	C8	FALSE	Sample 1	Target 1	UNKNOWN	SYBR	None	21.3384	22.6384	4.58392								TRUE	0.309783	TRUE	3	15	Amp		0.973934	Y	86.0516
33	C9	FALSE	Sample 1	Target 1	UNKNOWN	SYBR	None	21.448	22.6384	4.58392								TRUE	0.309783	TRUE	3	16	Amp		0.969636	Y	86.0516
34	C10	FALSE	Sample 1	Target 1	UNKNOWN	SYBR	None	19.5758	22.6384	4.58392								TRUE	0.309783	TRUE	3	13	Amp		0.977064	Y	83.6141
35	C11	FALSE	Sample 1	Target 1	UNKNOWN	SYBR	None	19.6379	22.6384	4.58392								TRUE	0.309783	TRUE	3	14	Amp		0.977464	Y	83.7665
36	C12	FALSE	Sample 1	Target 1	UNKNOWN	SYBR	None	19.6516	22.6384	4.58392								TRUE	0.309783	TRUE	3	14	Amp		0.969259	Y	83.7665
37	D1	FALSE	Sample 1	Target 1	UNKNOWN	SYBR	None	27.6516	22.6384	4.58392								TRUE	0.309783	TRUE	3	22	Amp		0.980975	Y	78.5868
38	D2	FALSE	Sample 1	Target 1	UNKNOWN	SYBR	None	27.7957	22.6384	4.58392								TRUE	0.309783	TRUE	3	22	Amp		0.977228	Y	78.5868
39	D3	FALSE	Sample 1	Target 1	UNKNOWN	SYBR	None	27.5515	22.6384	4.58392								TRUE	0.309783	TRUE	3	22	Amp		0.981988	Y	78.5868
40	D4	FALSE	Sample 1	Target 1	UNKNOWN	SYBR	None	14.7888	22.6384	4.58392								TRUE	0.309783	TRUE	3	9	Amp		0.986279	Y	83.0048
41	D5	FALSE	Sample 1	Target 1	UNKNOWN	SYBR	None	14.7658	22.6384	4.58392								TRUE	0.309783	TRUE	3	9	Amp		0.98405	Y	82.7001
42	D6	FALSE	Sample 1	Target 1	UNKNOWN	SYBR	None	14.6893	22.6384	4.58392								TRUE	0.309783	TRUE	3	9	Amp		0.983039	Y	82.8524
49	E1	FALSE	Sample 1	Target 1	UNKNOWN	SYBR	None	25.7429	22.6384	4.58392								TRUE	0.309783	TRUE	3	20	Amp		0.969619	Y	78.4345
50	E2	FALSE	Sample 1	Target 1	UNKNOWN	SYBR	None	25.6418	22.6384	4.58392								TRUE	0.309783	TRUE	3	20	Amp		0.976712	Y	78.4345
51	E3	FALSE	Sample 1	Target 1	UNKNOWN	SYBR	None	25.5836	22.6384	4.58392								TRUE	0.309783	TRUE	3	20	Amp		0.977559	Y	78.5868
52	E4	FALSE	Sample 1	Target 1	UNKNOWN	SYBR	None	25.7544	22.6384	4.58392								TRUE	0.309783	TRUE	3	19	Amp		0.981836	Y	82.8524
53	E5	FALSE	Sample 1	Target 1	UNKNOWN	SYBR	None	25.6335	22.6384	4.58392								TRUE	0.309783	TRUE	3	19	Amp		0.982523	Y	82.5477
54	E6	FALSE	Sample 1	Target 1	UNKNOWN	SYBR	None	25.6918	22.6384	4.58392								TRUE	0.309783	TRUE	3	20	Amp		0.98076	Y	82.5477
61	F1	FALSE	Sample 1	Target 1	UNKNOWN	SYBR	None	25.1323	22.6384	4.58392								TRUE	0.309783	TRUE	3	20	Amp		0.97787	Y	78.4345
62	F2	FALSE	Sample 1	Target 1	UNKNOWN	SYBR	None	25.0512	22.6384	4.58392								TRUE	0.309783	TRUE	3	19	Amp		0.968784	Y	78.4345
63	F3	FALSE	Sample 1	Target 1	UNKNOWN	SYBR	None	25.2948	22.6384	4.58392								TRUE	0.309783	TRUE	3	20	Amp		0.94544	Y	78.5868
64	F4	FALSE	Sample 1	Target 1	UNKNOWN	SYBR	None	26.1127	22.6384	4.58392								TRUE	0.309783	TRUE	3	20	Amp		0.980944	Y	82.8524
65	F5	FALSE	Sample 1	Target 1	UNKNOWN	SYBR	None	26.0806	22.6384	4.58392								TRUE	0.309783	TRUE	3	20	Amp		0.978549	Y	82.7001
66	F6	FALSE	Sample 1	Target 1	UNKNOWN	SYBR	None	26.0236	22.6384	4.58392								TRUE	0.309783	TRUE	3	20	Amp		0.972999	Y	82.7001
Block Type	96-Well 0.2-mL Block
Calibration Background is expired	Yes
Calibration Background performed on	07-27-2021
Calibration Pure Dye ABY is expired	Yes
Calibration Pure Dye ABY performed on	07-27-2021
Calibration Pure Dye CY5 is expired	Yes
Calibration Pure Dye CY5 performed on	07-27-2021
Calibration Pure Dye FAM is expired	Yes
Calibration Pure Dye FAM performed on	07-27-2021
Calibration Pure Dye JUN is expired	Yes
Calibration Pure Dye JUN performed on	07-27-2021
Calibration Pure Dye MUSTANG PURPLE is expired	Yes
Calibration Pure Dye MUSTANG PURPLE performed on	07-27-2021
Calibration Pure Dye NED is expired	Yes
Calibration Pure Dye NED performed on	07-27-2021
Calibration Pure Dye ROX is expired	Yes
Calibration Pure Dye ROX performed on	07-27-2021
Calibration Pure Dye SYBR is expired	Yes
Calibration Pure Dye SYBR performed on	07-27-2021
Calibration Pure Dye TAMRA is expired	Yes
Calibration Pure Dye TAMRA performed on	07-27-2021
Calibration Pure Dye VIC is expired	Yes
Calibration Pure Dye VIC performed on	07-27-2021
Calibration ROI is expired	Yes
Calibration ROI performed on	07-27-2021
Calibration Uniformity is expired	Yes
Calibration Uniformity performed on	07-27-2021
Chemistry	SYBR_GREEN
Date Created	2023-09-27 10:03:32 AM CST
Experiment Barcode
Experiment Comment
Experiment File Name	G:\230926-RT1687-3\2023-09-26_RT1687-3.eds
Experiment Name	2023-09-26_RT1687-3
Experiment Run End Time	2023-09-27 01:33:54 AM CST
Experiment Type	Standard Curve
Instrument Name	272522543
Instrument Serial Number	272522543
Instrument Type	QuantStudio™ 5 System
Passive Reference	ROX
Post-read Stage/Step
Pre-read Stage/Step
Quantification Cycle Method	Ct
Signal Smoothing On	true
Stage where Melt Analysis is performed	Stage3
Stage/ Cycle where Ct Analysis is performed	Stage2, Step2
User Name
Well	Well Position	Omit	Sample Name	Target Name	Task	Reporter	Quencher	CT	Ct Mean	Ct SD	Quantity	Quantity Mean	Quantity SD	Y-Intercept	R(superscript 2)	Slope	Efficiency	Automatic Ct Threshold	Ct Threshold	Automatic Baseline	Baseline Start	Baseline End	Amp Status	Comments	Cq Conf	MTP	HIGHSD	Tm1	Tm2	Tm3	Tm4
1	A1	FALSE	Sample 1	Target 1	UNKNOWN	SYBR	None	16.5109	22.7433	4.55032								TRUE	0.336907	TRUE	3	10	Amp		0.980467	N	Y	87.341
2	A2	FALSE	Sample 1	Target 1	UNKNOWN	SYBR	None	16.5768	22.7433	4.55032								TRUE	0.336907	TRUE	3	10	Amp		0.985508	N	Y	87.341
3	A3	FALSE	Sample 1	Target 1	UNKNOWN	SYBR	None	16.6069	22.7433	4.55032								TRUE	0.336907	TRUE	3	10	Amp		0.977867	N	Y	87.341
4	A4	FALSE	Sample 1	Target 1	UNKNOWN	SYBR	None	28.3026	22.7433	4.55032								TRUE	0.336907	TRUE	3	22	Amp		0.987844	N	Y	82.426
5	A5	FALSE	Sample 1	Target 1	UNKNOWN	SYBR	None	28.2203	22.7433	4.55032								TRUE	0.336907	TRUE	3	22	Amp		0.987757	N	Y	82.2724
6	A6	FALSE	Sample 1	Target 1	UNKNOWN	SYBR	None	28.0702	22.7433	4.55032								TRUE	0.336907	TRUE	3	22	Amp		0.983738	N	Y	82.2724
7	A7	FALSE	Sample 1	Target 1	UNKNOWN	SYBR	None	23.8173	22.7433	4.55032								TRUE	0.336907	TRUE	3	18	Amp		0.98468	N	Y	86.7266
8	A8	FALSE	Sample 1	Target 1	UNKNOWN	SYBR	None	23.8274	22.7433	4.55032								TRUE	0.336907	TRUE	3	18	Amp		0.985116	N	Y	86.7266
9	A9	FALSE	Sample 1	Target 1	UNKNOWN	SYBR	None	23.8903	22.7433	4.55032								TRUE	0.336907	TRUE	3	18	Amp		0.989337	N	Y	86.7266
10	A10	FALSE	Sample 1	Target 1	UNKNOWN	SYBR	None	21.5719	22.7433	4.55032								TRUE	0.336907	TRUE	3	15	Amp		0.989908	N	Y	83.8083
11	A11	FALSE	Sample 1	Target 1	UNKNOWN	SYBR	None	21.5832	22.7433	4.55032								TRUE	0.336907	TRUE	3	15	Amp		0.98747	N	Y	83.9619
12	A12	FALSE	Sample 1	Target 1	UNKNOWN	SYBR	None	21.657	22.7433	4.55032								TRUE	0.336907	TRUE	3	16	Amp		0.97515	N	Y	83.9619
13	B1	FALSE	Sample 1	Target 1	UNKNOWN	SYBR	None	16.2366	22.7433	4.55032								TRUE	0.336907	TRUE	3	10	Amp		0.977823	N	Y	87.1874
14	B2	FALSE	Sample 1	Target 1	UNKNOWN	SYBR	None	16.3432	22.7433	4.55032								TRUE	0.336907	TRUE	3	11	Amp		0.973789	N	Y	87.1874
15	B3	FALSE	Sample 1	Target 1	UNKNOWN	SYBR	None	16.4063	22.7433	4.55032								TRUE	0.336907	TRUE	3	11	Amp		0.975891	N	Y	87.341
16	B4	FALSE	Sample 1	Target 1	UNKNOWN	SYBR	None	28.8701	22.7433	4.55032								TRUE	0.336907	TRUE	3	23	Amp		0.988476	N	Y	82.426
17	B5	FALSE	Sample 1	Target 1	UNKNOWN	SYBR	None	28.6936	22.7433	4.55032								TRUE	0.336907	TRUE	3	22	Amp		0.975781	N	Y	82.1188
18	B6	FALSE	Sample 1	Target 1	UNKNOWN	SYBR	None	28.5904	22.7433	4.55032								TRUE	0.336907	TRUE	3	22	Amp		0.984034	N	Y	82.1188
19	B7	FALSE	Sample 1	Target 1	UNKNOWN	SYBR	None	21.1574	22.7433	4.55032								TRUE	0.336907	TRUE	3	15	Amp		0.97687	N	Y	86.2658
20	B8	FALSE	Sample 1	Target 1	UNKNOWN	SYBR	None	21.2112	22.7433	4.55032								TRUE	0.336907	TRUE	3	15	Amp		0.973609	N	Y	86.2658
21	B9	FALSE	Sample 1	Target 1	UNKNOWN	SYBR	None	21.2642	22.7433	4.55032								TRUE	0.336907	TRUE	3	15	Amp		0.954359	N	Y	86.1123
22	B10	FALSE	Sample 1	Target 1	UNKNOWN	SYBR	None	19.747	22.7433	4.55032								TRUE	0.336907	TRUE	3	14	Amp		0.990551	N	Y	83.6548
23	B11	FALSE	Sample 1	Target 1	UNKNOWN	SYBR	None	19.7655	22.7433	4.55032								TRUE	0.336907	TRUE	3	14	Amp		0.986553	N	Y	83.8083
24	B12	FALSE	Sample 1	Target 1	UNKNOWN	SYBR	None	19.8451	22.7433	4.55032								TRUE	0.336907	TRUE	3	14	Amp		0.978357	N	Y	83.8083
25	C1	FALSE	Sample 1	Target 1	UNKNOWN	SYBR	None	16.0509	22.7433	4.55032								TRUE	0.336907	TRUE	3	10	Amp		0.976499	N	Y	87.1874
26	C2	FALSE	Sample 1	Target 1	UNKNOWN	SYBR	None	16.0747	22.7433	4.55032								TRUE	0.336907	TRUE	3	10	Amp		0.982054	N	Y	87.0338
27	C3	FALSE	Sample 1	Target 1	UNKNOWN	SYBR	None	16.0298	22.7433	4.55032								TRUE	0.336907	TRUE	3	10	Amp		0.964966	N	Y	87.1874
28	C4	FALSE	Sample 1	Target 1	UNKNOWN	SYBR	None	28.985	22.7433	4.55032								TRUE	0.336907	TRUE	3	23	Amp		0.985684	N	Y	82.2724
29	C5	FALSE	Sample 1	Target 1	UNKNOWN	SYBR	None	28.7993	22.7433	4.55032								TRUE	0.336907	TRUE	3	23	Amp		0.984068	N	Y	82.1188
30	C6	FALSE	Sample 1	Target 1	UNKNOWN	SYBR	None	29.0008	22.7433	4.55032								TRUE	0.336907	TRUE	3	22	Amp		0.982201	N	Y	82.1188
31	C7	FALSE	Sample 1	Target 1	UNKNOWN	SYBR	None	21.5003	22.7433	4.55032								TRUE	0.336907	TRUE	3	15	Amp		0.982738	N	Y	86.1123
32	C8	FALSE	Sample 1	Target 1	UNKNOWN	SYBR	None	21.5416	22.7433	4.55032								TRUE	0.336907	TRUE	3	16	Amp		0.978753	N	Y	86.1123
33	C9	FALSE	Sample 1	Target 1	UNKNOWN	SYBR	None	21.5749	22.7433	4.55032								TRUE	0.336907	TRUE	3	15	Amp		0.98954	N	Y	86.1123
34	C10	FALSE	Sample 1	Target 1	UNKNOWN	SYBR	None	19.7349	22.7433	4.55032								TRUE	0.336907	TRUE	3	14	Amp		0.976364	N	Y	83.6548
35	C11	FALSE	Sample 1	Target 1	UNKNOWN	SYBR	None	19.9727	22.7433	4.55032								TRUE	0.336907	TRUE	3	15	Amp		0.933132	N	Y	83.6548
36	C12	FALSE	Sample 1	Target 1	UNKNOWN	SYBR	None	19.8186	22.7433	4.55032								TRUE	0.336907	TRUE	3	14	Amp		0.974921	N	Y	83.8083
37	D1	FALSE	Sample 1	Target 1	UNKNOWN	SYBR	None	27.9443	22.7433	4.55032								TRUE	0.336907	TRUE	3	22	Amp		0.987237	N	Y	78.5862
38	D2	FALSE	Sample 1	Target 1	UNKNOWN	SYBR	None	27.8551	22.7433	4.55032								TRUE	0.336907	TRUE	3	22	Amp		0.990203	N	Y	78.5862
39	D3	FALSE	Sample 1	Target 1	UNKNOWN	SYBR	None	27.8273	22.7433	4.55032								TRUE	0.336907	TRUE	3	22	Amp		0.984451	N	Y	78.5862
40	D4	FALSE	Sample 1	Target 1	UNKNOWN	SYBR	None	14.909	22.7433	4.55032								TRUE	0.336907	TRUE	3	9	Amp		0.990885	N	Y	83.0404
41	D5	FALSE	Sample 1	Target 1	UNKNOWN	SYBR	None	14.878	22.7433	4.55032								TRUE	0.336907	TRUE	3	9	Amp		0.98397	N	Y	82.7332
42	D6	FALSE	Sample 1	Target 1	UNKNOWN	SYBR	None	14.8931	22.7433	4.55032								TRUE	0.336907	TRUE	3	9	Amp		0.986346	N	Y	82.7332
49	E1	FALSE	Sample 1	Target 1	UNKNOWN	SYBR	None	25.9123	22.7433	4.55032								TRUE	0.336907	TRUE	3	19	Amp		0.975956	N	Y	78.4326
50	E2	FALSE	Sample 1	Target 1	UNKNOWN	SYBR	None	25.843	22.7433	4.55032								TRUE	0.336907	TRUE	3	20	Amp		0.988852	N	Y	78.4326
51	E3	FALSE	Sample 1	Target 1	UNKNOWN	SYBR	None	25.713	22.7433	4.55032								TRUE	0.336907	TRUE	3	20	Amp		0.984608	N	Y	78.5862
52	E4	FALSE	Sample 1	Target 1	UNKNOWN	SYBR	None	25.8545	22.7433	4.55032								TRUE	0.336907	TRUE	3	20	Amp		0.987023	N	Y	82.8868
53	E5	FALSE	Sample 1	Target 1	UNKNOWN	SYBR	None	25.8869	22.7433	4.55032								TRUE	0.336907	TRUE	3	20	Amp		0.987655	N	Y	82.5796
54	E6	FALSE	Sample 1	Target 1	UNKNOWN	SYBR	None	25.7268	22.7433	4.55032								TRUE	0.336907	TRUE	3	19	Amp		0.984949	N	Y	82.5796
61	F1	FALSE	Sample 1	Target 1	UNKNOWN	SYBR	None	25.2656	22.7433	4.55032								TRUE	0.336907	TRUE	3	19	Amp		0.98704	N	Y	78.279
62	F2	FALSE	Sample 1	Target 1	UNKNOWN	SYBR	None	25.2162	22.7433	4.55032								TRUE	0.336907	TRUE	3	19	Amp		0.981801	N	Y	78.4326
63	F3	FALSE	Sample 1	Target 1	UNKNOWN	SYBR	None	25.1496	22.7433	4.55032								TRUE	0.336907	TRUE	3	19	Amp		0.985256	N	Y	78.5862
64	F4	FALSE	Sample 1	Target 1	UNKNOWN	SYBR	None	26.1313	22.7433	4.55032								TRUE	0.336907	TRUE	3	20	Amp		0.987838	N	Y	82.7332
65	F5	FALSE	Sample 1	Target 1	UNKNOWN	SYBR	None	26.1899	22.7433	4.55032								TRUE	0.336907	TRUE	3	20	Amp		0.984289	N	Y	82.5796
66	F6	FALSE	Sample 1	Target 1	UNKNOWN	SYBR	None	26.0944	22.7433	4.55032								TRUE	0.336907	TRUE	3	20	Amp		0.98394	N	Y	82.5796
